# Supplementary material for: Omics approaches to understand the MADS-box gene family in common bean (Phaseolus vulgaris L.) against drought stress
Source: Protoplasma. 2024 Jan 19;261(4):709–24. doi: 10.1007/s00709-024-01928-z (PMC11196313; doi:10.1007/s00709-024-01928-z)
Supplement: Supplementary file 1 — Supplementary file1 (XLSX 222 KB) [file 709_2024_1928_MOESM1_ESM.xlsx]

## Sheet: TABLE 1
Gene Name	ID	Group	Subgroup	Chr	Start	End	Preotein Lenght	pI	Moleculer Weight	Aliphatic Index	Instability Index	Gravy	Subcellular Localization
Phvul.001G068200.1	PvMADS-01	MIKC	GLO-like	1	8719036	8721492	208	7.82	24457.9	84.38	53.99	-0.768	nucl: 12, extr: 2
Phvul.001G186400.1	PvMADS-02	Type I	Ma	1	44429384	44430131	248	8.32	27648.6	65.32	55.08	-0.489	nucl: 13, cyto: 1
Phvul.001G196900.1	PvMADS-03	Type I	Mγ	1	45638938	45640084	381	4.6	42024.1	77.22	44.04	-0.512	mito: 5.5, chlo_mito: 4.5, nucl: 4, chlo: 2.5, cysk: 1, golg_plas: 1
Phvul.001G228600.1	PvMADS-04	Type I	Mγ	1	48275271	48275985	237	9.76	27145.4	70.76	53.74	-0.640	nucl: 5, chlo: 4, mito: 4, cyto: 1
Phvul.001G263400.1	PvMADS-05	MIKC	AGL2-like	1	51019193	51024353	243	7.64	27875.6	78.31	41.7	-0.702	nucl: 14
Phvul.002G049800.1	PvMADS-06	Type I	Ma	2	4625209	4625857	215	7.05	24582.2	80.7	44.75	-0.467	chlo: 3, plas: 2, E.R.: 2, golg: 2, nucl: 1, mito: 1, extr: 1, vacu: 1, pero: 1
Phvul.002G112200.1	PvMADS-07	MIKC	EF-like	2	24055555	24058420	235	9.24	27384.5	87.96	37.19	-0.714	nucl: 14
Phvul.002G143866.1	PvMADS-08	MIKC	AGL17-like	2	29225607	29239030	221	6.97	25478	87.33	49.78	-0.658	cyto: 5, nucl: 4, chlo: 1, mito: 1, plas: 1, extr: 1, cysk: 1
Phvul.002G147600.1	PvMADS-09	MIKC	STMADS11-llike	2	29788760	29793861	227	6.13	25674.1	86.3	51.08	-0.652	nucl: 14
Phvul.002G183400.1	PvMADS-10	Type I	Mγ	2	34403189	34404179	329	7.61	37878.8	61.58	46.73	-0.783	nucl: 9, cyto: 4, plas: 1
Phvul.002G194600.1	PvMADS-11	Type I	Ma	2	35854664	35855960	179	9.19	20965.9	67.04	51.11	-1185	nucl: 8, cyto: 4, extr: 1, pero: 1
Phvul.002G212450.1	PvMADS-12	MIKC	STMADS11-llike	2	38099150	38115572	204	9.36	23345.7	91.27	65.43	-0.725	nucl: 14
Phvul.002G215500.1	PvMADS-13	MIKC	AGL17-like	2	38419987	38431762	216	9.44	24572.3	92.5	33.78	-0.584	nucl: 14
Phvul.002G243200.2	PvMADS-14	MIKC	AG-like	2	41515923	41521518	252	9.57	28684.4	70.87	56.78	-0.715	nucl: 14
Phvul.002G309200.1	PvMADS-15	Type I	Mβ	2	47667120	47667633	170	9.04	19421.4	98.59	58.05	-0.436	chlo: 11, mito: 2, pero: 1
Phvul.002G309400.1	PvMADS-16	Type I	Mβ	2	47674742	47675297	184	9.41	20769.6	85.71	63.93	-0.627	cyto: 7, plas: 4, nucl: 2, chlo: 1
Phvul.002G309500.1	PvMADS-17	Type I	Mβ	2	47682959	47683535	182	9.51	20718.8	81.37	73.88	-0.625	nucl: 4, plas: 4, chlo: 3, cyto: 3
Phvul.003G003800.1	PvMADS-18	MIKC	GGM13-like	3	235360	239720	239	6.04	28023.1	83.68	56.98	-0.658	cyto: 9, nucl: 2, plas: 1.5, golg_plas: 1.5, mito: 1
Phvul.003G039200.1	PvMADS-19	MIKC	SQUA-like	3	4238275	4242234	242	8.26	27963.8	84.26	66	-0.679	nucl: 14
Phvul.003G039300.2	PvMADS-20	MIKC	AGL2-like	3	4249764	4265881	244	6.52	28108.7	78.4	50.61	-0.818	nucl: 14
Phvul.003G107400.1	PvMADS-21	Type I	Ma	3	27266384	27266933	182	8.95	21224.4	72.86	56.85	-0.751	nucl: 4, cyto: 4, E.R.: 3, mito: 1, plas: 1, vacu: 1
Phvul.003G139900.1	PvMADS-22	Type I	Ma	3	34269166	34269685	172	9.47	19915.3	84.42	40.76	-0.450	cyto: 5, E.R.: 4, vacu: 2, golg: 2, extr: 1
Phvul.003G182700.1	PvMADS-23	MIKC	SQUA-like	3	40556674	40562073	184	9.51	21509.5	76.85	57.37	-0.983	nucl: 11, cyto: 1, mito: 1, plas: 1
Phvul.003G182800.1	PvMADS-24	MIKC	AGL2-like	3	40567436	40572049	243	7.82	27579.3	87.9	45.04	-0.483	nucl: 14
Phvul.003G189100.2	PvMADS-25	Type I	Mδ	3	41275802	41280773	353	6.61	40037.4	83.12	48.33	-0.588	nucl: 10, mito: 2, plas: 1.5, golg_plas: 1.5
Phvul.003G213600.1	PvMADS-26	MIKC	TM3-like	3	44031151	44039948	144	9.63	16766.2	83.89	41.74	-0.783	nucl: 12, extr: 2
Phvul.003G281000.2	PvMADS-27	MIKC	SQUA-like	3	51810722	51816309	236	8.91	27495.5	85.17	55.2	-0.719	nucl: 14
Phvul.004G042300.1	PvMADS-28	MIKC	AGL2-like	4	5013342	5018787	247	8.94	28398.2	75.83	34.13	-0.716	nucl: 14
Phvul.004G042450.1	PvMADS-29	MIKC	SQUA-like	4	5043758	5057349	245	9	27689.8	90.33	42.95	-0.567	nucl: 14
Phvul.004G060500.1	PvMADS-30	Type I	Mγ	4	8481736	8483114	312	4.88	35678.2	72.76	50.17	-0.605	chlo: 2, golg_plas: 1
Phvul.004G060600.1	PvMADS-31	Type I	Mγ	4	8493538	8494369	226	4.65	25673.1	86.19	48.2	-0.282	nucl: 8, mito: 2.5, cyto_mito: 2, chlo: 1, cyto: 1, golg_plas: 1
Phvul.004G060900.1	PvMADS-32	Type I	Mγ	4	8526372	8527116	247	5.84	28223	76.15	46.72	-0.548	nucl: 5.5, mito: 4, cyto_nucl: 3.5, chlo: 2, plas: 1.5, golg_plas: 1.5
Phvul.004G061000.1	PvMADS-33	Type I	Mγ	4	8532801	8533632	276	4.91	31409.5	76.27	50.86	-0.505	mito: 6, nucl: 4, chlo: 2, cysk: 1, golg_plas: 1
Phvul.004G061100.1	PvMADS-34	Type I	Mγ	4	8537108	8537953	274	4.79	31450.6	77.85	49.01	-0.393	nucl: 6, cyto: 6, mito: 1, golg_plas: 1
Phvul.004G061300.1	PvMADS-35	Type I	Mγ	4	8554203	8555094	296	4.93	33537.5	72.74	49.26	-0.612	nucl: 5, mito: 4.5, chlo: 3, cyto_mito: 3, golg_plas: 1
Phvul.004G061500.1	PvMADS-36	Type I	Mγ	4	8564615	8565452	278	5.57	31538.7	72.88	59.53	-0.573	nucl: 7, mito: 3.5, cyto_mito: 2.5, chlo: 2, golg_plas: 1
Phvul.004G061600.1	PvMADS-37	Type I	Mγ	4	8580171	8581062	296	4.97	33780	72.43	52.17	-0.656	mito: 4, cyto_mito: 3.5, chlo: 3, nucl: 3, plas: 1.5, golg_plas: 1.5, cysk: 1
Phvul.004G123500.1	PvMADS-38	MIKC	AGL6-like	4	41638498	41650978	208	8.87	24292.6	83.46	47.26	-0.739	nucl: 12, extr: 2
Phvul.005G000900.1	PvMADS-39	MIKC	AG-like	5	90796	96304	222	9.43	25721.4	85.23	52.42	-0.666	nucl: 14
Phvul.005G035900.1	PvMADS-40	MIKC	STMADS11-llike	5	3360794	3367176	240	6.78	27126	86.88	65.78	-0.532	nucl: 13, pero: 1
Phvul.006G034400.1	PvMADS-41	Type I	Mδ	6	12929141	12929991	88	9.8	10151.6	75.34	51.13	-0.735	nucl: 13, pero: 1
Phvul.006G077400.1	PvMADS-42	Type I	Mγ	6	18928895	18929704	193	9.37	22547	82.28	57.95	-0.766	nucl: 8, cyto_nucl: 6, cyto: 2, plas: 1.5, golg_plas: 1.5, mito: 1, pero: 1
Phvul.006G077700.1	PvMADS-43	Type I	Mγ	6	18950425	18951426	237	7.65	26567.3	83.92	37.72	-0.488	nucl: 5, mito: 4, cyto: 3, chlo: 1, golg_plas: 1
Phvul.006G077800.1	PvMADS-44	Type I	Mγ	6	18958455	18959303	190	9.53	21840.9	67.74	46.41	-0.821	nucl: 10, cyto: 3, golg_plas: 1
Phvul.006G077900.1	PvMADS-45	Type I	Mγ	6	18979954	18980491	178	9.37	20721.2	78.82	53.59	-0.561	mito: 6, chlo: 5, nucl: 3
Phvul.006G078000.1	PvMADS-46	Type I	Mγ	6	18989049	18989739	229	6.46	26004.6	67.69	53.64	-0.714	chlo: 6, nucl: 5, mito:
Phvul.006G078100.1	PvMADS-47	Type I	Mγ	6	18993205	18993940	244	8.6	28059.6	79.06	42.55	-0.514	nucl: 7, plas: 2.5, cyto: 2, golg_plas: 2, chlo: 1, mito: 1
Phvul.006G169600.1	PvMADS-48	MIKC	AG-like	6	27307944	27315783	241	9.59	27278.9	69.29	60.56	-0.746	nucl: 14
Phvul.006G200350.1	PvMADS-49	MIKC	AGL17-like	6	29712215	29728484	239	9.18	27477.4	80.38	53.06	-0.737	nucl: 14
Phvul.006G202200.1	PvMADS-50	MIKC	STMADS11-llike	6	29849617	29856362	205	9.58	23807.4	87.02	57.9	-0.706	nucl: 14
Phvul.006G202300.1	PvMADS-51	MIKC	STMADS11-llike	6	29859748	29865114	208	9.16	23812.2	86.78	53.73	-0.635	nucl: 14
Phvul.007G047800.1	PvMADS-52	Type I	Ma	7	3919136	3919895	252	8.96	27977	70.12	52.46	-0.417	nucl: 12, plas: 2
Phvul.007G047900.2	PvMADS-53	Type I	Ma	7	3929442	3930538	258	8.85	29064	64.65	56.39	-0.610	nucl: 10.5, cyto_nucl: 7, cyto: 2.5, plas: 1
Phvul.007G048000.1	PvMADS-54	Type I	Ma	7	3943216	3944102	223	9.13	25172.7	84.84	46.99	-0.477	chlo: 3, golg: 3, nucl: 2, mito: 2, plas: 2, E.R.: 2
Phvul.007G065100.2	PvMADS-55	MIKC	AGL6-like	7	5840276	5845985	211	8.95	24335.7	86.45	48.28	-0.684	nucl: 12, extr: 2
Phvul.007G065550.1	PvMADS-56	MIKC	TM3-like	7	5903548	5927301	217	5.67	24840.2	87.14	52.59	-0.571	nucl: 13, pero: 1
Phvul.007G205500.1	PvMADS-57	Type I	Mγ	7	32804526	32805000	157	9.34	18270.3	74.52	53.34	-0.658	mito: 5, chlo: 4, nucl: 3, cyto: 1, golg_plas: 1
Phvul.007G205700.1	PvMADS-58	Type I	Mγ	7	32821912	32822392	159	8.99	18355.4	82.83	45.56	-0.702	chlo: 6, nucl: 2, golg: 2, cyto: 1, mito: 1, plas: 1, extr: 1
Phvul.007G251600.1	PvMADS-59	MIKC	STMADS11-llike	7	37364357	37368674	247	6.39	28062.8	86.03	48.16	-0.670	nucl: 14
Phvul.007G266800.1	PvMADS-60	Type I	Ma	7	38792001	38793429	211	8.77	24085.5	72.56	43.41	-0.698	nucl: 11.5, cyto_nucl: 6.5, plas: 1.5, golg_plas: 1.5
Phvul.008G027800.2	PvMADS-61	MIKC	SQUA-like	8	2232305	2240223	243	9.69	27984.9	81.4	46.92	-0.781	nucl: 10, chlo: 1, mito: 1, plas: 1, cysk: 1
Phvul.008G027900.1	PvMADS-62	MIKC	AGL2-like	8	2248205	2254266	249	9.07	28647.6	77.55	42.05	-0.686	nucl: 14
Phvul.008G073800.2	PvMADS-63	MIKC	TM3-like	8	6983991	6998419	209	9.09	24246.4	75.55	68.05	-0.911	nucl: 12, extr: 2
Phvul.008G170400.1	PvMADS-64	Type I	Mδ	8	47687450	47694359	366	5.76	41816.6	72.7	67.06	-0.813	nucl: 13.5, cyto_nucl: 7.5
Phvul.008G183700.1	PvMADS-65	MIKC	AGL17-like	8	51861626	51881537	249	9.5	28591.7	86.91	49.72	-0.627	nucl: 5.5, cyto_nucl: 3.5, chlo: 3, mito: 3, plas: 1.5, golg_plas: 1.5
Phvul.008G190600.1	PvMADS-66	MIKC	AG-like	8	52994984	53003835	239	9.33	27549	75.1	55.71	0.811	nucl: 14
Phvul.009G013900.1	PvMADS-67	MIKC	EF-like	9	2307658	2311564	226	9.3	26243	78.94	30.12	-0.723	nucl: 14
Phvul.009G037300.1	PvMADS-68	MIKC	STMADS11-llike	9	8009003	8012393	233	6.87	26272.2	87.04	50.81	-0.538	nucl: 14
Phvul.009G069300.1	PvMADS-69	Type I	Mδ	9	12104317	12107838	271	7.68	31002	74.39	46.44	-0.605	nucl: 8, chlo: 3, plas: 1.5, golg_plas: 1.5, mito: 1
Phvul.009G130000.1	PvMADS-70	MIKC	GLO-like	9	19689872	19693104	181	9.08	20815.9	92.65	40.88	-0.669	nucl: 14
Phvul.009G203400.1	PvMADS-71	MIKC	SQUA-like	9	30856874	30865960	247	9.1	28221.1	84.13	48.44	-0.754	nucl: 14
Phvul.009G213800.1	PvMADS-72	Type I	Mγ	9	32326968	32328057	362	5.81	41148.7	73.29	33.71	-0.501	nucl: 4, cyto: 3, mito: 3, plas: 2.5, golg_plas: 2, chlo: 1
Phvul.010G087900.1	PvMADS-73	MIKC	AGL6-like	10	33603690	33609900	243	8.96	28182.2	77.9	54.04	-0.681	nucl: 14
Phvul.010G088050.1	PvMADS-74	MIKC	TM3-like	10	33660584	33685805	220	9.2	25359.9	82.45	60.1	-0.708	nucl: 12, extr: 2
Phvul.010G124300.1	PvMADS-75	Type I	Ma	10	40533900	40534452	183	9.18	21001	68.74	41.93	-0.943	nucl: 11, plas: 1.5, golg_plas: 1.5, mito: 1
Phvul.011G005800.1	PvMADS-76	MIKC	AGL12-like	11	427895	434264	201	9.1	22938.7	96.62	47.08	-0.296	mito: 7, cyto: 3.5, cyto_nucl: 2.5, chlo: 2, plas: 1
Phvul.011G172800.1	PvMADS-77	Type I	Mβ	11	48110011	48110527	171	9.24	19304	80.47	49.3	-0.514	mito: 9, chlo: 3, nucl: 1.5, cyto_nucl: 1.5
Phvul.L002037.1	PvMADS-78	Type I	Mγ	scaffold_13	216987	217795	208	9.23	23831.4	92.74	34.45	-0.614	cyto_nucl: 5, nucl: 4.5, cyto: 4.5, plas: 2.5, golg_plas: 2, chlo: 1, mito: 1
Phvul.L003446.1	PvMADS-79	MIKC	AGL2-like	scaffold_17	381452	389246	244	8.82	27764.7	82.75	50.18	-0.625	nucl: 14

## Sheet: sequences
>Phvul.010G124300|Phvul.010G124300.1
ATGGCTCCTTCTTCTAAAGCAAACAATGGAACAACACCAAACTCGAGAAAGGGAAAGATT
GAAATGAAAGAAGATGAACAGAGAAAGAGGCGATGCGTCACCTTTTCCAAACGCAAGTTG
GGGCTTTTCAACAAACTCACAGAACTTTCTCTTCTATGCAAAGCGGAACTCGCTTTGATC
ATCACCTCCCAAAACGGCAAAGTCTATTCCTGTGGCTACCCCAACACCGACGCCGTCCTC
CACCGCTACATCACCGGAGGGCCGTCTCAGCATTGCAGCGGCACAAGCGAGAAGGAGAAG
GAGAAGGAGAAGTTTCTTGAAAAGCAGCGGCTGGAATACGAGAGTGTGCAGGATAAGTTG
AAGGAAAAACAGAAACAGTTGAAAGAGATGAAAGGGGCAGAAAAGAACAGTTCTTGCTTT
CCTCCTTGGTGGAATCTCTCCACTGAGGATATGGGTTTGGAGGATCTTGAACAGTTCAAG
ACCTCTTTGGAAAATTTGAAGGTTAACCTCATCACAACGTTGCAAGAGAAGAAGTTGCAG
AACCTGCATTAA
>Phvul.010G087900|Phvul.010G087900.1
CTGTGTTCATTGTCTATTTCTATATAGCACACTAACTTCCACTTCTCTGAAACACACACA
CACCATATTATCTCATCACAGCAACAACAACAACTACTACTACTACTCTTTCTCTCTCCC
CTTTTGCACTAAACCCCACTCTCTCTTCTATATCAAGGGTTGATCACACAATTTCTAATA
ATAATTTATAAAGTTAGAGTTATTGTTTCGAGACACACAGAAAAAGAGAGAGAGAGAGAG
AGAGAATGGGAAGAGGGAGGGTTGAGCTGAAGAGGATAGAGAACAAAATCAACCGCCAAG
TTACTTTCTCAAAAAGAAGGAATGGTTTGCTCAAGAAAGCCTATGAGCTCTCAGTTCTGT
GTGATGCTGAGGTTGCTCTCATCATTTTCTCAAGCCGAGGGAAGCTCTATGAATTTGGAA
ATGTTGGGTATTATCTCTTTCTCTCTCTCTCTATCATGAACTGCAAAAATCTTAGCTACC
CTTGCATTTATTTAATTTGTCCACATATTTTTTATGTCTTCTGATTTATTTTTCGAAAGT
TTTGTGTCCATTTTTGTGAGGTGCAAATCCCAATAGGTATATTAAAATTTAGATTTTGGG
TTTTCTGAGTGAGTGTGTGTGTGTGTGGTGGGTGGTGCTGAGATGGATACCTTCTTCTCT
TCTCTGAGCAAACTCACTTTCTTCTTTGCATCAGCTTCTTTCACCAAAATGGCCACTGGT
TTCTGCTTCTGGCTTCCTTTATTTTGCCACGACTGAATTTGATGTTTTTAAGATTTGCCC
AACACACCCCTTTCATCACTCACTTTCCACCCATTTTGTTATTTTTTTATTTTTTTTTCT
TTTGTACCTTGTGTTCTAGTTTTTTCTATCAGTCACCGTTCTTGGTTTAACTTGTTTCCC
AAACACTTGCACCTGACACTAGACCCCCCTCCCCCCCCTCTCCCTCTCTCCCCCTCTCTC
TCATAGCTTCTCCTTTTCTGGATCAGTGGATCTTGTCACTCTCCATGATAAATTAACCCT
ATTTTCTTTCTTTTTATCACTTCTCTTACCCTGTGGCTGTTAGCAAATTTCATGGCATGG
ATTGTAGGGGGAAAATATCAGGAGTTTTGCTTCGTTCCAATTACAGATCGACACGTTTTA
TCGTCCTTCCACCTGATATCTCTCTATTGTGAGATAAAGCTTTCAGCTTTGCACACTGAT
CTACTGATGGAACAGTACAATCTATTTCCTTCTCTCTCAGAAAAAAAAAAGAAGGAACAA
AGCAATCATACGTACCCAGTTTCGTAACATAGTGTAATTAATTAAAAGGACGTAGGTGTT
GATAACTCTCTTGTACCATTGTGCAAGATCTAGGGCTTTCACACCATCTCCCTCTTCATC
GAAACAATATAATATCATTTTTTTTAGCTTCAAAAGAAAGCCTTAAAGTTCTCAACACTC
AAGAATCTGGTTCTTAACCTTTGTCCTTTGATCTTTCGGTTCCATCATTGTCTCTTCTCA
GAGAACGCTCTATCTTATGTGTGTCCCAAAAATAATTGCTGTCTTCATTTCTTGAGGGGA
TCCATCATCATGGGGTGCTGCTGAGTTTGGACTTTGCAGCAATCAAAGAATGGTGCTGCT
TCTCTTTGCTGTCTTTTACTCTTAGGTCTTTTACATGATCAATTTATTCTCTCTCTTCTG
GGGAATCTCCTTAATTATCCAGCACTGTTTTGTGCATTTTTTTTCATGTTTGTGGAGGAG
GAATCATGGCTTATCTATTGGACGATGATAAATTAAAAACGAAAAACGTGGAACAGTTCT
TTTTCTTCCTTTTCTGCTAGCCCTAATAGGTATTGTCCGAGTCCAGTCAAGGCATTGAAA
ATATGAAAAGAGGAAAAAAAAAACACTGTAACCAAGAAAAGAAGAAAATATGCTTCTAGA
TGATTTAGATTTAAGCCAAAATTGCAATTTCTGAGATATGAACATGAGGACATCTGTCGC
AAAATTTCGCATGTGCTGCTGAAATGTTTGAGTTTATGTGGTCATAACGTTAGAGATTGA
GAAAGTGAAATTGTCTTTTGTTTTTTTTTTTTACCGTTTTTCGAATTGTGTGTTATCTTC
TCACTTGTTTCAGCATTTAGTTTTCTCCGAAAACAATTACTTGGGTGTTCTTCGGAAATG
CCCGTCTATGAAAATCCCCAGAAATGATGCTCCAGTTATTTAAATTAATTTCCTACCTTT
TTCTTGAGTGGAAAATAGCGTAATGATACTTTTAATTTCATTTTTGTTTGCAAAGAGAAA
CTCTTTTTGAATCTGGGAGAGTCACTTTCAAATGTTCTAGATCATTTGGTAATGTTAAGC
TTTATTTGTCATGGAATAAGTATTGGATTTGAAACACTTACCATAATTTTTTTTTATCAA
AAATAATAAATAAATAAAATTAAAGTCCATTTTTTTACAGAACCTATAAACACACTTGCC
ATAGTTTCTCCATTTGTTTTCACTTCTTCAAAATATAAGAAGTGGGTCATCTTCAGTTGT
TGCAATCACAACGTTTTGTGAAAGATGATTTCTGAAAAAGGCAACTTATCTAAATTTGTA
AAATATTTGAGAAAAATAATTTATTCATGGTCATTGGTTTTGTAATGAGTTCCGAAAAAA
CCTAACAAAACGTTTTTCTAACATCAATTCAGCCACAACTTTTTTTGTGTGTCATAATAT
ATTATGCAAAATAATGCATTACTTATATCCGCTGCAAACCCTATATATGGCTTAATTTTT
AGAATTTGAACTTTTAATCAAAGTTTATCCTCCTAATTATAACTTCTAATCGTTCCACCT
ATTGAAATCGTTCAAATTTAAACCTAAACACATAAAAAATTATAAAAAGTTGAAGTCCTT
AACTTCGAATATATATTACCAAATTGAGTTCACCAGTTGGAATACATAATCAAAATATTA
ATTAAAGTTTCAAAGTTTTGTTTACGGATAGATTTCAATGATTCAGAAAACTTTGAAATG
CTCATCATCGCCCATATTTTCTTTCTTTTAGAGGATATTATTTAAATTTCCTTAATACAA
CATCAAGTGTCAACGTTTACAATATTATTACACAAAACAAAAATTGGTGTAAATTGACGA
ATCAGTTTCCTTTAATTCGCAGCATTACCAAAACTATTGAGCGATACCAACGTTGCTCGT
TTACTCCTCAAGATGAACACGTTGAATGTGAAACTCAGGTATGTGTTCATGAACTCTTTC
TGCTCCATTTTCCACCTGATAGCACTTTTGTATCTCCTAAAATTTAAAAAAAATAAAAAT
CTTTGTCTGCTACTTATGCTACTTTCCAAACTTTTACAATTCTTTCATTAGAATTTTGTC
AGCCATGAGTCTATGGGTCTTGATTAACTACAGAGATGAAGTTTTTTTTTTTTTAAATAA
ACTTTGTTTGACACTCTAATAATAATACAATCACTTTATAATAAAATAATAATTTATTTA
GATCCCAATTACTTACCATTATTCTTTTCATTTCATGAAAGGTCTCTATAGTCCTTTAAA
ACAAGAGTAATAAGCTTAACAGTGTTTTTTTCTCTTGCATGTTTTTGAAAGTAGCATCCA
TTAGTAATGAGTTATTTTTGTGTGCAATAATAGTATAGTTCAAAAGTTATTATTTTCTTA
ATGATATGATGTATATATAATTAGATCGTGTTAATCACTACTTATGAATTTTTGTTTTGG
CCACAGAGCTGGTACCAAGAGGTGTCAAAGCTAAAGGCAAAGTACGAGTCTCTTCAAAGG
ACCCAGAGGTAATGCTCACTATATATACCACTTCTAAAGTATGATGATAAAATATATTTT
CGATGTTTATGAAATATTTAAATTTTAGTTTTAATTTCTCTAAACATATTGTCCCTTTTT
TAATTTATTTAATTTTAAAATGTATAACTTTTAATCCTTGAAATAGTGTTATTTAAAATA
TTTTTTTCCTCTATAAAATCCTATCTAATATAATTTTGTGTCTCTTAATAAATTGTTCTC
TTAATCATAAAAAAGTGTCATTCAGAATGACTAAAAATGGACAATTTTATATCGAAAGAT
TAAAATTGAACTTCAAGGGAATAAAAAATCATTTTACTTTTTAATATATATACATAATCA
TGTTTTCAACAGTAGCATGCAAGTAAATGTTAATCACAAACAAATAGGAGTCAATATGGT
AACAGGGTTTAGAAGATAATGACCTTCTGTAAAAATTAACTTACAATGGATTATTATTTT
AGGCATTTGCTAGGAGAAGATCTTGGACCATTGAACATAAAGGAGTTGCAGAATCTTGAA
AAACAGCTTGAAGGGGCATTAGCACAAGCTAGACAAAGGAAGGTGCCAACATATATAGAA
TTTTCTCTTTATTGCTCTCTGGATTTCTTGTTGGTACTTTACCTTAATTAGGTTGTAACC
ATGTGCCTATAACTGACAACAATCTTTGCACTACTTTCCCTAGACTATGCACCATACTCT
TTGTCATATATATATGTGTACATATACATATATAATATAAGGTAAGGGAAAGAAAGGAAG
TTTAATTTCCAAAAGATTATGTAAAGTTACCAAGTTTTGTTTTCTTGCATGTCAAAGCCC
TAATTTGTACTTCTACCATGATTTAATAATTTCAAAACATTCCATGGAAAAAAAAGTTAA
TTTGTGAAAATAAAACAAACTGTTTATTTTTCTCCTTTCCCCCTCCTTAAGGATTCTTAT
AGATTAATTGGAAAATAATTTTTCTTACAGAACTAGTTAATGATAGTAATCAGTAAAATA
TATGCACTGTTTGATTCAGATGTGCCAAAACTGAAAATTGTGAGATTCTCTAGATACATT
AGCATTAACTGAAGGGAAGCAATCTTGAGAATGACCAAGTTTCTAAACAAACTTTTTATG
TATTTCTTTCATAAAGTGCTGGTTTCAATCTGTTTTACAATCAGTAGGTAATTCGGTAGA
AAGAAATACTGATTTTGGATGATATTACGTAAATTTTATTTCAATTGCAGACACAAATCA
TGATTGAACAAATGGAAGAGCTTCGCAGAAGGGTCAGTGTATAATGTTACACACTTTTGT
TGATCTTACAGAATTTCATTTTTGTTATTTATCTTCAAACTAGTTTTCTAACAAGTCCAT
TGTTATCCGAGTATGAACTTGTAAGACATTTGAAAAGAAATTTTTCTCAAATATTTTCAC
CCATCTTGCAGGAGCGCCATCTTGGAGATATGAACAAGCAGCTTAGACTGAAGGTTTTTA
CAATTTGGAACCAAACAATTTCAGTGTGTCTAAGACACATGCACCATTCTAGTATATGTC
TTCACATTCTAATTTCTTTGTCAATTGAATCCCTTTTCAGCTTGAATCAGAGGGATTTAA
TCTTAAAGCTATGGAAAGTTTGTGGAGCTCTACTTCAGCTGCTGGAAATAGTGCCTTTCC
CTTTCAGCCTGCTCAAACCAACCCTTTGGATTACCAGACTGAACCCTTCTTGCAAATAGG
GTAATGGAATTTTCCTTTCTGCTCATGATAATCTCACCAAAATTTAGTACATAAACATAA
TTTGGTCTCAAGTTCAATAAATTTCAATAACATATGTTTTTTACATAGGAGTATTAAGGG
TACTCAAATCTATCACAAAAGAGTCTTAATACACAGAAAAATAAAGAGGGATTTGATCTC
CCAATCCTTCACCAATCTTCTTCCTAAAACAAAACCTTCCTAATTCAACCCACTTTTTGT
TATTTGTCTTAACAGCTAACTCACTTCAAACCCTTAAACAAACATTTATAAATCCAAAAC
TTGATTTGAAATATGAACATGTGTACACAAGTTGATAGTAATACATTAGAACTGATTTTT
GTTTTCTGATAACAAGTATATTATGATTGACATTGAATGGTCTAAGTTAGCCTCTTACTT
TGAACAGGTACCATCAATATGTTCAAGCTGAGGCATCTAATGTTCCAAAGAGCATGGCTT
GTGAGACTAACTTCATGCAGGGATGGATCCTTTGATCAATGTTATTGAATTAAGTATATG
ATTTACGTTATTGTCTATATGCAAGGATTTATCTTTGTGTTTTGGCTGTTGTTAAATGTT
CTTTGTGACCAGCAAAGTTTCAGACTTATTTAGTGCTTTCTGTAATTGGATACAATATGT
TAAAGCAATGCTTTTGTTTCTAACTTTGTG
>Phvul.003G139900|Phvul.003G139900.1
ATGGATAGGTTTAAGCAGGTGGAGAAGAAGAAAAACACAGGGCGGAAGAAGATCGTGATA
GAGAAGATTGAGAAATCGAGCAACAAGCAAGTGACATTCTCAAAAAGAAGAGTAGGGCTG
TTCAAGAAAGCGAGTGAACTGTGCATTTTGTGCAATGTTAATGTAGCCATAATTGTGTTT
TCTCCTGCTGAAAAGTTGTTCTGCTTTGGGCACCCAGATGTGGAAGCCATTGTTGGTAAC
TACCTGAAGGGAGCGAAGGTGTTGGTACCATCAGCGTCAAGAGGGTCATATGAAGAAAGC
AACATGCAGTACGAGGAGGCAATGAGGAATTTGGCGTTGGAAAAGAAGAATCTGACAGAG
ACTGAAGCATTGGTTAAGGGTATGACCAGAAGGTGGTGGGAGGACCCCATTGATCAGATG
AGTGAACGTGAGTTGGAACAGTTTATGGTCTCACTTTATGAGTTGAGGAAGAAATTAACC
GAAAGGGCTGGTAAATTGTTCATGCTTTCAATTCAATGA
>Phvul.003G039200|Phvul.003G039200.1
CACAACTCTATTCCTGTCCAGAAGAAGAAACATATATGAACTAACATTCTCACCCTCGCT
TCACCATATTTGCCACCCTTTTACCCTTGCTTTTCTTCCGTTTTTCCTTCCTTTTTCCTT
GTTTGGCAACTGGGTTCCCTTCCTTCACAAAAAGCCAAAAGCTTTTAATTGGTTAAGTCA
CTAGGTTTATATATAACACACACATAAATATTAAAGAAGAAAAAAAATAAGAACAACTAA
GATGGGAAGGTCTAGGGTACAGCTGAAGAGGATAGAGAACAAGATCAATCGCCAGGTAAC
TTTCTCCAAAAGGAGAGGTGGGCTGTTCAAGAAAGCTAATGAGATCTCTGTACTCTGTGA
TGCTGAGGTAGCTTTGATTGTCTTCTCTCACAAAGGAAAGCTCTTTGAGTATGCCACTGA
TTCATGGTAATGAAAATGCCCTATATTATAAAAAATATATATACATATGTATACATATAT
GAACCATGTATATGGATCTATATTAAACAAATATATTATGTGTGTTGGTCGTTAATTCAG
ATGATGTAAGTATTCATACGTAGTATATATGCATTGAGTTTTCTGTTCAGTCTGGAATTA
TTTTGAAGTATCTTTTTTGCTCTTTGCGCATGATAAGGGCTTTGGTTTGGGGTTCAAAAC
TTTAAAGGAAACTTCATTTCTCTTCTTTATTTTGTTAATACTTGTTTGGTTCATATCAAG
CCTCGTTATAATTTATGTTGATTGTGCCTAGACAGATACAAAGCCAGTTGATCCATTTTT
ATTTTCGGAAAGGAGATGTTGTTGTGCTGATAATTTGCTCAAATTGAACCAGCAAAATAT
ACAGTTATACTTCTCTATGAATTTGTTTGCAATTTTAGGGGTACAACACGCGTCAATGGT
TTAGTAGTGCTATATTTAAGTGCACATATGTACTCTTTCATGTGTATATATTTCTCTCAT
CAGAAAGAGGAAAATACAATACCCGAATGCCAGATTCTGTCTGTCCTAGCTAGAAACTCA
TAGAGTACGAACCATAGCCGGTATAAGAGCCCTAATTTTTACAATTTTCTTTCATTTTGT
TAAAATTGAAGAGGGGTGAATCTCTTGCAGACTACGAGGAGGTTGTCACAGTCTTGGCTT
CATGTTTGTCTTCTTGTTCGCTATCTTAAGTCCTTTCAGTTCAGCACCTCAACAAGCAAG
ATTTGCTAGACCTTCTTTTTGGTTTAGAGTTCTGTACCTTTTCTTCTTCTTCTTCTTTTG
AATTATCAAAAACTCAAAAGCATCACGTTTGACATTCTTGTTATTAAAGGGTTACTTTTC
GTTGATTGGTGCAGCCTCCTAGATAAATCATTTTGAGTAAAATTGAGGAAATTCGTTATT
TCATAGATTTTGATGAACTTATTTTAAAGATTGTCAAATAGCGCTATTAACTTACAGGAA
CTTTTAATTTCAACAAGATGAAATATGTTCACAGTAACTAGAGTACCAATTTCTTATATT
ATTCAGCAACACACAGAGATAGTAATATGCAGTGCAAATTGAGTATAAATTGATATCATT
ATAGGAAACTAATATTGATTGAGAACTCTAATGATTGAACAGCATGGAGAAGATACTGGA
ACGCCATGAAAGGTATGCGTATGCAGAGAGGCAGCTACTAGGAAATGATTCTGAGACACA
GGTTTGTCTTTAAATATACATACATATCTGTGTGCAGGAATACGTAAATTCCCGTTAGCA
TCATTATTTTGCATTGAAGTTCTGCAGTGACAATTGATTCTTGTGTAATCAACAGGCACA
CAGTTGGGTCTAAGCTATATATATATGTAAGAACTTAAAAAACTAAGTCATGCATATATG
AATGTGTTGGAAATATGGAATGTTGTAAAAGTGATGGAATCAAAACCAATATTTAAATAA
CAGTACCTCACAAAACTACAAAACTAAGCACTAGATGTATATATGTACATTGTGCAGGGA
AACTGGACCATTGAATATTCTAGACTCAAGGCAAAGATTGACCTTTTGCAGAGAAACTAC
AGGTACAAGAGAACCTATATCTAATCTACACGCATGCTTTAATTTCCTGTCATAGTTTTG
ATTTTATTATCCTCTCACACGTGTCTGTGTATCATTGAGTTTACACTGAACCCTTTTCCA
GGCCCTATATGGGAGAAGATTTGGCTTCGATGAGCCTCAAAGAGCTTCAGAGTTTGGAGC
AGCAGTTAGATACTTCTGTCAAAAACATCCGCACTAGGAGGGTACACATTATGTTAATTT
GCTTTCATATATTTCATATGTATGTGTGTAACTTTGGCACTGATCCGTGTTATGCTGTAA
TAGAACGATCTCATCCACGAGTCCATTTCTGAGCTTCAGAAAAAGGTATGGCTTTAACTC
CAAGTTTCTCTTGGTTTTATTTTTAGCTTTCTGTCCCTAAAGTGAAAGATAAGTATTGCT
GGGAACAAATATAAAATGGTTGTGTGTGTCTCTCTGTCTAAAAGAAACTGATATGGAGAT
TTGTGCCCTCCTGATTTTCTATGTATGACAGGAGAAATGGATACAAGAGCAGAATAGCAT
CCTTGCAAACAAGGTGACCAAGATTTGCCTTTACAACTTTTTTCTTTTCTCCATTTTGCC
ACAATAATCATTGCTTAATTTAATCCAATTCAGTGATTATTGACACTAATAAAAGAGTGT
TAAGTAATATTAGTTTGATTGTTCTATTACTTTTGTTCACAGATTCGCTCTTCTGCTTCT
TAATTCTTAACCTAATGGACATAACAGATAAGAACTTTACAGATGTTGAACAGTTGAACA
GTGAAATTATCTGTGTCCCTTACGAAATTAACATAAAATTCCTCAAGAATTATACTCATT
TTAGTAAATTATAGAAATGTACAACGTAAGAAAATGCAATTGTCCTTTTGGTCATACAAA
TTCATACACCTTGCTTACCAATTATTTTTTGCCTGATTTAGCCCTAGGTTTCTGCATGCA
TCCAATCTTATTAATTAATTATCTCCTTCATCACCACAAAACCATTGTTTCATGTCTCAT
TCATGTTTTAGATTAACTAAATTTGAATGGAAATTCTCAATAACGTTTTCATACCCCAGT
ATACATTTTATTTCTAGAGAAAGTTTCAATTTTAGAATCATATTTAATATTTGTATAAAC
TCATATTGGGCTGCAATTGCCAGTTAAACTAATACAAACTTATTCTTATATGTCTTAAAA
TTTTGACAGTTACAGTAGCAATTTGTAACTGACAGAAAGTGATCATTCTTATAATTATGG
ACTGAGAGCTCTATGAATGTAGTTCTAGCCTTCTTCAACAATAGGTTAATATTGCTCTAT
TTCTTTTAACAATATGTGATATGAAATTAGATCAAGGAGAAAGAGGAGGCTGTAGCACAA
CATGCTGTACAATGGGAACAGACAAACTACAAGGTTGACACATCTTTCTTACCACAGCAA
CAACCCCTTCCTAGTTTGAACATAGGGTGAGTAACCCTTCTATGACATGAAGTTCTAATT
TCTCTTCTTCATTTTCTTTAATTACCCTTTTAAGTTTTATAGTTGTACAAACTTGATCTT
TTAGTGTTTATACTTTCAAACAAAAATTGCAGTTGCATTTGTCCATTCTAGTTGGAAATT
GCTTTACCTGTTTGGAATTCTTCTTTTTGGTACTGCAACCTTCCCACCATGTGTAATATT
GTTTGTGCAGTGGCAGTAGTTTCAATCAAGAAGCTGCACCAGAAATAGGAAGGAACGGTC
TTGACCTGACCCTGGAACCACTGTTTTCTTGCCACCTTGGATGCTTCTGAAAACTTGTTT
CCTCTGAGGTGGATAACATTATATACTTGTTGGCATATATGAACAACTATAAGTAGTGGT
GTGTTTTAATGCTTTATATGTTTATTATTGGGTCTATGTGGTTTGGTCCTACTTTGAAG
>Phvul.003G003800|Phvul.003G003800.1
GCAAGCTAGTGTGATATTTCTCAAGCTCTAATTCCACAACTAAAGAAAGTTTTCCAAGGT
ACCAAGTTGTTGATTTCAACACTTCTTCTACTCCTCTTCCACCTTCTCTCTCTCACCTTC
TTATGAACATTTTCTTTAACTTTACAAGTAGCCCTAATAAAGCATTTTCTGCGTTTTTCA
AACATGCACATCTTTCTTTTCTAGCCACTCACAGATTATATGCAGTCTAATCTCTTACTT
GTTGTTATTAGTAAAGTGATATTACCCTTTTTTCTTTTTTCTTCTCTTAAAATCATTGCT
TGTTTTCTGTTGAATTTGGAAGGTAAAAGAACTCAAAGGGTTGGTTTATATACACAGAAG
TAAATTTGCTTTAACTTGTTTCTTTATGTGGTAATGTTGTGTAGAGGGATTGGAGGAGAA
ACTGAGGGTAGAAGGAAATTAAGGTAGGGTTTGTGAGAAATGGGACGTGGAAAGATTGAG
ATAAAGAGGATCGAGAACACCACCACAAGGCAAGTTACCTTCTCCAAAAGAAGAGGTGGC
CTCATCAAGAAGACAAAGGAGCTTTCTGTGCTCTGTGATGCACAGATCGGAATCATCATC
TTCTCCAGCACTGGGAAGATGTGGCAATGGTGCACTGAAGCCTTAAGGTGCATGCCTACT
ACCCCTTCATTTCACTTTTTCTCAGATCCCTCCATTACAAGAAATATCTATGTTAGTCTC
TTTAAAAAATCAACACAAAGAACAAAAAGGACACTAAACTTTCTTTCAATTTCTGAAGTA
AAATAAGGGTTTCTGTTTATTATATTAAAGCAAAAGCCAAAGAAACCTAGTCCTTTGTGT
ATGATGAATTTTTTTGAATACATCTTTAGAGTTGAGTTTTGTTTAAGGGTTCCCTAAAGT
GTATATTATTTTTTCTGATAAAAAAAAGTTTTTGATTTGTTTATACACACAGCTTTCTGT
TGTTAATTCTTCCAAAATGGCTTCCATTTCTGGCTAGTTTTGAGCATTAGTTCTGTTGAT
TTGTTTTCTTCTTAATTGCTTCTAAAACTTTTATTCTGTTGATCCTGAAGTAAAACAAGG
GTTTCTAGTGATTTGTACACACATACAGTTTTCATGTGTTGATTCTTCCAAAAAGGGTTT
CGATTGTGTTAGTTTTCAGCTTCTCTTGTTGATTGATTTCTCTCCTCAAATGTAACTAAT
TCTGTGGTGTGTTAAGTGTCTCTTTATGTTGTGTGTGTGTGATGTGAGAGGAGGTTTTAG
GTCGATATCATCTTAATTTCATTCTCAAACGTAAGGTTGACCCACTCAAGTGCCTTGGAC
TTTGCATGTTTCATGTCTGACATGGTGATTATAGATCTGATCACTTCAAGCAATGATTTG
TTTTCTCAGTGTGGCATGTGCTGGGTTATGGATTTCCTTTTCAACCACAATATACTTGTG
ATCTTCTCTTAAACTCTCTCTTCAACCCTCTAACTTTTCATGTCTGAATCATGCATTCAT
TTTTCTGGCTAAAAAAACCTATCACATTAATCAAAAACTCATCTCTTTGGCCTATTCAAT
GTATTCATCCACAACTATAACTAGCTACTACTTTTACATTATTCACACCAAACTCAGAGT
TAACTAAAATCGTTTGATTTTTTTTATATTTTCACACCTAAATAGTTGGAAGTACCATAT
CCAAGTAGGTTGAACTTATGGGTGTTTTCTGTTCTGAGTGTATGAGTCTTCTATGATTGT
TATTTCTGTGTGCTGTTGGTTTTGAGACAATCAGTCCTTGATTTTAAGTTCTAATGTTTA
TCTTTTGTATGGTGTTTGCTTTGGATTTTTCGATTTAGATTTAGGTGGTGTTCTGAGATT
AGTTGTTAAATGTTAGTTTCTTTATAGATTTAGGCTTTTTAAATGTGACATTTGCCTTTT
GTTTGTGAAATGATTCTTATCTGATAATTTTTTTTATATTAAATAGGTTGAAACTTCATT
TTGTAGGTTTAAATCACACTTAAAATCTACTTAGTGTTAACAATGGTGATTATCACGATT
TGATCTGATTTGATATTCTGAAAAATACGAAGGTTTTGCATCTATTACACTGTTTTAAAC
ATGAAAAGTGTGTGATTGATCAGGATGGAGCAGATCATAGAGAGGTATCAGATAACAACA
GGAGCTCGCATTGCAGAACGTGATCATCCCCGTGTATGAAACTCACCTGCTAAATATTCA
TTCACATTCTCATAAAATCAAAGAAAAAAAAAGTGTTATGAATAAATTTTGAAGGTTTGT
ATGCATTTGCAGGAAGAGTTTATCCATGACATGGCAATGCTGAGGCAAGAAACTCTTCGT
CTTGAACTGGGAATTCAAAGGTATCTTGGAGAAGACATGGGGTGTTTGCAATATGAAGAT
TTGAACAAACTTGAACAAGAATTGGAGAATTCTGTCGCAAAGGTTCGAAATCGTCAGGTA
TGTGATCAATGCACTCTTCTTTTCAATATGCCAATTGTTATATCTAATTTCAATACTCTA
ATTTAGTTTCTTATCAATTACATTTTCAATTGGTGTAAAAAAATTGAAAGTAATAAGATT
TTTGTCCCTTAAAAAATGCATTTAATAATGGATTATTTTTAGTGCTTTTTACAATTTTAA
TATCCCTTAAATATGTTTTTTAGTGCTTTTAATAAAAAAAATCAATAAATGAAAGTATTT
AAGGAATAATCTTTGTAGAAAAACAATTACATAAATCAACTTCACAAAATATTTACATAA
AATTCTAATAAAATCCAACATGATCCAAGTAAACAAATTCTTAAAGACTAATAAAACAAA
ATTACCCAATTCATTAAAATATCAAATTTGTTGTTTAGTTCATAGCTTTGTTCTTGGTGA
TCAAAAGTATTTCAAAATCAGGAGAGTTGACACATTGAAACATGAAGAATTGTTTGTAAT
ATAGGCAATTAATTTTTAATGTTCCATCTCTGTCACCAATTGTCTGACATGAGAATCCAT
GCAGAATGAGCTCTTGCAACAACAAATGGAGAATCTGAGAAGGAAGGTATAACACTCTTT
CACATTCTTCATCTTACACATTAAAAACCCTGCATTTTAAAACAAAACATTATCCATATT
TATTCATTATATCTTCTTAATTAATTCTATCTTCTTAATTATGATTCAGGAAAGGATCTT
GGAAGAGGAAAACAATAATTTGTCCACTTGGGTAAGAATATAAAACTTACAAAACTAATA
TAAGCCCCATTTGAATTTATTACAAAACTTTTATAAATGTGTGTGTGGTTATAAATGTTT
GTATTGTTGATGTTGTTATGTAATCAGAATTAAAGATTTTTTTTATGTGTATATAAGTTT
TTTTTGGACTTAGTTTATGTTTAGATAACTTTTTTTTAAAGTATTTTTAGAAGAGAAAAG
TAAAAAATAATACATTTTTTCTATAAACTAAATATATCTATATATAAAGGTAAAAATAAA
ATTTTAAAAAATGATATAAAATATTTCTTATATTAACCTTTTTTATCATAAAAATATATA
TAAATAAATAAAAGGGTACTTGTGATACCCCAACCATCTACAAATAGTCAAGTGTACATA
AATGAGATTACAAAAATGTCAATTCAAAATAACCATAAACCTAAAAACTTTTCCCTCACA
TTTAACCCGTGTAGTAGCAAACATATAGGGTAAAAATAAAGTCATCGAAGATTAGATCTC
TCTGATACAACAGAAAAAGACTCAATGGAGGAAAAAAAAAGATAATCTCCTTCATAAATC
ATTGTTTAACTCCATATCTGCTACTTATAACTCTCATAAATCTTGACCTGGATGTGACTT
TAAAAAAAAACCTCCATTACTTCACAAAAACCTTCATCCCTTCTATGAATTAATTTAAAC
ATGATTAATTTTAACTTTAATAACTCATTTTATTTTTCTCTTATGTTTACTTGTGGAAAC
TTAGTTTTGTTTGGCATAATAACATTAGATGATGTATATGTTGTTAACAAAAAGTTGGGA
AGAATGGATTCAGGAACAGAGAGCAGTGTTGGAGTTTGAGAAGGCTAGAATGGAAGCAAG
CAAAGGAATGAATGTGATGGATGAGTTTTCATTGTTTGAAGACCAACCTGCTGGCAGCAT
CCTTCAACTTGCTTCCCCTGTGCTTCCTCACTTTCACCCTTATCTTCAACTTGCACAACC
CAATATCAACCCTCACCAAGATACCAATATATGGTATATATACATATATCTATCTCTTTA
TACTCTTTATATCTATCTCTTTATACATTCTCTTATACAACACTATATACATATGCATGC
ATGCATATGTTTTTTTGTTGTTGACAGTTTCAAAACATGA
>Phvul.003G189100|Phvul.003G189100.2
TGGGATGTGCATGGAGAGGAAGACGTGGCAAACATAAAGGTCGAAGAGAAAGAGGAAAAT
GTGTTGGTTTTGTTGGTAGAGGAGGTGTTTGTTGCATAGGGTGCCAACGATTGGGGTCTC
CCAAATCTCACCCTTCATATTCATGTTATGAGCTTGGTTGGTTTCCCAAACTCAACCCAC
CGAAATCACAGCTACACCTTTCATCTTCCAACAATTTGTTAGCTCTTAGATATCATATCC
AGCTTTCCTTCTTTCTCTCTACTCGCCATCTCCCCATAAACAAATGTTGCTGTGATTCTT
CAGTTACCTCACACCTTCACCCCTTTTATTTTAACATTTCCATTCACTTCCCTCGATTCT
TTTCCTCTGTCTTCACTCTCTCAATAAGGTTTGTTCTTTTTACTTAATCACAATTTCGAT
TTTCCTCAAACCATTGCCCTTTGGTGTTCAAGTTTGGTTCTTTCTTTCGCTCCATATTTG
GGCTAGTTTTTGTTTCTTGCATCCTTGAACCTGCTTGCTTTTTTACCAGATGGGGAATTT
AAAATCATTTAGGGTTACATCGAAAAATGTATTATCAAAATTTGGTTATATTAATGATTT
GTTTTCAATTGTTTGTGGCAATATTTGGGGCTAGATGTGTTTACTCTTAATCCTAAATTT
GCAGGATGGGAAGGGTTAAATTGAAGATAAAGAAACTAGAGAGCATAAGCAATCGACATG
TGACTTATTCAAAGCGTAAAAGTGGAATTTTAAAGAAAGCAAAGGAATTATCAATACTAT
GCGATATAGACATTCTCCTTCTCATGTTTTCTCCTACAGGAAAGCCTACATTACTACAAG
GAGAGCGCAGGTAATAATAATGATGAAAACATTTATGTGGTGTTGAGAATGACTGAATGA
TATTGTTGTGAGTTAGTACAACATTTATGTCTGAATAGAAGAACAAACCAAAAACATTGT
TATGACATTTATGCCTTTCTATGAGGCAACAACCTTACTTGCTATAACAAACATATTATA
ACATATAACACCCAGTTTTAATGTTTTTTTTTTTATGTTAAAAGTATGTTGTATAGTAAA
CTTTTATTGTTTCATACAAACACACTCTCTGTTGTAGGAGCAAATAATCTTTTAAGAGGA
TAAGGAGATATTATTAGCTTTATATATATACCTCCTAACTAGAGAATGCAATTTAATACT
GTATATTACTTTATTGGGTGGATCTTGAATAAAAGATTATCTTCACACTTGAAATTTGAA
ATTAAGAAGTATATATTCTTTGGACTCTAATTGTTTATTAGATAAAAGAACTGGAGTCGG
ACTTTTCTCAGTATGATTGGAGTTTTTTCCCTTACTTCCAGAGGCCTTATTAGATTGAAT
TTAGCAGTTAATGGAAACATGAGTGTGTAATTTTTATTTTTTTTTAGTTTTGTAACATTT
ATTTATAAAGTATGTACTTAAAACTACTAGATTGGTTAGTTCATGGTAACTTATAAAAAA
AGGATTCTAATATATTTTCTAGGATTTCAAGTATAACTAGTTCCTAGTCAATCTTTAACT
TCAAACAATAAATTAAAATAACTACAAATGTATATGCAACAATTGAATAGTTGAAAAGAA
AAATAACAACTCAACAACTCCAACACTATAATAATAACAATAAAAGTCTAATTACACTAA
GATTCTTATTCAACATATTTTATGAGTATTATGTTGGTTATCAAGGGTCCTAGAACCTTT
ATTCTTTAACGAGACTTGATCCAGCAACTCAAATATTATTTGTGAGATATATTTATTTAT
ACATAATATAGTTTAATATTCTAAAAGGTATAAAAAGAAAGAACCATGGTATTGTTAACT
AGCGTATCCTTTTTAACGTCTATATTTTCATATGTATTGTTCAAGTTTATATTTTTTTTT
TCAAGAGTTAAAATGTAAAATAATAAATTCATGTATAATCTTTAATAATTTTGAATATTT
GTTATTGTTTTCAGTAATATTGAGGAGGTTGTTGCAAAATTTGGTCAACTTAGCCCACAA
GAAAGGGCCAAAAGGTTTGTCAACTTTTTTTGTGAAGTTTAATTGTTTCTTACTTGTCAT
TTGTTAGTGATAAAGAAGCTAATATATTTTATTATTTTATTGAGCAGGAAAATGGAAAGC
CTTGAAGTAAGATTACTCTGTTTTTCTCAATTATGTCTTATACATACATTGTTTTTGTTG
TGTCAAATGCATCTTTTCAGTTGTCTCTGCATTTTTGTGATGTTTAGATTCTAATTTGGT
TTTAAATTTAGGCACTAAAGAAAACCTTCAAGAAATTGGATCATGACGTAAAAATACAGG
ATTTCTTAGGTTCAAGGTAAGTTTATGTTTATATGAATTTGTCAATATTTTTCTCGTAAA
GCTTTCTAAAGTTTCTCAATTTTATCTTTTCTACCTTGCAGCAGCCAAACAATGGAGGTA
CAATTTCTTCATAGACAATGCTATGCTTAATAATAATGTCAGAATCTTAAGTTAGTAGTT
GAGCAACCAAAATGTTATGATCTGTGTGTAGGAATTATCTCATCAAGTGAGGGTTTTACA
AGCTCAACTCACAGAAGTACATCAGAGACTGAGGTGCAACTTTGGAGCTTTTGGTTGTTA
AAGTATTTCTTTTTCTTTTTGGTTTTTATAAGCTCTCTTGTTGAAATATTATTCATTTGA
CCTCTTCAGGTTTAGTGTTTTGCAATCATTTGGTTACTTTTATCCCTTATCTAGCAGGCA
TATGCATCATTTTCATGTGCATTCGAATTTTGACATGTTACTTTATGCTCATACTCATTC
ATGTTCCCGTGTCAAAATTATTTCAGATGATGTTGTAACTTTTGATGTTCTTCAATCTAC
TTGACATTTGGGTTTTCTGTATATAAATTATTTATTACAAAATTACAATACAAAATATTT
TTCTATCCCCTTCTCTTAAACAAAACACTAGCATAGTTATGATATTGAGTTTAGTCAACA
TTTCATTTGTTACTAGAGCATTATAAGTTGGTAAATAATATTACAAAAGGAAGGAAATAT
TAGTTAATACTATTTTATTTATTATGCATCATTTATGTTTCGGCAATGGGTAAGAAAATC
CAATCAAATTTCACATTTTCTATCACATATTCTACCAGCTGTGAGCAGAAGCACAGCACC
GGTTTGAGAAGTGAAACTATTATACTTGTTCACCTTTCTTAAATATCTAGATTTTCATGG
TTATAGAAATTATAGTAGTTGGATTTGAGCCTACTTTATAGATCTGAGTAATTCATATAC
ATTAACATCCATCGAACTTCTACTTGATTTTTCCTCAGCTAACATTAACTATATCATAAT
GCACACAATGCATATAAAATTGATGTTGTCATACATGAGTTATGGATCATGAAAGTTTAA
GTAATAATCATAAATTAATATTGTGTTTAAATTTTCAACTTTTTAGCTATTGGAATAATC
TAGAGAAGATCAACAATTTAGAGCATCTTAGGCAAATGGAAGACTCGTTACGAGAATCAA
TCAATCGAGTGGTTCTGCAGAAGGTAAGACTTTTGTTTCATGCAGACTTCCCATATTGTT
ATGTCATCTTCAAATTACCACTACACCAATCCATGGATAACTAATTAAATACTAGGTTTG
TATTTTAACATGTCAACATGTTTTCTTAAATTAACAGGAAAATTTAGGAAAGCACCAATT
CATTTCACTTGAATGTGCTAACCAGGTATAGTAAATGTTGTATTTTGCCTTTCTTAATAT
TTCCTGTTCTTCTTTTCAAAATATTTATTTGGTATTTTGTTGCTTCATAGTTACAGGAAG
GGATGACATTACCCTTGATGATGGCAAGTCTACAAGAATCTCAACCACTGTCTTGGCTTT
TGAATAATGATAATCATCAATTGTTGTTACCAAATGAACCAAAATTTCTACCATTTAGGT
GGGTTACCTCGTCTATATAACTTTGTTCTACTTGTGGGATAGTGGAAGTGTGGAACTGGA
TTATTTCCACTGAAGATATATATTTTAACAAGCTAGCACATATGTCTTTCAATTAATATA
ACTAATGATATATCAAATTTTCTTCCTAAGATTGCTTTATAGTACCTTATAATTCATCTT
TCAATTTCGTTACTGATTTAATTGTACAACATACAGTGATAATACCAATAGAGACGCTGA
GTGTTCAACTGACATTTCAATTCCAAGCTATTCAAGTTATATTGGGAGCCACAAACTTGA
AGTTGGTAGTTCTCCCCAAGTGACTACTTTGGGTCAAGGAGGTGGTGCAATGAACGAGTT
AAATGGAACAACATACTTAAATGTACAACGTTGTGACCAATTTACATTCCCTCCTCCACA
AGATATTGAGGAAGCAAAACATTTACCAACGTTGAACAACAAATCAAACACCGTGGATTA
CCAAGTTAACAACTTTGATCTTTCCGGTTCACTATTCGAAAATGGACATCAATTTTGGAA
TTCAGCTTCGGGGTCTTGTGGTATTGCCATGTATAATGAGAACGGCTACCACAGGGTAAG
CAATCCTTTTATGTTTCAATGATTCATACTTCATAGTTTCAAGGTAGATTTTGAATTTTC
TAAAATCGCTCAAATGGGCATTAAGAGAACTCAAACAAAAGATAATATCTATTGTGTTTC
AATTCTTTATGTTGGACTTTAGTCTCTACTTTTTGTTTTGTAGACAATTTGACTTAGGTT
GTTTCTAATTTCCTGTATTTTGCAGTAAATCAATGACTCAACTATTCATACTAGCCTATT
TCGAGTGACAAGGATGTTAGTTGATAAAGTCATGACAAAATGCTTGCAAATTATGTCTAC
AAAAACAGATTAGATTGTCTCTCCACCTATGAGGTCAACAAGGTTCGTAAGAGTGGACAA
TATTAGTTGTATATATTGTAAGACTTGTAGGATGCAGTTTATTCACATACC
>Phvul.003G039300|Phvul.003G039300.2
TAAAACTGAGAGACAGATCATAGCATATCATGTGATAAGCTAGCTTATATATTCACACAA
ACAAGAGGGGGAAGGGAAATTTGCAGAAAATAGCTGGAAAAAAATATCTAATCTAGAATT
ATGCTGCTTTTCCATCTGCTATTCTGAAAAAGCAAGTTTAGTTTTATTTGTGGAAAGAGA
TATAAAGAAATTTGCAACAATAATATGGGTAGGGGAAAGGTGGAGCTGAAGAGGATTGAG
AACAAGATAAACCGTCAAGTGACATTTGCAAAGAGGAGGAATGGGTTGCTCAAGAAGGCT
TATGAACTCTCTGTCCTCTGTGATGCTGAGGTTGCCCTCATTATCTTCTCCAACCGTGGC
AAGCTCTATGAGTTCTGCAGTGGCCCTAGGTACCTCTCTTTTCTACATACCCAAACCCCA
TCAACCTTTTCTTTCTATCACTCAGATTTTGTGTCTCAAACAAGGTTTTCTTCAAGTTCT
GAGGGTGTTTTGTTTTCTGGGGTTCTTGATTTTCCCTCCCTGGTTTCATGGACTACTTAA
AGTTCACATCTTGCTGCTGATTAAGTGGTTTGTGCTTGTGTTTTTCTTTAGGGGTTTGTG
TTTCATGAATTTTTTAACTTTTGTTGCTTTCCTTTGTCTTTGGTTTCCTGTGTCTGATTT
GTAGGGCTAGCTGAAGGATGTGTTGTTTGTTTATGATTTTGTTTCTTGAAATTTGTTTGA
TCTTCCCTACAATTTTCCTCTCTCTTTTCTTTTACAGTTTTAGATTCATAGTTTTTGGTA
TAGTTTTCATTAGATGACAGCTACAGCTTCTAGATCTTTTTGATTCAAAATTGTAGCATG
ACGATTGGAGTTCATGCATAATGATTCTTCTCTAATTATTTCTTCATCACGGTTGAATTT
TAATTTATGGTTTAGATTGGTGGTTAAATATACTTATATTAGTTCATATTTAATATATGT
ACTAAGCTAAAACCTCTCCTTTTCTTTTGTTTTATTAAAAATCTAAACGGTGGTAAATGG
TTTTGCTGTATAATAACATTCTATGACTATAATTTCCATTCCCTCATAAGGTTTTGTAAA
TATATATCTCCTTTACAGTGAAACTTTCTCCTCTTAATAAGCTCTGATGAAAATTAAAGA
GAGAGGAATCGCTCTGGTCTTTGTTTTGCAGCTGCAGAATTCTCTTGCCAATGAGTTGAT
AGAATTGGGAAACTGTGATGAAAACTATTCATGAATTTTACGTACTAGCCTTTTGGATTA
AGATCCTCTAGAGTTTTCAAAAAATACGTAGATCTAAGCCATTCTCTAATTTCAATATAT
GATTATATATAAAGAAGGTAAACTACATGAACAGTGAAATTATCAGTAACTACACTCAGT
TCTTTCTGAAACCGCATGAGATTCATTTCCCTTTTGAAATGGATGGTTCATAACTTTATG
ACCAAGTGCTATAGACTTTTAGCCCTTAACATCTTCACTTGTGTAAGAAAACAATTTTAA
TTTTCATAATCATTCATGCATTCTCATTTTTAGGACATATGTTCTCATTTAACAGATACA
GCCCTTTGAAAAGTAGTCATGAGTATGATATCATGCAACAATTCAATTAAATTTTACAAA
TTGTTTTTGTGAGTTATGAGATTTTGGAATGTAAACGTCATTTTTGTTAAATGAAAAGGA
AGGGATTTTCAACTTCCTGCAGATTGGAATGGAGAAAGTGTTTTTGCCTTGATATTTGTG
TAAAGTTGACTGGTTCATAAACTTTAAAACCAACAAAGCAGTTACCCAATTTTTTCATTC
ATGAAAAAACACTGATCAGAGTTGTTAATAATTAATTTTTACTATAATTTGATTAATCAT
ATTTTTCTCAATTATGCTTTTCTACTTATCAAAGAATTTGAGATCAACTGAGATGAACAA
TATGTTGGTGTTCACTTATTTATAACTATGGTGCAGCAATGAAGTCCAATCTTCATTTTA
GGACCCTTAAATCATTGTGTGTAATGAAAAGAAACACTAACATTCTAGATTTTTGTGGTA
ACTATATTTACAACCCCAAGATCCTCTTTGTCGTTGTATACTTGATTATGATTAGACATT
CACCCATATGTCAGAACATATCAAAAGAAAAGAAAACAAATCATGCATTTCCATTCAATG
TAAAAGACAGAACTTTGGTACAATGCACACTTTAAATATAAAATGAAATAGATAAATTCT
TATGTGATTTTGTACTAACAATATATATATATATATATATATATATATATGTATATAATC
TTTGTACGTACATATTTCACTTTAGAAGTGACATCAAGTACCTTTTCTTTTAGGTTAGAT
TGTCTTCTTTACTGTTAAGTAGGTTTCTCTCTCCTGTAGTGAATATATAAGTCATTCATG
CTTTATCAAGTGTTATATTTTTCTTGGCATGCATACTTTAACATTTGATTAGTGCATAAA
CATCAATAATCAAAACATGCAATTCAGTATCATAAAGGAAATCATATATACACAGAGAAG
CTATGTGTGTTAATCAATGCATGATTGATTATGTGAAGTATAAGCTTTACTGACTTATAC
TGTTAGCTCTAGATGTGAATCACAGAAAGATTAAAGAGTATTGTGCAGATTTTGTTTTGA
ATAATTACTGTGATTAGGATAATGATAAGACAATTATTCCCGTGTTCATTCTATACTGCT
ATATATCTTCATTGTCATGCATTGAACTGTAGTGTTAAAGAGGATTGTTGATCATGTACA
TTTGTAGATCACAAATAGGGATCTTCTTGGTTTTTACTTATTTTATTTCATGAGAATATG
CTTAGGTTTATCCAAATTATATAACTTAGAAGAGTAAGCTACTTTGATGGACTTCAATAG
TTTGAGAGGAATTTAATTTAAAGAAATTACAATTATATTTCTTTTATATCATGTTAACTG
ATACTCAATTTTTCTTTAATATTAAAATAAGAAATTCACCACTCTTATTTTATTTTAAAA
ATATAAATAAAATTATAAAATTAAAATTATGTTTTAAAATATAAGAATTAAAAAAAATAG
AAACAAAAAGTTAAAAAAAACTATTTGTATCACTTTAGTAAAACTAGGATAAGGTGAATT
TTATTTATTGAAAACATGAAAAAGATGAGTGTTTATTTAAAAAATATAAGGAATATAAAG
GTTATTTCATTAAAAGTATATGAGAAATAAGTGTCCACTCTAATTAAAACTTTCATTGCA
GAAAAAATAAACTTTCCTCTACCTTGAATAACCTTTGCAGATTCGAATTTCTAAATTTCA
AACCAATTGTGCCAATACTTATACTAGTATATTATATTTTCAACAGTGTATAACTAGCTG
TTTCTCCTACTTTGATAAGATGAAAAAATCTTGTTCTAATAGTATATACATGGTCAGGGA
GATTAATCCTCACTATATACTATGCTAATATTTTGGACTACCATGCATCTACTATTCTTA
AATGATTAATATAGGTTGAAAGTTTTGGTTGATTATTTTAATGAAATTTTCTTTTAATTA
TTTTATTAAAGATCCGAAGCCAGTTTTATAAAGCATCAACGAAATGATGCTGCCAATAAT
ATTTCAAGAAATATTATAACCAACCCCTATTGTTATATCTACATCTAGCTGTAATTATTA
ATAATAATAAAAATATAAGAATAAGATTGAAAGAAAATTTTTTATTTATTAAAAAAATTT
ATGCACAAAGATTTTGTGCAAAATCCATGTATCTACTATATACATAAAACTCTTTCTATA
CTTAAAAGAAAAAAATATTTATAACTTTTTCTATAAAGACTGGTTGTTAAAAGTGAGATT
ATTTTTTTAGCATGTACTGGCATGCATTTCTTTAAAAGTTTAGTTTGGAGATATTTTAAG
TTTGATTGGGGAGGTGTTCAACATATTGGTTTTTGTCATAAGAGCAGTGACATCGGTGTA
TAAGGATTGTGACATCTTTAAAGTGTTTTATTTTATTTTATTTATTTTTTATTGAGAAAA
AAAAATATTAAAACAATTAAATCTAAACATCAATTAATACATTTGTATAAACTTAAACAT
TATTAGAATAGTTTATTATTTTAAGATATTGTTATGTCTATGTCAGGCCCAATAATAAGC
TATCAATGATTGAGAAAGAGGATAATATAGTAAAATAGTATAAGGTTTTGGGTAAATATA
CAGTATTTTGTTCACTCTTATGGGGACTTGGAGATGGTTGTTAGAGTGGAGCCATCTTAT
AGGTACTTTGACTGTATTGAATTAATGTGGCTGACCCATTTGTACCCATCAAACATGATT
TGATTTCCTTATTGCAGAGGATACATCACTGTGGTACACAACTTCATTGGGGGAGGATGT
GAAAATTTTAAGTGTATGTTTCAATTTCATTAAAGTGGAGATAATATTATAAAAGCTTTA
AGGTTGTTAAAAATACCGTATAACAAGATATCTCTTCCTCCTTTTGTACTCACTTCATCC
TATATCTACTTCCAAGGAAGTTCACAGGTTAGTGATAATAATTATCTACAAAAGTGTCTT
CCTCTTCCATCTTTTAACATGATATTCAAAACTTAAAGCTCTTTCCATGGCTTTCACATC
TTTTTCCTTAACTATGCATTTAGAAAAAAACTCTTCTTCCTTCTTTATTCTACACACTTT
CAGTACTCATATCTCTCTTAAGTTTGATGATTACAATTTCTTTATATGGCAACAAATTCT
TGCTATTATTAAAGGTCTGAAGTTATTGAAGTTTTTAGCATACCAAAATCTCCCTCCTAA
ATACAATACACCGGAAGATTTGACAGCAATATTTTGAGTCAAGAATTTCTCATTTATGAA
CAACATTAACTTCTAGTTGCTTGGTTACTTGCATCCATGATCACTTTTCTCGTCATTTAT
CTTTTTGAAATCTGGAACAAACTACATTATGATTCTCAATCAAGTGTCAAAATCAATAAA
CTCAAAATCCAACTTTGCTGTCCAAAAAAGGATAGGACTATCACAACCAATCTTCTTCTT
GTTATCAAGAAGATTATTGATAACTTGTCTACAATTTGTTATTCGATATCCATAGATGAT
CGCGTTGAAGTTATATTAGATGGTTTACTACGATGACTTTGTCATATCTGTTTTATCGCG
CAATTATTTTTATTCTGTTGAAAACGTCGAGGCATTGCTTCTTTCTCATAAGGAAATATT
TGACAAACATAATATTATTGATTTCAATCCCCTTCAAGTTAATCTTACAACCACTCCCTA
GCCTTCAAATACCAAACCTTGTCTCATGCGTTTCTCCAACAAAGGCAAATGTTCTTTTTT
GCAACTCTTCTACAACCAAGAATAACAGTTATGTAGGTTCAAATAACGGTCAAAGACCAT
CTTGGAAGTCCACAAATTCTTGGAAAAGTCAGAAAATCTAGTGTCAAATATGTGGTAAAC
CGGGACATTCTAGTATTAACTATTGGCATCCATACGATAGTGATAACCATGGCTATTTCT
AGTATCCATTCTAGTATTCTAGTATTTTTTTCTCGGTTCATATTCCTTTTACTTAAATGT
GACCCCATGGCCTATCTTGACCTTTGAAATTTTTGAAGGCTTCAACTCCTTGAAAAGTTT
TTTTGTCATAAGTCATGTGATTTGTGCATCCACTATCAATTAGCCACGATGCACTTGAAA
TATTGTTGGAGAAACCAGTTGCAACGAAAAATACATCATCCTCCTCATTTGCAAATTGAG
CATCTACGTCTTGTTGTTCACTTTGGTTTACATCTTGTTGCTCACTTTGGTTTCTACAAA
TGACTGCTTCATGCCCCAGTTGATTGCACTTGTTGCACTTAGAATCAGGTCTTCTCCAGC
ACTTAAACGGTGGATGACCTAACTTGTTGCAATGCTTACAAGGAGGGTAATTTATCCTTT
TGTTGTTATTGTGTGCAGCAACTTCTCCATTTTCTTGCTGGTTCTGCTTGATCTGGCTAC
CTTTGTTTCTCCAGCCACCTTCATGATTGGCTGTTAAGGCTCCTGCTATTGCTTCATCTT
GTCTCATGGCTCTTCTTTGTTCTTGTGCTTGTAAAGCATTTAAGAGCTCTGCAACAGAAA
TTTTTTATAAGTCCTTTGTGTTCTCTAGGGTGTTATAGTGACTTCAAACCTCTCTGGAAC
CGTTACAAGCAGTTTTTCCACAATTCTTGAATCTTTTAACACAGATCCAAGCAACCTCAC
TTTGTTGGCAATGCTTAGAAGTCTATCAGAGTACTCTTTTACAGATTTTGACTTCTTCAT
TCTCTGCAGTTCAAACTCCCTGATTAGATCCTCTTCTACAGCTTCCCATAAATTTAATGC
TTCTAAGTATGTCTCCATACGAACAATCCACATTTGATAATTGTCTCCATCAAAGACAGG
TGGTGTTCCATTGATACACTCTACTAACCTCACAGATCCCTCAAGAAGGTGTGCGCATTT
ATTTGCAGTTAAAAAACAGAATTTCCAACAGATGCTGACGGTGGTTCAGACTTATAAGAC
CAAAGTCTACCATTGATTACTATGTGTATGTTAGAAACAATCTCGTCTCATGGTGTTCTC
AGATGCAAGGTGGTGTATCATGCAATAACATTGAAGTTGAATATCATAGCATTGTCCTTG
TGCTCTCTAATATCACTTAGGTTTCATCCCTTCTTCTTTAACTACGTGTTACTTTCCAAC
TCCAACGATATATTATAATAATAATCTTGGTGTTATTCTCTTAGCTATCAATCATGTTAT
GCACTCAAGATCTAAGGACTCTAAAATTGGTTTGTATTTTGTTAGAGATCGAGTTCAACA
AAAATTGTTTCTCCTTGTTCATCTTTTCTGACCAGTTTTAAGAGGGGGATAATCTAACAA
AACCTCTGTCCAATTAATCTTTTATTAGATTTAGAGATAAACTTATGATGGTTGAAAGTC
CCACAATAAGTTCAAAATCCCACAAAATCATTGATTAATTGTTTTAACTTCCTTTTGTTT
ATATGGTGTATATTAAACAAATCATTGATTAATTGTTTTAACTGCCTTTTGTTTATATGC
AGTATACTCTCTTTATATAGTAGGATATAGTAGGATATAGTAGGTAAAGGATTCAATAAA
TAAATATGAGAAAAGTAAATCAAACTAGAAGAAGTGAACATTTTACTATTCTAACTAGTA
TAAAAACCAAGTTGAGAAGGTTCACTTTAATTTCAAACTCTAAATAATGTAATAGAGAAG
AAACATAACAATCCCTTATTATAATCTTCTCATCATAATTTATCTCAAGTCTTGTACAAC
TGTCCTTATAATAATTATGCAATGTGAGTTTGTGAATTAAACAATCATATATAGTCAGAA
TTGTTGTACAAGTCAAATATTGAGGATAAATGATTAAAATTTTACTTGCCTTGTATTCTT
GTATTATATATAATACACAAGTTCTTCTAAACTAAACCAATAAGAAAATTGTGATAGTTC
ATCAGATACTGATTTATTATTGATTTCAAAGTTATATTTGGATCTGGTAAAGATAAGGAA
AAAGGTTCATTTATTTATTTAATTTACTTCTAAGTTAAATATATTTTAACTTGACAATTG
CACTGAATATAAATAACTATATTTTAACATAATTAAAAAAAGTTCAGGACAACAGCATTT
GTACTACTTCTTTCAGAAATATGTGTTTATTCAGAACTGTAATTGACAAAATATATTGCC
ATGATATGCATAGTAAAATTGAGTATTAATTTCATTTCATTGCTTATGTTATATATGTAT
GTTATATGGTGTTGGTTCGCTTTTGCATTTCGGTTAGTATCAGAGAAAAGGTTAGGACTT
GTTGTTTATTCTATATAAGAGTTGGATCATCGTTCATATATTTATTTAATTTTTTTCTGA
TAAAAAAATATAATTACATTTTTTTTTCTTGAGGTGAAATATAGATTCATAGTGGCTATT
TGTTTCAGCATGACCAAGACACTGGAACGGTATCACAGATGCAGCTATGGAGCCTTGGAA
TTACACCACCAACCTGAAATAGAGACACAGGTTCATCTTTCTTGTTTTGACTTGAACAAG
TTTTTGAATAGAGAAGGTAGAAAATGTAACAAGATTAGGATAAGGGTTTGGCAAAATAGG
TTTTTTTACCTTATTTTTCAACTTTTTCAAGTGTTGTTTGTGTACTCAGTTTTCGTTTTT
CTGCAAGTTTATGCAATCTGTGAAAGGCTAAGATGAATGAGCATTGGATTGTGCAGAGAC
GCTACCAAGAGTACCTGAAGCTAAAATCCAAAGTGGAGGCACTGCAGCAAACACAAAGGT
AGAATGGTAGTGCAATTATTGAAAGGATAAAACTTAGTACATATACACCTGCTTTAGTAT
TGATTTGATGTATTTCATATAAGACACACACAAAAAATCAGAAAATAATAAAATTATAAT
ATTTAGGAATCACTAAACAATTCTTATAATTTTAATTTGTGAAAAAATCTTGTCTCCCTG
ACAAATTTTTTTTTCAATCTCAGTCAAAAAAATATTATTTTTCAAGTGTAAATGGACCAT
TACAACTTTTTTTTTTCTTATGTTGAGCTAAAAGCTTTCCTTCTATTAAATACGTTAGAA
TTAGTTTTATTTTATTAATTAAAGTCAACTTTAAATACTATTTTTCTTCTATAATTTATT
AAAATAAAATTTGACCTTAATTGGAGGATAACATAAATATTTCATAAATTGTAGGTAATT
GTTGTCTTTATCAAAATTCTTTAAACGTAAAAATTCTAGAAGAGAAAAAAAATCATTTTT
AGTTAAAATTAGTTTATGTATAAACTAATTTACAAAATTTCCCTTAAATTTTATTCAAAT
TTTCCTAGTTAATTTTAATTTATTGAAAAGTTCATGTTATTGATTTTTCTTACTTTTCTA
ATTTTTCTCTTCGATTAATACTTGTGAAGAAGTTCATCTAAAAATTCTTTTTAGTGATGA
TTTATGATCTGTTGATACCTTTATTTTTTTAATTCTTTTTTAAAAGAGTTAATAGTTATG
TACAAATGTAGAAAGTAAAAGTAAAGTGAAAATAAAATGAAATGAAATTTGTGTAATTAT
ATGAGTAAAAGAAAATGGAAAGAAAAATGGTTCCCATGAATTCAAATAACTTCGAAGCTA
CTTTAATAGGAGAGTGAACAATGTTTCAGAAGTTTTTGCCTTTATTCAATTAAGGTTTTG
GTCGTAGGTCATTGTCAAGTTTTATTTTATGTTTTTGTTTTCTTTTTTTTACTGATGTCT
TGATCCTCTGGTCTATATGAGGATGGTTTATTGACGTTTTTCAGGGATTTGTTCTTTTAG
GTGGATTCTCTGGATCCAGTTAGATGAGTTGTTTTTAGGAGTCTAGTGAAATGAGCTTTT
GTCGTTTAGAGTTTGAATTTTTGATTAAGGATTAAACCACCCTTAAAATGATTCACATTT
ATTTATTTTTTATTATCGATAAAAAATGACATATATTAATTGGTTGCATAACTGTGTAGA
AACCTCCTTGGTGAAGAATTGGAGCACTTAGATGTTAAGGATCTTGAACAGCTTGAGCGT
CAGCTGGACTCTTCCCTGAAGCAAATCAGGTCTAACAAGGTACCTCTGTTCAACTAATTT
ATCATACAATTTGTTTCAATCAATCTTAATTATTATATTATTGATTGAAAGATGAAAATG
TGACAAGGGCTTTGCAATATAAAATTTAAAGTTTCTGTTGTTCTTGCTGGAAAGACTGAA
AATTACAATATCAAAATATGTTGCACTCAATAAAATTAATTACATGTCCAAGGGATGTTA
GAGGGATCACATTGATTTATATTTTATTTAGAGGAATCTCTCTGAGAATAACCCACAGAA
CAAATAAGCATTAAATGTAAAATATACTCTTAATTTTTCATCAACTGCATATATTTGAAA
TTTGATTTTTTTTAATATAAATGAGTACTTTACATCTGACAACCCCTTCACTAAAAGTAT
ACCAAACATCAATAAAGTTTGTCCTTTAAAGCTACAAAAAATATTCATGGTGAACTGAGA
AGTTTTGACTTTCTAAAATCTGAAATTCACTAGTAATCTTGACAATTCATTCTTCAAAAA
ATTTACAAAATATATATAAGATGCATATTTTAAAATTCTCCAACCTGATTTTGATTACAT
AAAATTTAAATTTGTAATAAATAAATATTTTCAAACATACTTTTGTTGAAAAGTAAAATT
AAAACATTCTCTTTACACTATCATCCCTAAAGATAGTTGTTCTAATTTATATTCCAAAAG
AAGTTTTTCTAGTGTACAATATAACAAGTTAAAAAATTAAGTTTACATCATCCTCTTATA
CATTCCATATTATAAAGTAGATATATAATGTTATTTGTACAACAGTGAGAAAGAATGAGA
GAGAAGAGAAGAAATAGAATGTGATAAGTGAACAAGGAAAAACATCATCGTACCAATAAT
ACAACTCAAAAGTACATCACTCACCCAGACAATTATTTTTGTCCTCTTTTAATGAAATGA
CTCATTCTAAACATTTTATTGACACTTATTATTGTATTATCATATTACACTTTTCTATCA
TGTTAGATTTCTGGTATATCTACAAATGATTTAAATAGTATATATCTTTGAACTGTTCCA
AAGGGTCACCAATATTTTGATCATAGGTGCCTTTTGTCTTTGTTTGTTGGGTGGATCTTC
CATGCATGGATAGTGGAAACTGTACTTATCAGTGATGTTTGTGTACTGTTAAACAGTTTT
AGTACCCATATCAGTCTGTCATATAGTCTAATCTATTATAAATATGACATCAACCTAAGA
ATTTACGTTGTTTGATGTACTATATACAACTAAACTAGCTACATCAGAGGTGTATATCCT
TTGCCAGAGTTCAACTGTTTGATAAGACATGTTTTGTTCTAAAAATTGAGACCATAATTT
GTCTTAGTCTTGTCTTGAGATTAGATGTTCCATGTGCCAGTTGGCCTCATTTTTTTTTAA
AATTTTATCACTGCAGCTAGATTCTGATCATCATTGTCTGAAACTATAATATATTTACAT
ACAAAATAATTTGCTTAATTATTTTGATCATTAACATGTCTCTTTTGTAATTATGCATGA
CTGCATCACATTCTACAATAATCAAGTATTTTTTGCTTTCCATTAACATGTCACATGCTC
ATAAATATTTGATATCAGCATTTGGACATTTTGAGTAGAAAATTGGCATCTAAATAATTG
TTTTCAGAGAACAAAAAGGAAATAAAATGGTGTTCAAATTAAGTTCAGGATTTATTACGA
AAATTTGTGTAATTGTAGACAACTTGCAGACTGCAATATGTGCTAACATAAGAGACACTC
ACACGAGAGTAAATCAAATTATTTAGAAAAAGGTTTAAAATTACTGTTTGTTTCATAATT
TAATTTTAATCTAATGATAAAAAAATGGATAGTTGATTAGAATGGTTAGTTTGAAAAATA
AAGTGTAATTCTTTCAAAATTATTTTTCAGAGAACTTTATTTCTCTTTTTCTCCATGTAT
AAAATGTGGAATTCATGATTTTACATTAATGATTTCTGATAATTTTTTTATTTTAAATAC
ATGTGGACTATACCACTAGTGCGGTTATTTAGAAAATAAAAATTAATATGACCATGGATA
ATTATTAACTTAATATTTATTTTAAAAAGTTTTCGCACTAAGACTCTTACAAAAGAAAAA
TAAAAATAAAATGGACATCTCTATAAGTTAAATTAATTTGTGAATAAATTAATATGTATA
AGTTCTCTTATATAACTTTTTAAAATTTTATTTTTAACTATTACAAACACTAATTTTAAT
TCATAAAAAGGTAAATTTTTTCATATATATTTTTTTCTTCCAAAATTTCTTGTAAAGCTC
ATCCAAACAATTTTATAATTGCCTTAACTCAACTATAAAATAAAAACCTCAAACTATCTT
CATCTAAGTATTTTTTTATTTTATGGGCAATAAAAAATAAATAAATAGGAACCACTTCAG
AGGTGGTTCAACCCTTATACGCGGTACTCAAGCACCAAACTAAGCCTAAGCACCTCCAAA
ACTAACTAAAAAACCTTTCTCTTACTACACCTAGCAATTACTTCAAGAAACTAACCTCAT
ACACTCCATAGGTTCCAAACACCAATCAGAAAAGGAAAACGAAGCTAAGTGAGCTTTTGT
AGAAACCCAAGACCACATCTTAACTTGAACCAAAGCAAAAACTTCATCCGTGTCAGCCAC
TCCTCTTTTGAAAACTATATGATTCCTGTGATTCCAGATTTCGCTAACCACCCCGACCCA
AATTGTGTTCCAAACGAGATTAACTGACACAAAAGGAAGACTCATCCTAAAATGAACAAA
GTTAGACATCGGCTCGATGTGTGACACAAACAAAACCCCAAGCCATCCATAACATAAACA
CCAAACTCGCCAAGCGAAACTACACCCGAAGAACAAGTGACTACAAGACTCTTCCTCCTT
CCCACACAAACAACACAACAAGCTTTCTACCAACACCCCTCTTTTGCTTAAATTTACCCT
GTTAGCAAGTTTGTTTTCCAATAACCTCCAAGCCATAAGCCCAGCAGAGGTACTGTCTTG
CACTCCCAAAGCATACAGAAAACCGGCGAAGGAACCACCTCTTTGTCCTTCCTAACAAGA
TTGTAGGCAGAATTAACTGAAAAAGTTTGGAGACCCCCACCCTTCCAAATCCAACAGTCA
GCCTCACCCGGGACCATCCTAGCCTCAAGCAGAATCGTACTTAACTGATCTGCCAACGAC
TTCTCCCAATCGAAGAACGATCTTCTCCACGCTAGTTGCCAAACCCAACTTCCATTAGAC
CAAGAACCAAGCTCCGACACCTTTGCGTCTTTGGTAGAACTAATGGAGAACAATCTTGGA
AAGACGTTCTTCAGTGCCTCACCATTCAGCCATCTGTCCAACCAGAAGTAAACATTTTTC
TCGTCTCCTACTTTCTACTTGAAACAGTCTTCAAATCGTCTCCCCCAACCCTCTGAAGAC
CAAACCTCTCTCAAATCTTTCCACTAGAGAGAGCTCCTCCTACCTTTTCCTTCCTCTCCC
AAGCTTCTCCACCCACCGTATTTGGAAGTGAGAACCTCCTTCCACAAACCGTCCTCAACC
GAACCCAACCTCCAAATCCACTTCCCCAACAAAGCCATATTGAACAGCTTTGGATCAATA
ATTCCAAACCCCCGAATTCACGCGGCTTAGAAACCAAGTTCCAGGAAGTCCAAGCGATCT
TCCTTTCGTCTGCACCCCACCCCTAGAGGAAATTCCTTTGAATACTAACTAGCTTTCCTG
TCACCCCTGAAGGCAATTTGAATAGCGACATAAAGAATAAAGGAATAGAAGGAAGTACAA
ACTTTATCAAACAGATCCTCCCAGCCATCGACAAACACCTTCCCTTCCATCTGCTTAATC
TAGCTTGAACTTTCTCAATCACCTCGTTCCAAAAAGCACCACGCTTATGACTCCCACCAA
CTAGTATACCCAAGTAGACGAAAGGGGAAGCCATCGTATCACAATTGAGAATAGTTGCAA
AACGCTAAAGCGCAACCTGGTCCAACCCCGTTCCATCGATCCTACTCTTAGCAAAATTAA
CCCTTAGCCCTGAAGCAAGCTCAAAACATTGCAAGATCGCCTTGATGTTAAATACACTTT
TGGTATTTGCTTCACAGAAGAACAGAGTGTCGTCCGCGTACTGTAACATGTTTACTTTTA
CCTTATCCTTTCCAACCTCCAAACTATAAACCAACTTCTTTTCTTCTGCAACCCTTTCCA
ACCTCCATCTAAGTATTAAGAACTATGACTAATCGCAACATTTTTGGAAGGTTTATTTAC
AAAAAAATCATAAAAAAATATACATCAATTCATAGTGAAATAGTCCAAATGTAAGTCCTG
TACAAATTAATACTTCTATAATTAATGAAATCTTAAATACTTTTAGTACCTATATATAAT
GTTGCTTATCAACACCATAAAATTAAGCATGGATATAATATTTTACAACTAAAAGTCAGC
ATTTGATAGGTGCATTCTAAAATTTTGGTGATCACTTTTTATCTCTGCAAAAATTGTGTG
ATAATCTTAGGGGAAATGCTCCATGCACAATATGCAGTGTTTATAAATATACTTGACATC
ATAATTTAAGATTTTAAATTATTATTATTATACTCCTAACAATACTTATGCATCTGTACT
TGTTTGCAGACACAACAGATGCTTGATCAACTCTCTGATTTGCATAGAAAGGTGAACTAT
TTGTTGAGCTTTTTCTCTGTCATCATGATTATCATTTATTCATAGTCTGCTAACAACTCT
GTTTTTGTGGACACACAGGAAGAGATGCTGCTGGAAACTAATAATATCCTGAGGAACAAG
GTATCCAAAGAAACATACTTTCAAATGTTATTATATATATTTATATTATTATACTTGTTG
AATTTTGTCATTTGAAATATTTTCATTTTTGGAAAAGTTATTAAGAAAATCAATGTTTAG
GCATTATTGTTCAATTTCAAATGTGTAATTATTGTAATAACCAAATTGAAATTATGTAAA
TCACTATGATATTACATTGATGAGATGAAATCCTTACACTGTCTAAATTTCTGAGTCTTA
GTAGTTGAACTTTATCGATTCCTCAGTTAAATATTAATTATTAAGGCATTTAAAACCTGC
ATTCTTATAATGTAGTACTGTGTTACCTACCTGTACTGAACTACATTGCATTTCAAATGG
ATAATAAAGAAAGACAAATAAACATATGTGAAAAATTAGTGTGGGAAATAAAAAAAATTA
GTATATGTATAATATACTTTTATTTAGTTATTAACTATATATATAGTCAATTTGCATGAC
AATTAAACTATTATGCACATAAAATATGTATATAACCATTAAACTCTATCAAAATAATAA
TTTAATGTAACTGTTTAAGAGAGTTTTTTCATGTACTATGTAACATTAATTTGATTAGGG
ACAAGCATTGATTTGAATGTCAACAAAGTACTAGTGCTGAACGATGGTACTGTGAAATTC
AGATTAGCAACATCCATGCATTAACTGCATTTTATTGTTGAAATTTCATCTTACTCTTTA
GACCATATAAATTTGCTGCGGCCAAAAGCTTTTGATGTCCTTGGTACTTTCCCGATGACA
AATTAAATCACTGCAGTATGCATAATTTAAGCATCATTTTCTGGTTTGTCCACAGTATTC
TTACCAAACTTTTTTCCCCTATTGATGAGATCCAAGTACTCAACCCTATCACCATCATCT
AGCCAAGTTTTTAACAACTTCCAAAGCTTAAGCTTGATGCATACACATAACACATGGCAT
CAATCACATGTTCACACCTAATCACCTTTTCTCTATTGCTTCCAGTTTCATCTTAAACTC
TGCAATGACCTTGTTTTCTTTTCAAGTGTTGTTTATATTCCCATCTTGTGGCACCCCATT
TGATTAAAAGTCCAAGCTGCATGTCCATGTTTAACAGTTGGAGGAAATCAATGTAGCCCT
TCAACCAACATGGGAAGCTAGGGAGCAAAATGCTCCCTACGATGGCCACCCTCACCCATC
AGAGGGATATTATGAGACAGCACATTGCAACAGTACATTGAGAATTGGGTAATGTTCTTC
TCCCTCAGTGCATAAAATGTGAAATAGATTATACCTGTGTTTGCTGAAGTTGGATACTGT
TCTTTTTCTGTTCTGCAGATATGATTCTTCAGGGTTAAATGAAGCAGGAGGAGCTGCAGG
AACCTCAGCCCAAAATGCTAGTGACTTCATGCATGGATGGATGAGCTGAATTAATTCACA
ATTTAGTTTAATTCATGATTGTCAGAAATATGATGCTCTATGTAGAGATCTTGGAGCCTA
CAAGAACAGGCTGTAATAATAGGTGTCATGCAGCATAAAATATACTATGCTATTCTTAAT
ATTCCAATAAGACATGTTTTGAAGAATTTGATAATTAACATCTTCCCAAAACTTCCTCCA
TCCTAACTTTCTATAATTGATCTAAATGGTGTTCTTC
>Phvul.003G213600|Phvul.003G213600.1
ACCATACGGAAGCAAAAACCAAAGAAGAAGCTAGGTCAATAGGTGAACCACCAATCCATC
CATCAATCAATCAATCAGTCACTAGAGCCCCTATTTCTCTCTCTACAACTGTGCTAGGGT
TTCTGTTATCGAGCCTGTAAACACTTCTTTCATTACTCAGGGGCACAAAAGATTCCATTG
TTGCCTTCCACATTAAACATTTGTCAGGTTTGATTTTCTATTTTTGGAAACACCACTTGT
AATGTATTGTTTGGTTATCCAGATCTCCTTTTCTTCATTCACCTCTTCACCAAAAATACC
TCTTTCCAGACAAATAGGCAAAACAGGAAAAATGGTGAGGGGGAAAACTCAGATGAAGCG
CATCGAAAACGAAACCAGTAGGCAAGTCACCTTCTCCAAGAGAAGAAACGGCTTGCTTAA
GAAGGCCTTTGAGCTTTCGGTGCTGTGCGATGCTGAAGTCGCTCTCATCATCTTCTCCAC
CAGAGGGAGGCTTTACGAGTTCTCCAGTTCAACTTCAAGGTACTTTACTCGCAAACTTGT
TTTTCAGTGTTGCTTACTTGATTGATTACTTGTTTAAGTGCTTGATTAATGTCTGCGTTA
TTTCAATGTTGAACCAATTTTTTTATGCCAAAATCGTACCTAGATTAATTTGAAGCAATA
AAGATAAAACAATTTCCTGACCCTTGTTTTGCTGGGCTCGTACCATGGAACTCAGCCCCT
TGTCAGTGTTATTTGATGTTTTTAATTAAGATTGATTTTAATGGATCCTTTCAAAAGGCT
TGCTGGCTTAAGGAATATAATATTAGAGAAAAATTCATTATCGAATGTCAATTGTGAAGC
TGGATAAGAAATAAGCTAAAGAAGATAATCGATGTTGTTATATATATACACACTGCATAT
GGTCTGCGTCTGGTGACTCAAAGGGAAGGGATTTTTCTATCTTAAAAGAGCTTATTTACA
AATTCATCCAAACATTTATTTTCTAAATAAGAATAAGAATTCTTACATAAGATGGAAGAA
GACAAGATTCACTGATTGTCAAAGGCTTCAAGGTGAATCAAGAAAGGTAAATTGAAAGGA
ATAGACTATTATTAACCTTAATTAAAGGTCTAGATATATGTAGCTACTCGTGTCAGTTTT
TTTTTTCAAAAGTTATTTCGGTGCACTTTCCCCTAAAGGACACAGTTAATTGAAGATAAG
TTGTCCTTTACCACAAATTAATTTGAATTAAAAAAAATATGAGTGTAATAAATATATATA
ACAAAATAAGAAAAAAATAGTTGAAATAGTAAATTTTAGCAGGGTATTTATAGTGAATGA
GTGATGTTCATATAGTCATCACTCTTTATACTTAAACATGCAATTGATTGGTTAAAACAA
GAAGGACTACAAAGCGTAACAATATTTAATTTATATTTGATATAACACAGACCAAGCATA
TTCCATTACAGTGGCTTAATTGGGTTATAATAAATATTTATTATTAATACAGCGTAATGG
TATCTTTTAGACACATTTTTAGGAAAAATATTTGGTCCTTTGTAACACAACGTAATTAAA
GAAATTAATTGCATTTTTATCTTATGTAAATGGAGCTGAGAGAAAGCATTTTGTATGGAA
TACATGTTTTTACACTTTGAGAAGATAATTTTTAACTCGATCAAAACTTTTGGTTCTAAA
AAAGAGTCAATACATATTTATTTGGCTAAATCTCATTAACCTTAATAAAAGAAATCAACT
AACACAATGAGACTCATATGTTAGTATAATCCCTTGTTTCATCGTCAAAATTAGTTGTAT
TGTGCATAGATTACTAAACAATAAACAAAATAACGAAGTTTATTTTATGACTCGGCTAAA
TTGTACTTTCTCCGTTTTTTTGTGTAAAGAAATAGTTAATTTATTAAAAATATAGAAATA
TGTAAGTTTATTAATTTTAATAAATATTATCATAAATTTATTTTTAATTTCAAATAATAC
TTATAGGATTGGATTGTTATTATTTCGTATTTAGTTGCATTAAACCTGATTTTTGTTTTT
CTTTTCATTATAAATGTGATTTACATTGTTAATAAATAAATAAACCAATATGTAATTTAA
TAAAAATAAAAATGACCACATTTATAGATTTCATAATAAATTAAAAATATAATAAATTAA
CAACTACTCTCTGATATTTTTTTCAACAGTGAGATTACAAAACAAATATTTTTATTTATC
TCTTTTTATATCATGTCATTAGTTTTATTATTCACTTACTTTACCGGTAACTAATTTATT
TTTAGAAAACTTGACTGAGCACCTTTATATTACTCCTTTTTAAATTATATTCTTACTTTT
TTACATAGTTTTGAATTAATTTATCTATATTAATTATGATACAAATGTTAAAAAATAAAA
TAAAACATTATATTATTGTATAAGAATAAAAGTACCCTTTTTTTTGTCTAATTATAAGTT
TTTGTTTTAATTTTTAATTTTTACAAGAATCTTTTTAAATGTTTATTATATTTTTACCTA
AATATCTTTAATTGTTCTAGTTGATATACAATAAATGCAATAAATGGTCACCTTTTCCTT
TTTATAAAGTTGAAGAATGAAATAGTTTAGTTTTTAAAATTTAAACTTCATTAAATTTTT
ATGTACAATAGTTATTTAAGGATAAATTTATAAAAAAAATATTATAATTACAGACAAACT
AATGCTGTCAACTAAATATTTTTTTTAATCTTATAATTCAAAATGAATTTTTTTTATATT
TTTTAGTTTTACATGAAAATATTAAGTAACAGATTATAAAACAAGATAAAAAAAGTAGAT
TTATATTTATAATTAGAAAAAGCGTATTACTGACCTATGCATAGGATTTTTTTTATCAGC
ACTTATACGTAGGATATCTTTAATACCTGCTTTTATTGAATCGGAATTTTAAAAAATGGT
GAATATTTGAGTGATATTTCAATTTTAATTATTGCTAATTTTAATTTGATAATGTCCATA
TTTATTCTCAGTTTTCTATTTTTTTTCATAAACTCTTTACATTTCCATTCATCTTATTAG
GAATTAGGATTTTATTGATAATTTACTTTAATCTTCACCTTTTAATTTAGTAATGATACA
TTTATATAAAATTATAAGCAAAATTATATGAAATGATAAGGACGTTCAGCGTTGCAACTA
GAAATATATAATACACTGCACTTATTCCAACAAAAAAAAATCATTTACCTTGTACATAGG
TTAGCAATACCCTTAAAAATACGTAATTATTTATTTTTTTGTATAAAAAATCTAACGAAT
ATTATTCTAAATATGTGTTCTTTTAATTTACATTAAAGATACTAACATTCAAGTAGTATT
TATTTACTTTAATTCTTTATAATTTCTATACAATTATATTCTCATGCTTGCAAGCACAGT
TATCAACATTAAAGAAATATTTGTAATTTACCAAAAATATCATTTTTAAAACATTCTTAT
CTACAAATATCTCACTTAAATGTGTATAACTACACATTACATCATTATATAAGGATATTT
AATAAAAATATCTATTATAACAATTTATGGGATTAATAAGTTTTAAGATACGTATGATAT
AAATAAACAATTAAAAGAAAACATTTAGTATTTGTTTCAGAACAAGTAGTTGTTTAAGCA
GAGGACAGGTTTGATTATGATACTACCATGTTGGAATCTTAAAATAAGATAAACATAAAA
ATAAGAGCTATGCCTTGATTTACTTAAAATATGTTTCTCTTTTTCAAAAAGATTTGTTTC
TCTTTTTTCTTTGGCATGCATGCATGAGTATCACCTATTGGTTAAAAGTTATCCTTGTTG
CTCGCGTGTATTAATTACATAGTCTAGTTTATTTTGATCAACCAATTACCAAATACTATT
AGCTTTATCCATTCAAAACCTTTCTGCCACTAATTTTTCCTTCCCTTTTGTATCTCTCAA
GTTATTGTTTAAGTGTGAACTGTGGTTACAGAAACCCACGACATTGGGTTGGAGGAACTT
GGTACAACCCAGGCATTGTCCTGTGTTATATCGATAACTATAATTATATTGTGTGATGTC
TGAACTATGGTCAATTCAAAAAGCATCTTAAGCCACATATTCTAAAAAAACGCTAAAACC
TCCTTCCATATTCCAATGTTTGTTTTAGATACATGATTGGAAAGTAGTACTTCCTCCCTT
TTTCTATCTCTGTTTTTTTAAAGTTTATACTATATTGATGAGTTTATGCATGTTGCTATA
ATCCTTTTAATCAGAAAAAAACAATTACAAATTTTATGTAAAAATTTACACTTTTAGTTT
CTTTAACATAGTAATTTGGTGAATTTGATTCCAAACTGTTTTAATAATGTAATGTCGGTC
AATCTCTATGTTAGCTATTTATATTAACACTGCACACTTTACTCTAATCTTATGTATGTT
TGTATTTTTGTTGATATGTCAAATTACAAATTATCAGCTATGTTTTGTATCGTGTCTAAA
ACATACCTCTCATATTTATTATAAAAAATAGATGTCAAGTTAATAAATGGATTAAAAACT
GCATTGTTAAAATATAAGAAATGATAGATACTATTAATTAGAAAATAATTAAGAGAGATC
AAATTTAGAAAATTAAAGACTAAAAAGTACAATAAAATTTAACAAGTAAATGTAAAAAAA
AATAAAAAATACTCTTTTTAGTTTTTTTTTAATGGAGCGCCTAACATAAATTAAAGTTAT
GCCACTTTTAAGTAAAAATACTTGAATTTAATATATATCTACATGTAATTCAAATTAAGT
GTAAGCTATAGTTCTCAAATTCTATATACTTAATCTTCAAAATATAAAAAATAATAAGTA
TCTCCTATAGTTTTATGATTATCTATCCTATTATAGTCTTCTTTTAAATGCAACTTTTTG
AAGTACATTAACTATTAAATTGTTTTAAACGCGGTTCTCAGGCCAAAATTTACCTTAATC
CTCAAGTTTCAGTAACTATGAAGGTAATTATTATCCGAATAGTATTCATTTTATCAGGAA
AGAGAGACGTAAACATGAAGACACGAGAGGTGTCAAAGTATGTACTAAAAAATAAACAAA
AATTATTATATTATATATATATATATATATATATATATATATGACAAGGGCATAAAAATT
AGGTAATCATGATCAGATCATCCATAATTTCATATTTATAGTAATACCCGACATGATATC
AGTACACCAAAACATACCTCTAAATTCCAAATCTAAACACATGTAATAATGTACCCATAT
CATCAGACGCGCATTTTTATCATCATGAAAACAAGCTTCATGAGTCTTCTCTGCAAGAGT
CCCTCACTGATCTCTTTCTAACACACCTTTTCTGCTACATCTGCATTTGAAACAACCCGG
AGAACTTCGCTGCATACACCTGCCCGCTTGATCCTTAGCTACCTGTTGGATGTTGACGAT
TTGCAAGATGACAATATGTTTGTATACATTTAGACCCTACTTGTCTACACCTCTTGCTGT
CTGAAACCCTCATGCGCAGATCTGCATGTACACCTGCTCTCCTCCTACATTTACTCATAT
TTCTCATGATTAAACACTATCGTACAACTATTGATATAGCTAGAGCTAGAGTGCTCTTTA
AAATACTGCCCTTGTTTCAAAAAAGGTTGGAACTTAGTTATTGTCCGAGAGCATCTGCTT
TCCAGCCAAAAACCTTCATTCCAAAGCAGTAGTCATTATGTCATCAAACAGAATAGGTGT
TGAATCTGCAAAAAACACAATATCTAGGCTTGTTAGTCTAATTCAAGTTATCACATGCCA
CATTCAAACAAAAGAAATCACAAAGTTGATGTATATTGGAGATAAACACCAATTTAAATA
TGAGAATATAGCTTTGGGGTGCCTAAATGTGATCCAAGTCCAAGATTGTATCTGAATTAA
AGTAAAGATTTAGATACCATCCGATTTTTTATTTTTGAAAATTATATCATCTCTATGGTT
CCAAATAATCCAAATAGAAGTAATCCATATAATGTTGTTGATTTGATTGCGTTTCTAGTT
AAACCCAAATGTTTATAACTTTGAAAGTGAAAAAAAATAGTATTTTTATGATACACTAAG
ATATGATCAAGCCCAATTATCACACAAGTTCCAAATCTGTTTAGCTAACGACATGTAAAA
AATAAATGGTGAATGGATTCCTACCCACTTATACACACATAACACAATTAAGATGAGCGA
GTTAGACATTTCTTTTCAAAAGATTATCTAAGCTTCTAAGGTTGTTATTTTCTTATGAAA
TAATTTTCAGACAAACAACATAGCTGAAGATAATGCTTTCAAATAACATAAACTTAAGAA
CCTCCTCCTCTATCCGGATAAAGGATTTTGTAGCAAACCATATGCATATGCAGATTTTAC
CTTAAATCTATTAACTTCAGTTTGTATTCATACTCAAATATTCTGTCATGCTGTTTGATC
AAATCAAAGGTGCCTAAGAAACTTTTAATGCTCTTGTCTATTGGGGATGCTCCAGTATAA
ACAAAACAGTTGAACGCTATCAAAGGAAAATCAAGGACGTTTGTGTCAACAACAACGGAA
TCCATGAAAATACACAGGTTAGCTCAGCATACTGATACACATACATATGAAAGCACACAC
ATATATTTGTATAATATTTTATATAGTGCATGTCAATCAATAAAAAGAAATGTATCTGGA
AAAACATATTCCTAATACTTCTCATAAAATTAAATTGGACATAATATGCGCAAATATCAT
TAAACAATTTTTTTTTATATCCAAGACAAACATAGAGTAAATTCCAAATTCAACACTCGA
CAGAAGATTAAAAGAGGTGATGCTTATGTTTCAAAGAGAAAAGGCCAAAATAGGAGATAT
ACCTTACCGATCATGACACAAATAGGACAAATTAGCTCAAGTTGAAAACCTATTCAAATA
TACTAACATTAAGAGGTACTTCTAGAAATTAGTAAAATAATATAAAAAGTTGTTTAATTA
TAAATCGGTCCACCGTTTTAATTAATAACCAGTTTAATAATTTAGTGACTGATTTTTTTT
TTCATAATTAATGGTTTTTCTTGTATTAAAATAGTCTATATAAAAGACTAAGCCAACTTA
ATAAATCCTCTTTCCACAATGTATTTATACCCTGCTCGAATAGACAATTGCTCGAGACAT
TTATCAAATCGTGGATTATATCAATAATTTATATAGTCAAACTATGACATATAAACAATC
AACAATTTTCATTTTATAAACTAGTTTTTGTAAAACTAAAATAGATCTAAATATTGAATT
CTAAAATAAATTAAAATTTTTCATAATGATTTTTGTTAAGTTCATAATCATTATCACATC
ATTTACAACTATTGAGTTATGCAAATCTTGCTTCATATTTATTGTCCTTAGCATAAGAAA
ATATCAAAGATTTTATATTAATTAAAAAATAGTTAAATTGTGATCACTTCAAATTCTAAG
ATGATTATCATCATTTCCTACAATCAAAGACTCCTTTTCCAGACTTACAACAAATCCAAT
TATTTTTAGTCTACTCTACTTTCAGCAACACAAACATATTATTAAAGGAGAATTGATATA
GGGGAAGGAATAAATGTTTAATGCTAACATTTTCCATGCCAATATCTAGAAACGGATCGA
TTCCCCATTTTTTAACTTCCTAAAATCAGATATGAATCTTCGAGAATTTTAATTTACGGC
GATGAATGATCTAAACTTCGACAGATGGATGCGAATATGGTTGCTGACAAATGCAGCAAC
TAATGTACTTGGACATTCTAACTTTCGGAATCAGCTTTTGATGTTTGTGTTACTAGCCTC
CTATAGTTTTTTTTTTGCTGTCTGGCATGATAGCGACTTAAATTGTGAATAAATAATTTT
ATGCGTGTCTAACTATATAGTTTTCAACTATTGCATGCTTTTCTGATATAATATTTCCTC
ACTTATTATTTGAATTCTGAGGTTTTACATGTTAATGGATCATCTCCACACACGCAAATC
TGCACATACACGACCTCTGTATTTGAATTTAGCTAGTCCTATTTAAACTTTCTGTATATG
GCTTAAGTTATGTGCGATTCTGTGTGCAAAAATTAAAATGGTGGTCACTTAAGTTATTGA
TACTGTTGAAAAGAAATAGTAGAAAATGTATTAAAAGAAATACGTGAAGTGTGTTATACT
ATTTCTTCTTACTTATAGATATTTTGAGTTCTAATTTTTTAAATTTTTTCTCAGCACCCC
AATTTTCAACCCGTATCTCAAAATGCGCACAACGACTATTTTTATCTCCTTTCATTTTTT
TTTTCATCATGTTTATGTTTTTTCATCTAGACTCTCGATCTTTTTATACTGTCTCATGAG
TATGATTATCCAATGCGGATTTAACCTTATTCTAGCTTTTTATTTTTCACCCAAGAATTT
TTAACGCAACGAAGAAGAAAAGTAACACTAGAATAACATTTGGTTTATCAGAACACTTAA
TATGATAGCTTATTCTTTGTCTGTGTTTACATGCAGATTCTGAAGGACGGTGATATGAGC
ATGACAAAGAGAATCGAGCAGCTAGACAATTCCAGAAGGTTTTCACTAGTTTTATTCTGA
TTCGCATTGAGAGAAACGCATAATTGACACATCAATGGAGATTGTTGGATATTGTAGGAA
GCTTTTGGGAGATGAATTGGATCCATGCAGTATTGACGAGTTACGACAGGTAGAGAACCA
GCTCGAACGCAGCTTGGAAAAAATTAGGGCAAGAAAG
>Phvul.003G182800|Phvul.003G182800.1
TATATGAGAAAGTATGTCAAATTAGTATGCAAGCATAAAAGTTTGTCATTCTAGTGTTTA
GCTGATTAAACATATTATAGAGGGTATACGGCAGAGAGATGAAAACCAAACATAAGGGAA
CCTTTTTCAGGTTTCCTCTTTTATTTCCTCTCTTGCACTATTGTTTTATCCCTTTTGGTA
CCCCAAGCAAAGAGTCGATTTAAGAAAGCACTCTCATCTCTTAACCAATACAGGAAAGGG
AGTTTCCAGAGCGAGAGAGAGTGTGTGTGTGTGTGTTTTTAAGAGAAGTAGAGAGAGAAA
AGAGAGATGGGAAGAGGGAGGGTTGAACTCAAGAGGATAGAGAACAAAATCAACAGGCAA
GTCACATTTGCCAAGAGAAGAAATGGCTTGCTCAAGAAGGCCTATGAGCTCTCAGTCCTT
TGTGATGCTGAGGTTGCCCTCATCATCTTCTCCAACCGTGGCAAGCTCTATGAGTTCAGC
AGCACCTCAAGGTATACATAAATAAACTCTTAATGCTTATGTCTCTCTCATGTTTAATTG
TTTGAATGAGTACACAAGTGCAAACATGTCAGCAATGACTTCTCTTTTGTGCACCAATAG
TGTTCCTGTTAATTTGGAGCATTTTTTGTACAAGATCTGTGTTTCACTGCTGCTTCTCCT
CAGCCTAAGTACTTCCTGATTCATTCAAAACAACTTATAATTAAGTTTCAGCAGCTCACA
CCCAAAATCAAAGGCCCTTTTTGCCTCACATCTTCCTTTCTTTTTTTCTTTTTCCTAACT
TGTGGGAAGTGTAAAGTTCCGATCTTTCCTCTCTGTTTGCTTTCCGTAATTTTATATGCA
ACAAACAAGTTGTTTTATTTAGTTCCTATACTTTTAAATGTGAAGATCTGAAATTCTATC
TTTTAACCCCCTCTATATAAGGTTGGAAATTTTTCATTTTGGTGTCTTTCAGATGTTCTT
TTGAAAAACTTTGCTGCTTCTATTTCATCTGGGATACACATACCCTCTTGAACTAGGGCA
AGCTCATTTCTGGAACAGACGAGTGTAGAAGTTGTTAATCTTTTGTTTTATTTCGGTAAA
AGAACTTATAAAAGTGTGATTTTGGCTTCTAACAGTCCTCTTAATCTTTGGCCAAAGTCA
ATTTCTTTTAACTTGGGTGATCATGAATATAAACCATGAACTGGCCCTAATAATAACCAT
TTTGAATTTTTGAAATATTTCTGATTAGAGAAAGAGCCTTAACAGTTAAAGCCAGGGTTT
TACTGTTATGATTTGGTGTCAGAGATGGGATGTTTGATGCGAAAACCTGTTTTACTTTGC
ATTACAATTTAAGGATTTGCGCAGACTCAGAGAGGGAGAGAGACAGGAAAAGAGTGTCCT
TTAGCTTCTAAGGCTGTGAATCTACGTCTATCCTCAAAACCGTTGTGGAATAGCTTGTTT
GATCTACAGAGACTAAAAGACAAAAACACTTTTCTCACTGCTTGCAGAAACAATTATAGA
GAGCAATTATTTTCCTTTTTCACAAATCGAAATGAAAGAATGAAGATCAGAATTGGAGCA
AATGAGCAGTAATCTAACAAAAACTCTTTAACTGTCTTGATCTCTTCGAGTTGTCCACTA
ATCTATATATTTTCTTCCTTTCACTTTCTTCTCTTCAATCAATGACATTGTACATTGAAC
TTTCGTCTTCTTTTCTTCTAATAGAAGTTTATCTTGTGCACTGGAAAGTGTTTGGTGCTG
TTATTGTAGTAAGTTTTGCTTGATTGTTGGAAAGCTTTGTCTTAGGCTTCACGACTTTGG
ATATATATGAATGCTGTTGTCGGTGTTCCATCGATGCGTCATTGTTTTCAACTTTTTCAT
TATACTAATAATATAACGCCTCCAAACGTTAGTGTGTATAATGGTTATTGTCATTCTTCT
ATAACCATTGGACATTATATGTCACTTAAAAAAAACCTAATATTTGACGGGTTACCTGCT
GGTTATAATTCAAAAAATGTCCCATTAATTCACTGTTCTGCATGTGGTTATAATGCCCAG
TTAAATTTTTTTTTTGCTTTAAATCTACTTGGTAAAAAGGTTTTGCTTTTCTTATAAAAC
AAAACCCATTTTATAAATTACCCACAGGGTGAATGCTTTGGATTTTAACACTTTATGAAA
ATATCTGAAGCATAGAAGTTTGTAATGTGATCAATAATTCAACTTAACTAACTAAATGCA
TTTGTATAAATAATATAAATATGTCGGCTAAAACGATTCCCTATCTCCCAGTCAACATGC
ATTAATAATGTTAAAAAATTTCTATCACAGACTAAAATATAAAAAATAGGAAATGCATAT
CAATAGTGATGTTTTAACCCCTAAAAGCGACACAGTACTTATCTTTTCAAATGATGAATC
TTCCATATAAATCTAATTAAGGGAATACTAAAGTTTAAACGGTAAGATATTCTAACACTT
GCTAAAGTCAAAGCCATTTTTCGTTAATTACTCGTACTAATGTATGAAAAGGTATGCAGG
AATTATATAGACGGTTTGCTGTTATGGTTTAACATCCTTCTGTGAAGACCATTACAATGG
TGCAATTTTTGGGCTCTTAACACAGAAATTAAGTGATTTTCTGATGATTAATTTCCAAAG
CATTGATATTGCCCAATTATGAACATACATAAGCTTGCTGAGCTGCTATCCCTTAACAAT
GTTGCAGAACATGCATAGACACGTATAAGCGTGCCATTTTTCTCTTTTTAGGGTTTGGGT
GTACACTTTTCTGAATAAAATTTGCAGGTTTATTCAATCTTAATTAATTTGCAATTTTTT
GTTCAAAATTTTCCTCCTTTACAAATGAATGATCCCTTATTTTTTATTGAGTAATTATTT
CTTTGAAACACAGTATGGTGAAAACACTGGAGAAGTACCAAAAGTACAGTTACAGTGCAC
TGGAGACCACCCGACCAATTAACGACATTCAGGTAAGTCTTCATGTATTAATTACAAGAA
ATGATTTTCTTGCTTTAAACAATGGTTTCGTAGACTTTAAACAATTTTTTCTTACTATAT
CACCTCCTCCAATGACGTAGTTTTTTTATACATTCTAGTGCTATATGAAATAGTCTTTTG
CCGAAAAAATGGATTCAATGTTTGAGCACTAGTGATTCAAATTTGTGTAGTAACTTCTTT
AGGTTGACCTTTGCTTGCTGTTAGTCTTCTTAAGATTGCACTTGTTGCCTTGCTTTGGAT
GAATTACTAATTTTGTGATTCATAAATGAAATATCTGATAACAAATATGTGATTTGACAG
AACTACCAGGAATATTTGAGATTAAAAGCAAGGGTAGAAATCTTGCAACGTTCACAAAGG
TAATTAACTTAAGAAGAAGAGAGTCCAAGACATTGTGTTTTTGGTCTTAAAGCTTGTACT
TCATATGAATATGTTTCTGTCATTGATTCTAAATGATGCAGGAACCTACTTGGGGAAGAT
CTTGCCCAAATGAATACAACTGATCTTGAGCAGCTAGAGAATCAACTAGAGACAGCACTG
AAGAATATTAGGTCAACAAAGGTAATAACATTGGACAACTTCAATTTCACTTTTAAGTAT
TCTCAACTTGACTAGCTACCTGGATCAGTGTTCTTTCTCTTCGCAAATGCTTTCACATCT
TTTTGTTATATCTTTCGATTTCTTGGATATTTTAACAATGTTTTTTCACAATTTTTTCAG
ACTCAATTCATGCTTGACCAGCTGGCTGATCTTCACCACCGGGTATGCGCGTGTTTTTTC
ATCTTAGTAGATTTGACACTGTCTTATATTCTTTGCTGTAACCTTGGCTTTTACAAACTC
AATGCAGGAAACGTTACTTGTTGAAACTAATAATGTGTTAAGGAGTAAGGTAACAGCTAC
TTCCAATTTCAAATGCTATTTTTTGTATTTGAAGTTTATATTTGATGAAGCAATAATCTG
GTGGATAGCCTTCAACATGAGGAAATGAGCAGATTTTTATCCATATATACTAATATTACC
TAAGGGTTTTTGGTTGAAAATGATCTGTGTTGAAATTGAAACAGTTGGAAGAAACTAATA
ACTCACAAGTTCCAGTGAGTCTAGCTTTGGAAGCTGGAGGGTCTAACATCCATTACACAA
ACTTTCCTCCTCAATCAGAGGGGTTCTTCCAGGCAATGGGAGTGAATCCCAACTTGCAAA
TTGGGTAAACTCATTACACAAAATTTCTCAAACACATTTTTCTACGCAATAGACCTATGA
ATTATATATTGATTGCTCTATATATATCTTCAAAGTGTGTGTTTTGTTGATTATAGATTC
AACCAGATTGGTCCTGATGATGCAAACGTTGGAGCTTCATCCTTGAGTATGCATGGATTC
GCCTCTGGGTGGATGCTTTGATGATATTGAATTTACATATAAAAAGAAAACGCGTCATGG
ATGTGTAGAACGCACCCATAATTATATATATGTTCTCATTTCCTTTTTTATGCATTATTT
GTCAATGTTTAAATGAATAAAAAAGGTTGCGAGTAGTATTGTCATACACATTTTGTGAAC
CTAAAACGCTGTATATTTGCATTCAAGTTTAAACTTCAAGCGTTTATTTATGC
>Phvul.003G281000|Phvul.003G281000.2
AACTTGCACTACTACTACTACACAGTGGTGCTTCTCCTCCATTCTTGTCCAGAAGAAGAA
AGATCCGTAAATTAACATTCTCTCCCTCCATTGGCTAGAATAGCAAGGTTTTTAAGCATA
TTTCTGGGGTTTGTTCCCTTTTGCTTGTTTGGGGTTTTGTTGGGAAAAAAAGGGAAAGAA
GTAATTAGGTATAATATAATTAAAGGAAAAAAGAAGACAGTAACATGGGAAGGGGTAGGG
TTCAGCTGAAGAGGATAGAGAACAAGATCAATCGCCAGGTAACCTTCTCCAAAAGGAGAG
CTGGGTTACTCAAGAAAGCACACGAGATCTCTGTGCTCTGTGACGCTGAGGTCGCTTTGA
TTGTCTTCTCCCACAAAGGAAAGCTCTTTGAATATGCCACTGATTCTTGGTAACTGCACT
GTATCATCATATATATATATAATTCATAGATCTCTACATAACCCTCTATTTTTACTGCAT
ATATCCTATCATTTCCACAGATCTCTCTCTCCTACACTGCCTTCCTCTCCAGAGAGGGAG
ATCTATAACTACATCACTCTCTTTTCTTTACAATTCTTCACCCTTTCTTTGTTTTCTTCA
CAAATAATGCTTTTTCTGTACTTTTCAGTTAAAGGTTTCTGTTTTGGGGTCGAAAGCTAG
AGGAGAAACTGCTTTCCTCTTGTTTTCTCCCTCAAATCTTATTTTCTGCCGGATCAAACA
GATTTCTTTTCATGAACTAAAAAGGGTATCTCATGCTTTAAAGAGATTTTAGAGAAAAAT
GCAGAAGAAAGAAAGAAACAACATGTCTTATTTTTATGAACCTTGTGCATATTTTTCAGT
CAGCACAAACCTGGAAATTTTTTTATGAACAGATTAGTGGTGTTGTTGATCGATGTTGAT
TAGTGAAAGATTGTTGACATTTACTAGGTTAGAGAAGTGTGGTATCCGATGATTCAAGGT
TTTTGGACATAAATAAATTTAGTTTGAAATATTTGGTCAGGAGTGACAGTATTTGGTTAG
TTGTGAAGGTGATTTTGGACCTCAGGTCCTTTGGGTGCAGGAGCTAGAAGAAGCAGTTGC
TGTTGCTGCTTTCGAACTTTCGTACTTTTGATTTTCCATTTAAGAAAATGATGGCTCTTT
CCTTCTTTTGTGATAGAGTATGCTGCTTAAAGCTGGTTGATTAACACGTATTTACACATA
GCTAGGTGTCAAGTTCATTTTGAAGCTCAAGTCCTTTCACATATCATAACATGGAAGCAA
GAATGTTGCATGCTTTTCTGTTTAATCTCAGACTAATATTATTCTTGTCAGTTTCATGGG
TTCAGTTTCCTAGATCAACCATGTCAATTTCACCTTCTAATTTCTTTCTATTTTCATTCC
CTCATACCAAATCTCTATATTTATTATTCCATACCTGCCACCACTGAAACGTAACATTTC
ACATTCGCCAATTCTTTCATTGCATTTTTTTTAAACCACAACATTATTGGGATTCAACAC
TGTTTTTTTACAGTAAAAAAAAAACTCATTTTAAAAGTGATTCTATCAACAGTGTTAAAT
AACATGATTTATTAACTTGCAGAGTAAAACCAGGGAAATAAGAATCTACGTATCTATATA
TCTATATATATTTCATATTTAAGAGGGTAATGTTTTTTCTCCAAAAACTGTAGTATGCTT
GCTTTAATCATCATCATCTTCAATTGCATAAATTAAATCTAACTCTCTTTTATGTTCGAA
TTTACGAATTATAAGGATGTGGAAACTGTAACTATGTAGGGATTATATTTACGCATGTAA
ATGAAAAGTTGTATGCAATTATAAAATCCATGTTTTCTGTTAAGGGATGTTAATATTATT
CATACTTTATTTTTTCATTCAATTTTTTCACTTACATAGAGTTTGAGTTTTGTTTTTATA
AATGCATGAGTGAAAAACATGTTTTGTTATTATTATTTTGTGTAGCTTGTTCTAATTACT
AGCTGTTCATCGCTTATCTTTTTACTATATTTTTTTATATTCTGCTAAGGACTTTGAATA
ATCTTTTGGCTGGTTTTGTTATTAATTTAGTGATAACTAAATATATGTTTTTTATTTATT
TCTGCTATATATTAACAATTATTAAACAGCATGGAGAAGATACTGGAACGCTATGAAAGG
TATGCCTATGCAGAGAGACAACTTGTTGCCAATGATTCCGAATCACAGGTTTGTCATTTG
TTCCTAAATAAATATATATATATATATATATATATATATATTATTGACAGAAAAGTTGAA
ATATTATATTATTTAGATGTGATAAAAAGGTATTGATTGTTTCATATTTTGACAAATATA
GGGAAGATAGATCTAAAAATGGTATGATTTCTTTCAATTAGTAATTATAGAAATGAATAT
AAAAATCTAAACTTTGTGAAAAATCTATTATTTGTATAAAAAGATCATTTATGAGATTAA
TTATTGGTACTGAAATTATAAATTCTGATTCTCAAAACCATTTAAAATTGATAACTTTTG
TACATGGTAGATCAAGCATTTTCTACTCCAAATTATATTTCCCCAACTTAAAACGTATAG
AGATAATTTGTATTTCATGTTATAAAGTTAAGATTAAAATATCTCAATATAAAAAGAAAA
ATATGAAAGTGAAAAATGATATATCAATTAGCATATTCAATTATATATAAAAAAAAAAAC
TTTCAAATGCATATATTGCTTATTAAATAGATAGAAAATTTTCAATAATTATTATTTCCA
TAGAAATATTTATTCAAAAAAGAAAACTAATATTTTTTTTTCACTTATAATAATCAATAA
TGTCTCAACAATTATATAAATTAGCTTTATTATGAATTGATAAATATTAAACAACATTAA
CACTCAATTACCAATTTTATTTCTTATAAGATTTAAATCATAAACCCTAAATACAATTAT
AAGTATATTGAATAATGGATTAACTAATTTACAAATATCTTATTTCAAAGTTTCTGCCCA
ACATTTGCAGTTCTTGAATATGTGAATGAAGTGATATAATCAAACTGATATATAGAGATT
GTTGTCCCAATCCAAGTTAAGAATGTGAGCAGTTAGGTGTGTGTTTGTGCAGGGAAATTG
GACCATTGAGTATACCAGACTCAAGGCAAAGATTGACCTTTTGCAGAGAAACCATAGGTA
TATCCTAAACTATATTTGTACTTTGTTGTCTTTAATTTATTTGTCTTATTAGAAGAAGAA
AAGAAAAAACCATGTTGGAATTTTGAATATTCACTAGTTTCAATTATTATTTTATGAAAA
GTTTGGAGGATTGTGGAGTTTGGTCAGGTGTTGAGTAGGTTGGTTTAGCCATTTTGTGTA
TAAGACCTAAAATGTTTGTATAAGGATTGAAAAACATCTAAAATGTTTTATTTTATTTTA
TTTTTATTGATAAAATGAAAATTATTTGATGAAAAATGTTTATGTACACAGGCACTATAT
GGGAGAAGATTTAGGATCAATGAGCCTGAAAGAGCTTCAGAGTCTGGAACAGCAGTTAGA
TACTGCTCTCAAACAAATTCGTACACGCAGAGTATATAAAACATACAACTAACTATGATA
CTTTAACTTCACTTGTATTCTTTATGCTTCATTGGTACTGAATACTGAATAATGATTATG
CATAGTAACTAGTATTATTATACATTTAATGACAGAACCAACTCATGTACGAGTCAATTT
CTGAGCTTCAGAAGAAGGTACTTACTAAAATCTTGTCACATCTTTGTGTAGGTCTCTGTG
TCCTAAAAGGTTGTAACGGTTGCATATAAGTTTCAGAGACCAATCTTGTTGATTATGCGT
GTCCCTCTGGAGAATCTGACATGTGCTCTACTTGTACTTTGACAGGAGAAAGTGATACAG
GAGCAGAATAACATGCTTGCAAAGAAGGTGATGAACAATACATACTATTACTCATTTATT
CTCTTTGCATCAAATTTTTTAATTCTACCATTTTTTAATGCTGCTTAATATACTACCATG
GAAAAATAATAGTATAGAATGCATGTAGAGAAGGAATAATGGTGTAAATGTTTCAGGATT
CTTCTATTTTATGTAAGTTGGAAAATATAAGTCTAAGTGTATTTTTAACTAAGAGGACAC
AATTTGTTTGTTTTAGTAGAGTGAAGGGAGATAGAAAAAAAATGAGATAAAAAAATATTA
AATTTTCATTGTTATTTGAGATCAGAAAAAAAAAAAATTTGTTGGATCTCCTACTTTTCT
CCCAAATTAGAATAACATGGAAGGGAAACAATTTCTCTCTTTTTATTTTTATAAAAATCA
TAGTACATTTTTAAATAAGTTTGTAAAGAATTTTATCTTAAAAATATTACATACAAAATA
TTGTTTCATGAAATTTATTTATGTCACTCTCTCTTTTCAACTTATCCAAACAATTAGAAA
GAAATTTATAATCTTTTAATTTTCTTCCTTTACCAATTCATCCAAATCACACATTTTTCC
ATTTTATTTTTCTTCAATTTCTACCATTTTAAAAAAAAAAAATCATTTCTTTCCCAGTCT
AACATATATGAAATACTTCAATATTTTTTCTTATTATAGCATCCTATAACTTATCACATG
TAAACTTTTCTCTCTTTTTTTTTTCTACTTGGTTTTTTCTGCAGATGTCATCTATAGAGT
CTATATGAATTATTTTTCAAATTAACAAACTTTTACAATATACTTGTAGAATGATTTACA
CCATACTTTAGAATTTAAAACTTTCTGATTCATTTTGTACTTGATTGTAACCAAAATCAA
CTAATTGGTAACTGTACATAAGGGTTTTTTTTTTCTGATAAAAAAATTAACTAATATGTG
TGTGTATATACAGTAAGGTAAGGTTTCATTATCATTCCCTTCATATTTTTTCTGAATACA
TACACTTCTGGCTCTTATCATGATGTTATAAAGTTTTCATCTGCTTCTGAAACTATAACG
AAAATGAGATCAATCACCTCCTTTGTTAATTTTGACTTAAGAAATGGTATATAGCCCTAT
TTATTTCATGGAAGGTTGATTCATATTCTTCATTTATGTATGCGTATAACACATGCTAAA
GTATTTGTGTGAACTGAGATCAGATCAAGGAGAAAGAAAAGGTTGCAGCACAGCAGGCAC
AGTGGGAGCATCCAAACCATGGAGTCAATGCATCTTTCTTGCTACCACAGCCACTTCTGA
ACATGGGGTGAAGTTTCCATAACAACATACTATGTTACAGTTCATGTTTTAACTGGGGTT
GTCTTCTTTACAAGTATTAACTGATAGTTAATGTTATTACTTTCTGCAGTGGCAATTATC
GTGAGGAAGCACAAGAAGTAGGGAGGAATGAACTTGACCTCACTCTGGAACCCTTGTATT
CCTGCCACCTTGGATGCTTCTGAAAACATTCTTAGAAAAATGGATGATGTTATAACTATG
TGGTAAGGCATTGGACAACATGTTTCAGGGCTTATGATGCCTCTATGTTTTCTGGTTTTT
CTTAATCTCAAGACGTTAATATATATATATTGTGTGTTGTAACTCTATAATTAACTTTGT
TCCAAGA
>Phvul.003G182700|Phvul.003G182700.1
AGAATTGTGATATTTATATATGTACCTATTTCCTCTGCCTTCTTCCTCTCAGATTGTTCT
TCCTCATCCGATTGAAATTGGTAGCAGAGTGAGGTAACTGAGAAGGAGAGAGAATCTAAG
TATTGGTTAATGGGGAGGGGAAGAGTGGAGTTGAAGAGGATCGAGAACAAGATCAATAGG
CAAGTCTCGTTCTCAAAGAGAAGGTCTGGTTTGCTCAAGAAAGCTCGCGAGATCTCTGTG
CTTTGCGATGCTGATGTCGCTCTCCTCGTCTTCTCCCCCAAAGGCAAACTTTTAGACTTC
TCCAACCAACCTTCGTACGTAACCTCTCTTCTCTTCTCTTCTACACACTCTTTCTCTATG
CATGTCTCTGTCTCTTCTACTCCTTCTACCAATGCACCCTTATTCCTTCTTTCTTTATAT
CTATGCCTCACATGTCATTTCTTCTGCTTTACTACTTACTGTCATCGTTTCCTGTTTCTT
TCTTCATATATTTCCTTCTCTTGTTTCTTACAAGATTCTTAGCACGCAGTTTAGATTTCT
TGTTTAGTTAGACTTGATTTTTGAAAGTAAAAGAAGAAGAAAACAAACAGAACCTGGATC
GGCAAAGAAATTATTAGAAAGTTCTTCTTCGTCATTATATGTCTGTATTCCTACTGATTT
TTATATGCCACTGATGATGGAGGTTAGATAGGTTATGATGATTTTTCATCACCATATTGG
AAGGTCACCACGAATTTATTTAGATTTAAAGATTTAAAGATTAGGATTTAAAGCTTATTT
TCAACATTATTAATTTTATTCATAATAAAATAATTTAGTTATTATTAATTTATCCTCTTT
ATATAAAATTCAAATTCAAATACTATTAAGAAGTGAACTTTAAACCTAATTCGGTGATCC
GATAACAGTTCGATAGCGGGTGGTCTGATAAGTCCAACAAACACTCATTAGGATAGACTC
AAAATGGTTTTATATTAAGAAATGAACTTTAAGCCTAACTCAATCCCATAAAACCGGTTC
ATGAAATTGAGGTTTACATTCACTTATATAAAATAAAATATCCTAACCTCTAGTCAACAT
GGTATCTCCAATAAATAGTAATGTAAAATTATTATATTTAAATTTTAAATATAACTTTTC
GAAGTTTAAACTTAACTCAATTATGTATATATACTAATTTTATATAACTTATTCTTAAAA
TATCTAAAATAAAGTTAATTGAGTTATATTATACTTGTGTCTAGTCTTGTCTGATATTTT
TAAGGCAAAGTTTACACACAAATTAGCATTATGTCTGATCAACCTGGGATTTCTATCCAT
TTGAGTGTGTTCATGATAAAGTCCCTCACCATGCTCTTAAAAAGAAGGATGCGATTCCCA
ATAATTGACTCTAACAACTTGTTTTAAAACACTTAAATAATTAAAGACAGGTAATAGTTT
TGTTATGTATCTGGAGAAGTTGAATGTGACCAAGCATACAGTAGTAAAATATATGCACGT
GATTTGCCATTTTGGGGCCATCTTCATATGTAACTATACATAGCCACACCTAACTTTGAG
AAAAGGGACCAATTACTGAAAACTGATATTCGGATATTTCAAAATAGGATCACTTTATGA
GAGATGAATCTAGGTATATGATGATGTAACAAAAAAAGTGATAGAGACTCTAGGAATGTC
TAGCCCCGTTCAATAATATGGAATATTTAAATGTGTTTGATTCTATTTCTTTAACCGTTG
TCTTTTAAGTGTGTTTGAGTGTTCATCAGTGGTTGGTTGGTGGTGAAAAACGATTACCTA
CAGAAGTTTTGGTATTATGAAGTGTCTAAATCTCTCTTCGATTAGTTTAAGATGTTTACT
AGAATATGCTTACGCGTTTGATTTTCTTCTTTTAACACCACCCAGTTTTAAGGATCAAAT
TCTTTGGTGCTTATAAAAGTATAGGTTAAAAAAAAATTCACAAGAACTTAATCCAATTCA
ATAGTTTTCTCTTTACATATGAAGTTTAAAATTTTAACTATAAACAAAAAAACAATTTTG
GTATAAAAGTATATAATGAAAAACATATTTAACTTTAAAAAATTTATGTATTAGTGTTTA
TAAAAAACATAGAATTTTTTTAAAAAAAGTTAGGTATAAAAATAATTGATACAGAGACAA
TCAGGCTTACCAATCAAGCTCAGGGATGACGGTGTGCCAATTCATTCTATTTATAACATT
TTTGACAGGAAGAGCAAGAATCACGAGTTCCTTTCTCTGCTTTTTAAATTAATTATGAGA
AAAATTCTTTAAAAAACTTTTTTTTTGGCTAAGGTCTCAAAATTATGCTTACCTTTCACG
TCCCAATTTTATATATATAATATGTGTTATAAAGTAGTTTAAATTTAATTTAATCCTGTA
AAATAAATTTATAAAGTGAGAATTGTCTTTATATATATATATATATATTTATTGGTTTTT
CTAATATAGTCCTGATGTAAAATATTATTGGTTTGATACAACTATAACATAGTGTGTGTG
ACTCTGTTAATGAACTTAAAATAATTTTGAGTTCATTTTTGTAAAGTAGTTTAGGTTTGT
ATACAACTCCTATGATCTATGATTATTGTGAAAGTATCATTTCTCATATTCAAATCATCG
TATCAAACAGAATGTTGATATTATTTCTACGTAGTTGTTGTGTTTGTTTGTAGGCTTTAA
GGTGATGCAATGAGCATATAAAATCTTTGCTCACTGCAACTTTTAATTTCCTGAGTTAAC
AGTGTGGAAAGAATTCTCCAACGGTATGAGAGGCATTCGTATGCAGAGAGGCAAGACGGT
GCAGGTGATCAAGCACCAAATGTAAGCCTTCAATTTCCTCTTAATCAACTTTTAACTGTT
ATTTTGATATTACTTTACTAAGAATGCAATAGTTGCATTGTTAGTCTAAACTTTTAGCTG
TCAACTAATTAAAGATTATTATTAGTATCATTTTTAATATAGTTTGATAAAAAAAAATTG
TTAAATATATTGGAATGATAATTAAATTTTCAGCTATAAGATGAATTTGGACTGGAAAAC
AAATAAATTTATTTCATCATTTATCGAGTTTCATCATAGTTAAAATTGTATTCAAAATCT
TTTACATAATCTGTAACCTGATGTTAAAAACAATGTTAAAAGACTTTGAAATCTTAAAGC
AACAATAATGATTTTATTTATAATCAAGAATTAGTTATATATGACATGAAATTAACCAGC
ATCAACAAGCTTTGAAATATATATCATTAGAAAATTATTAAATAAAAATTAATGTTAAAA
ACAAAAAATAATTAATTATTATATTAATTAAATTAGATATTATTTTATAAACTAAAAAAA
TTTATTAATATAAAAAATAATTTATATTATTAAAAAAAATTATAAATTAGTTTCAATTAC
TAACATTTTATCTATCAACTTTAAAATTTAGAGTAACTATTCATAATTAATTTATGATAG
TTTTAATTAGGATAAAATTTAATTTCAAATAAAATCAAAAAATTTAATACAATTTTTTTT
CTTGTTTTTTTAATAATTTAAGACAAAATTAGAAGACAAATATGTAATTAAATTCACTTT
TATATCACATTTTTCCTTATTTTATGGGTGGTGGAGGCAAGAAACCGCATTTCCCCTTCT
TTTTTCTAAACAATTCATAAACAAACATTATTGTTTGAAAAAACCTAACAAGTTAATTTC
CCATTATAGTAGCAAACCAAATATTTGAGGAGTTAATGTGATAAAGACTTGGAAATATTA
GTTTAATGCCAATATTTTTTTGCAAAACTAATACGAAGGAATAAATAAAAAATAAAAAAT
ATTTGAACAAGAATCTGTGTCTAACTATATTTACACATAACATCCTAAACATGTAATAGT
ATTAAAAAGTAAATTTAAAATTTAATTGAAAACAAAAGTCACTTTATATAAAAGAAAGTT
TGGAGCACTTATATGTAAATGACAGGGATCTTGAAGAAATAGTTGTTAGTGTTACAATAA
TTAGAAGTATTGGAATAGTGATATAATTATCTGCTTGCATTGATAGGAAAACTGGGTTAT
GGAACAAGAAAGACTGAAGGATAGGGTGGAGGCACTGCAGCAACGTCAAAGGTATTGAAA
TTTTATGAACAAGAGGTACTTGTGTTTGTTGTCTAATCAAATATGCAATGACAGATTTAG
TGTTTCCTTTCAGGAATTTTATGGGAGAAGAGCTTCATAGCTTAAATCTTAGAGGACTTC
AGCGTTTAGAACAACAACTTGATTCTGCCCTCAAACACATTAGATCACGAAAGGTCAAAT
AAAACTATACATATGCATTCTAGTTAGCATTTTAAATTTTGTAATATTAGTTCATCTATC
TACGAATGTTTTTTAGGTTGTTGGAGAAATAAAAAATGTCAAGTTTTATTTGTGCATATG
AACAACATTACTGCAATATATCCTCTAGTATATGTCTTGCTGGTGATTAAGTATCCAAAA
ATACATAATTACATGATTGCACTTGAGATTCTTCTAGTATAATTTGTAGTTGGAATTGAA
TGTCATTGTGATAATCATTATCTGTGTGTTAATGTGCAGAACCAAACCATGCACGAATCT
ATTTCAAAGCTTCAGAAAAAGGTGAGTTGTTTAGTAAACAACCGATTACAATGATGGTGA
ACAGTTTTCTTTTTTTCCCTTAAAAAAGAAGATTGAAATATTTACTTAAAAGCAGTGCAC
ACATCTTACGAGTACATGGTTTGAGTAAACAACAGATTAAAGAAAAAGAGAAGGCACTGG
GCCCTGAAGAGCATGAGGTTGCAAAATATCAGGGATGTGACTTCTGTCATTGTAACTAAG
CCATTGGAGTCCTTGAATATTGGGTTAGTATCTTTGCTCTGAATCTATTCTTATCATGTG
TGCATTTGAGTATATGCATATGAATTCACTTTGAACATACCACCTCATGTTGGATGAATG
CTGAATTCTTCACTCTTATATTCTCCACACTTCAATTTACTGTTCAAAGTTATATATACA
TGAAATGTTAAGCTCAAATGAGTGTGTGCATATTACCTAATTTATTTCTAAAATCCACAT
TATTATTAGTTGAATTTGGATTTGTAACTACTAATACTAATTGAGTGACTTGGGGGCTTA
ATGTAGAGGCTCCCCAAAAGCTAGATGTAATGAAGGAACTCCAGCGTCAACTAAACCTAA
AACCACACTTCCTCCTTGGATGATAACTCGTCCTACAGATGAATAGAGGAAGCGTGTTAG
GATCATATCATGACTTGTACATAAGTCCACATCGTTGAAGACATTTAGTGGTGAGTATAC
CACTTGGATTGTAATTTGTATGTGAGATGTGTGACTGCATTATAAAATTGAGATGTTGC
>Phvul.003G107400|Phvul.003G107400.1
ATGGATAACCATAATTTTTCTTCAGGCATTGATGCGTTTAAGCAGCAGAAGAAAAAGGGT
GGGCGGAAGAAGATTGAGATAAAGAAGATCGAGAAGTCTAGCAACAAGCAAGTGACATTC
TCAAAAAGAAGAACAGGGCTATTCAAAAAAGCGAGTGAACTGTGCCTTTTGTGCAATGCC
AGTATGGCCATTATTGTGTTTTCTCCTGCTGAAAAATTGTTCTGCTTCGGTCACCCAGAT
TTGGAGGGCATTGTTGAAAGCTACCTGAGAGGTGACAAAGTGTTTCAACCACTGGAGTCA
AGGGAGAGATCAGTGTCGTATGAAGAGTGCAACAAGCAATACGAGGAGGCAACAAAGAAG
TTGGAGTTGGAAAAGAAGAATCTGAGAGAAACTGACACTCTGGTTAATGGGTTTAACAGA
AGGTGGTGGGAGGACCCTATTGATCAGATGAGTGAAACTGAGTTGGAACAGTTTATGGTG
TCTGTTTATGAGTTGAGGAGAAAATTAGCCGAAAGGGGTGGTGAATTGCTGAAGCAAGCA
ATGCTGTAG
>Phvul.009G037300|Phvul.009G037300.1
CACAAACTTCCCTTTGGGAGCTAGGTTCCTTTTTTCTGTTCCCGTTATCCAGATCTGAAA
CTGGGTGTGGCTTTTATTAGGGTTTTTTTCCAAGTTACGCAAGAACAGTGTTTATCATTC
CATATCCATATATGTCATATATCAGAGTGTGTTTAAAAGTAGTTCTTATATATGAGTTTT
GTGCAGTTGAAAAATGACGAGGGCGAAGATAAAGATAAAGAAAATCGACAACATAACTGC
GAGGCAGGTAACATTTTCTAAGAGGAGGCGAGGGTTGTTCAAGAAAGCTGAAGAGCTTTC
TGTGCTATGCGATGCTGACGTTGGTCTCATAGTTTTCTCATCTACCGGGAAGCTCTTTGA
GTATAGCAGTTCCAGGTACGTACGGATATATATTGTATTACACAACTGTGACTTTTCTCT
CAGTATTTATCTACATACATATATACATGTATAAAGCATAATATCTTACGTTGTTTTGTT
TTCAATTAATATTAATATGTTTGTGAGTGTGCTCCTTCCGATCCTAATTTCTGGTTAGGC
TAGTTGTGCCTGTAGTTTCTGTACGGAGTGTGTTAGAGAGAGAGAGTGTTATGTGTAATC
TTATGATGGGTTTGGAACAAAAACCTCGTTTCACTCGCTTCTATTTCTTATTTTATGGGA
ATTTATCAGTAGTCTATTCAAGTTATGAAAGGTTCCTAGTGATGGGAGAAATAAAAAAAA
AACACAGCTGCATAAGTTAGTAGTAATTCCCTAAGCTTTTGATAGATAGTTTTGACTACC
TTTTGTAAATATTAGAAAATGGGAATAAAGTAGTGTGGAGGTTTTTTCCAATGGTTAATA
AAATAAAAGAAACAAAAGTAATCCAAAGCTGAACCCTTCAAAGCTCAACCAATTTGATAT
TTGTGACCAATGGTAATCTATTATAAGCATGAAACTGCGAGCTAGATAGATAGAATATGC
TCTATCCTATGCAGTGAGTGTATTTGTTTAGCCTTTTCCACATACAATCAAAATTACAAT
AACCCTTTTATTTTGTAGATAGACCAGCTATAAGTTTATTGTCTCTGACATAATTTCATT
AATGGAGTTTTAACTTTCGACTTTTCACATCTAAACTGTTGCTGCATTTTTCTGTGGACT
GAGATTCCAATGGTAGGCCATGTTGTGGATTCCTTCTAGTTTGTTTTATAAGGAAACATA
TGTGCCTGGTTAACTACTGTAATGAAACTGTACTGATGTGTTGAAATTACAATGGCTTGA
GGAAATATTTTCCCTCTAGTTATTAATATATATAATCGTTTTAGCAGATAGTGAAGTTAA
ATTTGACTTTCACTATATGTTGTTTGAGTTGGAAAATGTATTTACAAAGATGCTGCTTGA
TCTATAAAAATTTATTTAATATATATAACTTTTCTACTAACTTTTTTTTCTTTGTCTCTT
CTTGTTTTGTATAGTATGAATGACATAATTACAAAGTATAATACGCACTCGCCTGGCATC
AATAAATTGGATAGGCCATCACTAGAACTGCAGGTTGTACAAAAAATTATGTTCTTGATT
ATATATTTGCTTAGTTTGTTGCGGTTGTGCATAGACTTACACCACCAAACTTCTTGGTGA
CCGAAGCATATTATGTAATTGCTCAAATTATTTTATATGTTATGTTATACTTGTACATTT
GAAAGAGGTGTTAATAATCAATCAAATTTTACACGTTTTTATTTAGGTTGAAGTAACACT
AACTGCTGATAAGTAACTGGGCACTTGTTTAATTGTTGATTTCAGCTAGAGGCTAGCAAT
AGCGCCAAATTGAGTAAGGAAATTGCAGATAGAACCCAAGAACTAAGGTATATGAATTTT
GTATAGAGTTAAAACACTTGAAAAATAAGTGGATGAATTTGAGTAAAATTCATTGTATTT
ATATTTTGAACGGTTTTAGTTGGATGAAAGGCGATGATCTTCAAGGACTAGGCCTAAATG
AGTTGCAGCAACTGGAGAAAACACTTGAAAGTGGACTCGATCGTGTCATTCAGATAAAGG
TACATACATAAAGCCCTTTTGGACAAACCTGTTGCATGTTAAATTCTGAATGATTTATAT
GTATATATATATACCAACTCATTTTTCAACTTTTTTACCTTCAGGAAAAGCAGATGATGA
GCCAGATTTCTGAACTTCAGAAAAAGGTTTTTTGATATATAACTTGATGATGCAGCTAAT
GTCTTGAATCAAATTGAAACTAATGCATATTTAGTATAATTCTCTGATCCTCAATAAGAT
AACCTTCTATAGAGTAAGGGCTAGATAGGTGCATTGCATGAATATTAATTAATGCTTTTA
GAGAATACCAGCCATTTGATAACTAATTGGTTATGTTATAAGCATATAATTAGAAATGCA
ACAGTGTTTTAATTCTAGGAATAATCATAATGTTTTAATTTCTAGATTTATATAGTAACT
TCCGAATTTTGAGGATTGTTTGCTTTGTTTTGTGTGCATTCTGCGAAAGGGAATCCTGTT
GGAAGAAGAGAACAGGCATTTAAAGAGAAAGGTGAGAAATCAATGACTCACTCAACTCTT
AATCTGTTTACTTAACAACAAATCAAGATGAAATAATGTAATAAATAGTTAATGTTTCAT
CTTTTAAAGCGAGATTTACTGTAACTTCTCTCCCATTTATGATAAACGTACGAAAAACAT
TTAAGAACTAAGTGAAGATAAACACAAAATTGAAAAGGTAACGTGGTCTTAAATTTTTAA
CTTTTAGTAGACAAATAATTAAAATTTTGAAAAGGGTACTAAACTAAAAGATGTTTTAGG
TTTATGTGTTTGCTTCTCTTCCTTTGGTTACTGAGTTAAATAATGTTACATTAATTAATC
AGCTAGTGGAGACGGAGATGGAGGCTATGCTGCGTAAAGCAAAAATGCCTTTTATGATGG
ACTCGAACATGGGAATGCAAGAAGAAGGTGTTTTATTAGAGTCTACAAACAACGTTAGCA
GTAGCATCAGTGACCCTCATGTTGAAGATGGTTCCTCGGACACATCTCTCAAGTTAGGGT
AAGCAACCCAACCAAACACTAACAGCCAACAAACACTTACAGATATTTTTACGTTAATTT
GAACAAATCCTTTGGTTTTTTTGTTTTTTTCAGGCTACCCTTCTCTAAGTGAAGATATGT
AACATGGTGAATGAGCCATGCCCGGTTTCAAGTTTTAAGAAATTGTCTTGAAATCTGTAC
CCATTGTTTTTCTTGAATTTTTCGTAAGTGAGAAAATGTATGATTACTATATTTTAATAA
TATATAAAAATTACGATATATTTCCATGTATGTATCTCAGACATAACTTTCTCCAAAGAT
TTCTTTTTAATCAAATTGGTTTTGGTGGGA
>Phvul.009G213800|Phvul.009G213800.1
ATGGGTCGTCCAAAATTGATCTTGAAACCCATCACAAATGCGAGAGATCGTGATTTGGCT
TTCATGAAGAGGAAGAAGGCACTGATGAAGACAATATCTGAATTTTGTAGTGTGTGTGGA
GTGAAAGCTGGCTTGATTATATATGATGGCAAAGGTGATTCTCCACCATTGACTTGGCCC
CAAGACCCCATTGAAATGCAATCCATCATCCAAAGGTACGAGAGTATGATGTCTGAGAAA
ATTCCTAAGAACTTTGATCTCAATAACTTTTTTGAGATTAGGAAGAACATGGTTGACAGT
GAGATTTCCAAACTTCAGAAAGATATCCTTGAGACCAAATATCCAACTTGGCATCCATTA
TTCAGCACCCTTGGTGCTGAAGAATTGAAGAATTTCATTGCTAGTTTGGATATTAAGCTT
GAAGCTTGCAATCAACGAACAAAAATGTTCGAATGCAAGAAACAAACTGAAGCACAATTC
AATTTCAAGCAATGCCTGATTCAACCAGGAAGTGTTGCTCCAAACTCAAACCAACTGATT
TCCATGCAGGATATCTTCCAAAACCAGCTTCTTTTTGCCCCAATGAAGCCACTAAATGCT
GACCTTGCACCATTTCTCCAATACAATCTTGAAAAAGGTTCTAGTTCTCTATCCCAAAAG
CTTAACTTTGATGCAAATCTTATGCAAATGAAGGCTGGGAACGAAGTGCTGGTGAATAAA
ACCAATGAAGTTGCTGTGCCACAAGAACATGCATGCCAAATTGATGTGTTTAGGAATCCT
TCAAATCAATTTGATGTGTTTAAGAATCCTTCAAATCAATTTGATGTGCCTTGTGATCTT
CTTGATGACTCTTTGAATTTTTTTAACCAACTTGGTGATATACAAAGTTTGAATCAACAA
TGGGGGAATAATCAACATGATGCACATGTGATTGGAGGAAGTTCCACAACAATGAATGGT
GGTGTTACTACTTATGATACAAATTTTCATGGAAATCAGTACAATCCAGAGTTCTCTCTT
TGCAATTACAATGGAGTTATGCAATCCTATAACAATAATGCATCATGGCAGAATATTGGT
TTTCAATAA
>Phvul.009G203400|Phvul.009G203400.1
CTTTATAAAAAAAAGAAGAAGAAGAATGAATCATAGGGAGACTAGTGGTCAAGGTCATAT
GTTAATGTTCGTCTCCCACACACACCACATAGCTCTCACGTACGTAAATAAAGATGTTGA
TGGCATATTATAAATCACAGAATTCCATACGCAGAAACAAGAACACCAAGAGAGAAGCAT
AGACAAGAACACACCGATAGAGGGGAATTGAAGGGTGCTACGTCGTCTTTCTTGTGATCT
GCTATTAATGACTGGAATTCGTGTGGGAATTGTGTTGTTGGTGTGGTGGTGATCGTGGGA
GTGGATCAAAGCAGCTAGCAAAGTGTTGGAAGCAGAAGCAGTGTGTGGTGGTAGAATATG
GGGAGAGGAAGGGTGCAGTTGAAGAGGATCGAGAACAAGATCAATAGGCAAGTAACGTTC
TCCAAGAGAAGGTCTGGTTTGCTCAAGAAAGCTCATGAGATCTCTGTGCTTTGTGATGCT
GAAGTCGCCCTCATAGTCTTCTCCACCAAAGGCAAACTCTTTGAGTACTCCAGCGATCCA
TGGTATCTTCCACAACCTCACGTACCTTCAACCCTTTTCATTTCTCTTACTATAATCCCA
ACACTCTCTCTATTCTTTTCTTCCTCATATCATACTTAATTCATTAATTTTCTCATGGAT
CTCTGTCAATTATGTTTACCATATATTATGCCTCTTCTTGATGATTTCTTTAACCCCTTT
ATGGTAACTGGTATTCTTCTGGGTAACATATTCAATTACTTTCTAATCCCCCCTTTTGGT
TTAGTAGTAATTAGTGTGTGATTAGACACTCAATTCTCAAATTTTCTTTCTGATAAAACT
CATTTCTCTGATTTTCATCACGATATGATTATCTAGAACTAGCAATCTTCATAGATGTGT
ATATGATTCGTTTTGCTGTACTTGAAAAGAGTGTCATCATGCAGTGACATATATATATAT
AGTTTAGTTTTAATTACTGTTTAGCATGAGTTGATTAGGGAGTAGTTTGTGTAGTGTGTA
GTGTAAGTGAGACTTACATCACTCTCTCCGCATGGCCATATAAAGCGTACGTGATTCGCT
ATTAGAAAGAAGCAGACTGATCTGACAAACTCAGCCTCAGATACACAAATATGAGAAAGG
AGGAACCACAAAAGTGACCGATCACTGTGACACTAGGGTCATCAACACACACAGAGACAC
ATAAATATATATAACAAATTCAATTTAAAAACGGTGCTTCCACCAAAAATTCAATATCAC
ACTCGAGTGTGCACAACTTTTTACCTTGCTACCTATTCCAGCATAGTACTCTTGTCCAAT
TTATCACTTATCATACGTTTGTTATAACCTGTTTCCTCTTTCGTTCCCGAAGGAGATTTT
TCTGACATTTTTTCTAGGATAAATTAATAGGTGTAGTGTGGATCTTAGGTAGACTTCACT
CAATACACAGGTTAAAGGAGGTAACTCCTGAGTCATGGGTGAGCATAAATCAATTTTTTT
CTCATAAAGTATGTACTCCTCTTTGTCACTGAATTTTAAAGCATTTTTATATATTATACT
AAGTATTTCAAAATGAGTTTAGCAACCTTTTAATTATAACTTGTTTTTCTTGTATAACAT
GGAGCATATTTTTCATCAAACACAAAAATAATTACAGTTAATGTAGTCATTTTGGTGCAT
ATTATGTGTTTTAACTTATGTTTTGAGTTATAAAACAAAACATATTTATAGGACGAAACA
ATGAAGCTCACAAGTTCTGCTATATTTTTGTGTTTGGCTTAGGAAACATTGGATTGGATT
TAATGCATTGTACATAAATAAAATCAACAGATCCCTTATATGAGAGCTACTCCTATATAG
TTGGAATGAAAGTGTTACTGTGAAATCAATTTTTTATTGGTGGTCGTAGTTTTGTGTTCC
TTATAGACAGAAATTTCGGACAAATATGTAGTTAGAATTAATCGAACCTAAAAAAATTAT
GTTAGGACTGAAAACAGTGTCAGAATGTTTTTTAAAACCATGTATGTGGGATGTACAAAT
TTTACCTATATAATATATGGGTATATATGGGTCCTTCAAAGGAGAACTTATTTAAATTTT
AACTCTGATTCTCCCTCTTGAAGTGCAACTTGTCCATTTACCAACATTATGTGAAATCAT
TGTTGATATAAAATGTGAAAGAAAAGAAAATATACAATTTTTTTATTGGATGACTTTATT
ATATATGTGAAAACTGAGATATTTATTAAGTTAAATCTTCGTCTTTCTATCCGTTTATGA
AATATCTTATTTTAAATATTAAAACACTATTGATTTACGAGATAACATTTAAAAAGATAA
AATAGTTATTTTTTTGTGTATAATTTTCTTCAGCAAGTGCATTTCAAATTTAGAGAAAAG
AAAATTGAAACTAAATAATGAAACATAATAGATTATGATCTATTTTTACGTGAAATAATA
TTTCCCTCTCTCCATTTTACGTTTCATCTAACAATTTCAAAGATAGTCGAAAGTTGAGAT
GTGATGAAAAAGGTATTCAACATAATGAGATGATATATATTTAGCCATGTTCTTACTAAC
TTGGTTAGTATTTTGGAGCTTACGAAAATTAAGGTCTTTTGTTATAGATTTGTTCTGACA
AATGTGGATTCTTGTTCTTGTCCTGTACTTAATTGAACGCATAAAGCAAATTTGTATGGT
ATAAACATGATAAACCTTTTACATAAGGTTGGAGAACTCATTGTCCCATCTCATGATGTT
ATTTTGTTTGGTTTGATTAAAAAAATATAAAGTTAGAAGCACACCCAAGTTTCCCAAACC
ACCATGGGTTAAATACAAGTATTGAAAACTGCGATTTGATCCCACATAATAAGACTAAGG
TGAAATCTTTTAGCTAGCACGTTAATGGAATTATGAAGTTCTTCCTTTAGATATGTTAAC
ACAGGTATTATACATGCATGAAGCTAACTTGTATGGTGTAATATTTAAACATTGTTATAT
ATATTTATTATTTTTTATTAATAATAAATAAATAAGAATACTTCAATTCTTATAAAAATT
AGTTATAGATATGTTCTCTATCGTTGACAAATTTTCTTTCTCAACAGTATGGAAAGAATT
CTTGAACGGTATGAGAGGTATTCATATGCAGAGAGGCAGCTTGTTGTAAGTGATCAACCA
CAAAGTGTAAGTATATATGTAACCTTTATAATACTCATTTTCTTGATTCAATTGATGATA
ATCTAAGATGACAAAATTAAGGCTTAAATCTATTTTTTTTTTCCTTTAGTTTCCCAATCT
TCAATTTTGATCCCTGTAAAATCTTGGTCTTTAAATTTTATAAAATTAAGTACTTTTAGC
TCACTATTATTATGGAGGAAATGTTAACATTTTTTTTATGAACAATTAAACTATACATTA
ATGGTAGATTAAAATGGTTTAATTTTGAAAAGTAGAAAACTAAATATATACAAGTAAAAT
TTTATAAGAATGAAAAGTATATATATTTTAGTCAAAAGTAGATTTATAGGAATAAAAATA
GATTTAGAAAACTACATGATCAAAAGTAGATTTAAGCTCAAAATTCATTGATCATAATTC
TTTCTCTAAACCATGCGTAGGACTATTTTTATTAATTTTACTTACTAACAACTGATTTAT
TTAGTTCTAAACCTGAACATCAATTTTGTTCAAAGGAAATTTTCAACTTACGAAATTCAT
GTATTTCCTTGTTTTTATCAATCAGAAAAAAAGTATATAGATAGATATATAGATATATAG
ATATTGCCCTTCTACACAGATCATTACAAGAATGAGATAAGACTAACTTTATTATAAACA
ATGTTAGGAAAATTGGACTCTAGAACATGCAAAGCTCAAAGCAAGGTTGGAAGTTCTACA
GAAAAATCAAAGGTACTGAAATAGTTGGAGAAGGGATTTGGTGTTCTGCAATTACTAAAA
TGTAAAACAGTAGGATTTCTGCAATTGTTTTGCAGGAATTTTATGGGACAAGATTTGGAT
GGTCTAAGTATCAAAGAGCTTCAGAATTTGGAGCATCAGCTTGATAGTGCTCTCAAACAC
ATTAGATCACGGAAGGTAAAACCATGCAGTAGTAGTGCATTTTCCTGATATAGTTTCAAC
TCATGAATGTTATATATAATAGTCTTTCTAACTATTTAATTATGTAATTTGCAGAACCAA
CTCATGTATGAATCTATTTCAGAGCTTAATAAAAAGGTGATTCTTCTTGTTTTCATCTTT
TTGTCAAGTATATATGTTGCAAAATAACCATTGATCATGAACGAATCAACAAAGGGTGGA
AAACTATTTTCTTCTCTTTCTGAACAAGTTTACTCATGATTATAACATGTTTGCAAATGT
ATTGTATTTTTTTTTACTGTGGTCTATGAAGCAAAATTAACTTATATATATGATTTTTTT
TAAACGGTACAAAAAGTATTGCAAATTACTTCTATCACTTAGCAATACTAGAAATATTGT
TTGTCCAATATGATTTATTGTTATCTTTGAACTAAAGATTTTGAATATAATAAATAAATT
CGTATCTATAAAAGATGATACAATTAAAGTAGTTTAAACTTGTATATGTAAATGAGGGAT
TCACATTTGACTTAATTCTATGCCAATACATGACACATTCAATTTATCCAAATGACTCTG
TGGGTTTAAGAAACCCAAACACGTATAATTGAAGAAGAAGGTTGGAGATGATAAAGACTG
TGAAAATTATATATATAGCTCCAATAATGTATCCACCTCATACCCTAATTATTTACAAAG
AAAGAGTCTGAAATAGATGTTATTGAACAATTGAAATAACAGGTTATCCAACTAAAATAA
AACTGAAGGAACAACTCAAATAAGACAAAATGTTATTGAAATAATATTAATAAATTAAAA
AAAAGACTAAAAATATAATTGGAGAAAATGATTTATGTTTTATTGATTTGCTTATTTAAT
AGATTTGGAAAGTAATTGCATATCACAAGTTTCATGTTTCTAGACTTAAAAATTGGAGAA
TTATAATCAGATCTTTAACACCTAAAAAAATCCAAACAAAATTGAATAAAAAAATTATCT
ATGCTGCAGTCATTTTAGTCACAATTTTAATAAATTTCCTTTTTTCCTATAGCTAGATAC
CTAATTTATTTCTTAAATCTTCAAATTTTATTTTTGGGAGGACTCTTGTTAAAATATATT
CACATTGATCTTTAGTTTTGCACTAAAGTTTTTTACTCTAACTTCTCTTAAAAAAGACAA
GTTGATCTTGAAATGCTTAGTTTTGCTATGAAAAAAAAAAATTATTTGAAATGGAAATAG
CCTATTGATTATCAACTAGAATCTCTATAGCTTCCTTTTCTTCCATATGGAAATCAACAA
GTATATGTGTTAACCAAATAGTTGAATTCATAGCTAAAGTGGTTGTCACATATTTTGTCT
CTATTGTGCTTTGGGTCATAACGTCTTGTTTCTTTAAACACCATGGAAATATACATGTAC
CAAAGATAAAGCAATAACCCAATAGGTTTTTCATGTCATCAATAGAGTTAGCCCAATCAT
TATCTTTAAGTATCCTTACAACTTATCGACTCCATCATCTTTGCTAAATTTTTCTTCTTG
GTTAATTAGTGTATTAGTTGTTGGGTGATGTGTCTTTTATTGTCGAGTTTGACACTTGGT
TATGATAATTCAGCCTGATGGCAAAAACCTCTTGTATGTCTTTGTTTGAGGGTGTGACCT
TTTTGGTGGGTTGATGTAACTGTGTTTGTTGGGTTCTTATATTTTGTACTGGGATTGTGT
ATTGTTGGATCATTAGTTGGTAGGGTACTAGAATACTTGTATTTGGGGTTTTGTATAAGG
GTTGTGACACCCCTGAAGTGTCTCTTTTTATTTTATTTATTCTTTGCTGATAAAAAAAAG
TGTATCAATACTTTTGCATTTCTCCATGCATAAGTTTTCAATATTTCTTTTGCATATTGT
TTTGACATATATAGACTCCATATTTTTCTTGCTTTACTTCCATTTCTAGAAAAAAAAATG
ACATTAAACCAAGATTTGTCATCTTAAACATCTGAAGCACTTTACTTCCTGTCATTTTCA
CATAAAATGTAGTTTCACTTGGACTTTTAATAAATCCAATTTTTAAAAGATAATCATCAA
TTCTGTCATACCAAGTCCTTTGAGTCCGTTTAAGACCATACAAGGTCTTCTTTAGCTTGT
AAGCCTCGTTTTCTTGTCCTTTGACTTGAAATCCCTTTGATTGCTTCACAAATATCTCCT
CTTACAAATAACCATTTAAAACTGCAAATTTTGCATCTAAATAGTCAATTTTCAAACCTT
TTTGTGAAGCCAAAGCAAATAACATTTTGATTGTATTAAGGTATGCAAAGGGAGCAAATC
TTTTTGAAAAATCTACTCTAAACACTTAAGCGTAGCTTTTCACAACTAATTCGGTCTTAT
GTTTATTTGTAGAACCCTTTGCATTTAGTTTAGTTCTATAAACTCATTTCACTCCTATGT
GTTGTTTGTGTTTGGGTTAATCCACTAGCTTTCATGTATGTGTCATTTTTTTCAATCATA
TTTAATCTTATTAATCCATTTCACATCTTTTTTAGCTTCTCAATTTTAGCATGTTCTAAG
ATAGTCTGACATTACACCTTTGATAAATATCATATATAGATCTTGTCCCTTTGACAAGAA
TTTCATTAACTTCATCATCAAAAAGTTGTGGAGTTTCTAGAAGTTGCTTTCTTATTGGCT
CATCACAATTCCATTGTTGATCTTCCATGAACTTTACATCTTTGCTCACAAGAATTTTAC
ACATCCTCCATTAGATTTAGATTATAGCTTTTAAATCTCATTTTCACTCTAAACATATAT
TTTCTTTTTTGTGTCTTTGATCAAACGCTAGTTATATTCAAATATGACTTTGAAGCCTTT
TTTTTTCACAAGTTCTGCAACACTAAGCAGATTTCGATCAATATTAGGCACAAATAAAAC
ATCAGAGATATACTTCAAACATGTAAAACTTTCAATAGAAATTGTCCACTTCCCTTTAAC
TAAGATGAAATCACAATTTTCAATTTTCACTTTAGAAATGATGGTTTTTCCAAGCTCTCT
AAAAAGTTTCTCGTTATTGGTCATGTAGTTTGTACAACCGCTATTTATTAACCACGAGTC
ACTAGAAGTTTTGGTTGTAGTAAAGAATCTTGCAACAAAGATTTGATTATCTTCTATCTC
CTCCAAAGTTAAATTTGTCTCTTTTGATTTAGACTTGTAGATTCGCTCTATACGTCTTAA
ATCACCGCATTTTCTACACTTGACATTTAACATTCACCAACATTTTTCTTTGGATGATTT
GTCTTTTTACAATGTGAACAAGGGAAAAGTTCTCACCTTGTTAATTGTTGAAGCCTTTTT
TGTTCTTTTATTTATTGTTCTTATTGTTTTTTCCACCTCTAAAATTGTGTACAAAATACA
TATGTATTTGAATTATTTCAATAATTAATTGTAATGAAAAGAATTAATTTTTAACTTGCA
TAATCACTTATATTTTTGAACTTATTATACACATGGATGGAGTTAACTTTGTTAGGTTCA
AATGTTGTAGGATAAGGCCCTACAAGAACAAAACAACACTCTCGCAAAGAAGGTATGAAA
TTAACGTCAATTTTTTTACTTTTTTATTTGGATATTAATTTTATTTTATATGGCTACATT
GTTTTGAGTAAAAACCAGATAAAGGAAAAAGAGAAGGCACTAGCAGCACAACAAGCACAA
TTTGAGCGACAAGCTGATGAAATGGATCTAGCCTCCTCAGTCCTTGTACCTCAACCATTG
GAGACATCTAATATTAGGTTTGTATATCTAGTTTCAATTTTTAACTAATTTTATCCTATT
TAATAAGATTATTTCTAAAATACCATTCATTTAATTGACGTTGATGATATTTGTTTTAAA
GTAATTTTAAAAATTAAATTTATTTCATAAAACATATGTTAGACATTACTATGAAATCTG
ACATCTTTGCTAGATTGACATCCAAAATCTAAACAATCATATGTTATCACATGAATTATA
ACATAAAAAAAACAACAAACATGAAAGATTAGGTTAAACTCATGCAAAAAAAAAAAGAGT
ACAAAAATAAATTCTAAAACTAACTAAGCAAGATGAAACACGTGAAGTTTATTCCTCTTA
TAAGAAAAATCAAAATTGAGATCAGACTACATCCTACTATATCATAGTTACTCAATCTTA
TTTATCAACCCTAAATAAATTAATTAAACAACACAGTTGATGTTAATTTTTCATAGGAGG
TATGTGTTTACTTTTAAATTTGTTAAGTTAATGTAACTATCATATGGTGTATTGTTTCGG
AAATTATCCATATTATAAAGAATTCATATTTAGCATTGTGGAATTAGTCTCTAATCTAAT
CAGCTTGACATACAAGTGAAAGGATATAACAAAATCATTGAAGTGAAATTATTGTTACTA
AATGGTTTGAAAAGAAATTTCATTAGTGGGATTTTGGTTTTTAAAAGTCTTTTAACAGTT
TTTAGAGCTTGAACATCTATTTAACTATGAACTGTTTGATTTTCCTTAACTAATTTGTGC
ATGTCCATGCATATATAGGGGTGCATGAGACTCTTGAGTAGGGTTATTAAAACATTGTGC
ATATTGTCTAATTAAATAGGGTATTTGATGCAGAGGGTCCTCACAAGTAATAGGTGATGG
AGGAGATAATGAAGGAAGTGCAACAACTCCAAGTCGAGTAAATGCCATTCTTCCACCTTG
GATGCTTCGTCCTACAAATGAATAGAAGAAGACTATTAATAGCATAAAAATTAAATATGA
ATATGGCCAATACAAAGCTTACCTTAATATAAGATCTAAAACGTTCTAGTGTGTTGATTT
GTGAACAACACCCCATGAATTCAGCTGGAATATCATTGGTATGTAATATGTATGTCACTA
TACATTGCAATGCTATGGCCTCTCTAGATACAAACCTACAACACATATGTAGTGGCAATT
GCAATTGTGAATCTGGGGTTCTTACC
>Phvul.009G130000|Phvul.009G130000.1
ACTTGCTATATACCCCTCTTTATCTCTCCACTTCTTCATTCACTGCAGTTAAGAAACACA
AAAGATAGAAAGAGAATAGAGGAGAAGGAAAGAAGAGAAAGGTTGTGAGTTTGTGAATTT
GTGAGAGAGATGGGGAGGGGTAAGATTGAGATCAAAAGGATTGAGAACTCTAGCAACAGG
CAAGTTACATATTCAAAGAGGAAGAATGGGATCCTTAAGAAGGCAAAGGAAATTAGTGTT
CTATGTGATGCTCAAGTTTCCCTTATCATCTTTGGTGCCTCTGGAAAGATGCACGAATAC
ATCAGCCCCTCCACCACGTAATTATAAGGACTTCTTTCACTTCTTCATCTTCCTATGCTA
AGCTTTGCTTTTCTAGATTCCTAGTTTTCTCTTTTGTTTCATCAACAAGAGTGCAAAACT
CACATCTACATCTACTTTTCTTTCTAGCTTAACTTGGATCTTTTTTTCTGCTGATCAATA
AAAAAAACTTGGATCTCTTTATTGGTTAAGGTTGATTGACGTCCTAGACAGATACCAAAG
AGCCTCTGGGAAGACCCTGTGGGACGCCAAGCATGAGGTAGCTAGGTTTTTTTTTTTCTT
TGAAAAAAATATACAAAAGTTTTTTGCTTGATTTGCCTCCAATGAAAACATGTATATAGA
TAGTTGTTTGCATAAAATATGTTCAGTTCCAAGAACCGGTAATTCTGTGATTAGATCTAG
ATTTGGAAATGAACTCTCACGCTCCCTCTCTACATATATATTTTCCTACATCTTATATTA
AAGAAAGGCAAGAACAGTGAGAATAGATATATGTCTATATGAACAGATCTGACTATAAAA
CAGTATTATTAACTCCCTTAATTCCTTTTCTTTGCAAAACTTTTTCAAAAGCCGAATGGT
ATACAAGAGTTGTTTGTAGGGATTAGGAACAAAGATGTGACAAATGTCTCTTCCTAGCTA
GTGAGTACTCGGTCGATGGATCTCTCTCGACTACACGTTTCTTCACTGACAATGAAACCA
GCCACTAGCTAGAGCCAGATCTACTGCAAATAATGTTCATTTATTTGACAAATTTTGCTT
TCAACTCCACTTTTCTCTTTCTTTCTGGGGTGAACTAGCTAGGGACATAATATATGTATG
TTCTGATTTAACACAATATTGTGGTTGATGCAGAACCTCAGCAATGAAATTGATAGACTC
AAAAAAGAGAATGACAGCATGCAAATTGAGCTCAGGTATATATATGTATAACATTAATTA
ATTATTGCACCTTGATTATATATCCAACATCATGTCTTTCTGATCAAGTGTATATATATT
TCAGGCACTTGAAAGGGGAGGATATTACGTCACTGAATTACAAGGAACTGATGGCTCTAG
AGGATGCCCTTGAAAATGGCCTCAATGGCGTCCGTGAGAAAAAGGTAATAATGATTTAAT
GATTAAACTTATCACAGCTTCATTATTGGTTATCAAACACAAAAAAAACAAGTTCCTCAA
ACCTTTTCTTGTTTGTGCCATAGGTGGAAGTGCACAGGATGTTCAAGAGAAATGTAGGTC
TTTTTCCAGTGTATAAGATGAGAAGTTAATCAGTCTTTATATCATAAGTTCAAAAATATT
TTGTTTTAATATTACCCTTTTAAATAATTTTTATCTGTCATTCTTATCATTTAAGATAAC
TAATTATTCCCACTTGGTTCTATTAACATATATATATATATATATATATATATATATGAT
AAAAAGGATACTGACTCTTGTTTAATTCTTTGATATTGTTCAGGGCAAAATTTTGGAGGA
GCAAAATAAGGAACTCAATTTTCTTCTGGTAAAGTGGCAATATGTGTGTGTATATGCGCA
TTAATGAGTGTTCACAACTTCTATCATTCATGTTTCTGATTTGGATCAATATCATTGTTC
GTATGAAGGATTTGGTATCACATATATAGTTGCAGATGTTTAATAGTGATTTGATTTTTA
ACTAAAATGCATTTCAGTTAATTCAAGTTTTCTAATGAAAAATTGAAACATTTTGTCGCA
GCTTATATTAACACGTAGCTTCAACTGTTCCTATATATGCATATGTGTGTGTGGAGCATA
TGATTAAGAATAGTGATTTTCTGTAGTACAAGTCAAGCACAGGTTTTAGATATTTGCATA
ATGCTTTAAATTCAAACTTACTTTTGTTATTGTGAACAAATCTCTTAAATAAAAAAGAAT
AAGAAGGTGAGAGATATTTTTGTATGAAATATTATATTTATAGAATATAAAAAGATAATG
AATGTAAGGAGAGATCTAAAATAAAATATTTAAATTATATTTTTTTTAAAAATTATTTTT
GCCAACAAATCTTTTAAGTTTAGGTAATTTTTTTCCTAAAATAATGTTGTTCGATTTTGG
GAGATAGTTTTGACGCATTTTTAACTATTTTAAGGTGAGAAATTTAACCTATTATACTTA
TTCACGATTATTGAATCCAGTTGATGATTATACTGAAAAGATCTTAAACATCGTGAAATT
TATGTGTACACTGAGTTCCATGAGCAACCACAGAATTTTTTTTTGATACTACTCTCTTTT
TTTAATTTGTTAGTTTTGCATTAGACCCACTTTAGGTAATTTTTGTGTCTATTTGTAGTT
AAAGAACAAGTTGAATTTGATAGTTTTCATATAAATAAATCTAATAAGACAAACTTGTGT
CATGTTCCAAAATTAAAGGCAATCATTACTGTCTCTCTCTTATCTTAATACATATATTAG
CATCATGACCACCATTTTTGTCACTCTTTCTATTTTGGTATGTTGTTGAAGGAAATTTAT
AGGATAATCCAGAGTGGGAAGATGATGAAGCATAAAATGAAACTAACACTATTATTTGAC
TTGTTATCTATGTATTACAGCAACAACATTTGGCACTAGAAGGTGTGGGAAACATGCATG
GACAATGGATTTGAGAAGATGATAATTAAAGGGAGTGAATTCCCTTTATGCCAGATGCAG
CTATACCCTAACACCAAATCTAGAAAAATGAATGCAGATTAATGGCTGCTGTCAAATTAA
TTCTGCTCAAACCCTTCAAAACTTATGTCATTTCCTATTTCGACCTATTTATGATAGCTC
GGTGTAGACTCTGAGACTTGTTATACCACCATCATTGAATTTGGATTATCAAACTATCAA
TCACTATGTTTTCTGCTTCTTCAGATCTCTCTTATCATTATCATGCGTGGAC
>Phvul.009G069300|Phvul.009G069300.1
ATGGGGAGAGTGAAGCTTCAGATCAAGAAGATTGAGAACACCACAAACAGGCAAGTCACT
TTCTCCAAGAGGAGGAATGGACTCATCAAGAAAGCTTACGAACTTTCTGTTCTTTGTGGT
GTTGATGTGGCTCTCATCATGTTTTCCCCATCTGGAAGACCCAGTTTCTTTTCTGGCAAC
AAAAGGTTTGCTCATTTCTATCTAACCCTAGTTTTTTTTTTCAAGGTCAAAACTAATTCA
TAAATTATTGGACAATCGTAAATTTAAAATGAGTTAAATTTACAAGATCAATTACGGGAT
AATAAGGTGTCTTTGTAAAATGAAATTTATAATATATTTTAATTTAACTATGCGTATATA
TTACAATTTTTTATATGTTAAAAATTTCTTCTTCATTTGGTGGAGTTGAATATAATAAGT
TGATATAGAAAATAATTCGTTCCTTGATTTTATCTATTCTATTTTAAAACTTTGATCTTC
ATTTGAAAATCTAATGACTTGTTTTTCTTTTTAAATATATATTTTAAAGCATTGAAGAAA
TTCTAGAACGATATGTTAACCTTCAGAGTGGTGAACACGGAAGGTAAGAACCTCTCATCA
AACTTCGAGATAATTTGTGTTGATGTTTCTTAAATATTTTAGAATCTATCCGGATACAGA
AAATTGTAAGAATTTTTTAGAGTTTTGACAAAAATAGCTTCTCTGTTAAAAAATACTTTT
ATTTTTATATTTTTAGTTTGTTACTAAACTTACTCTTAATCATGTTTAACTTGTTTTTGA
CATGATGTATGTATAACTTATTATGCTTAATTAATATACTTGATTTAATTAATGTTGCAA
CCTTTGATGTATCGTGAATGTGCTCTTGTACGCTGTCGTGAAACTCCAAAGGATGCATAA
CCAAGAGGTAAATGAATTTAATTAGTCTTGCATCACATAAAGTTTTGAACATGACATCGA
TTTTAGAAGTTTTTGGAATATTATTCTGAAAATACAATTTGCCATTGTGTTGTAGCACGT
TCAGAAGTTGCTTGGTAAGTTGAAAGATGAAGCTGATAAAACAGGTCAAGTCCCTAGGTA
TTTTTTTTATTTCTATTCTATATAGCTACTGTTTATTTTGTTTGTTATTAAACTTTTACA
ATAAATTTGAATACAATCTGCATTTGATTACTTACAATTTTATCGTGTTGCAATGCAGCC
CAATGACTTCATCAGTTTCCCAAATTGAGGTATTTGGTCAACAAATTAGCATTAAATATA
ATCTTTTTTCCAACTTCAAAGGTGCTATATATGTGCTTGACTGATATGCGACCTTCAGGA
GGTTCGAAGAGAAATTTTTACTTGCAAGTCTCAATTGAAAGAGATGGAAGAACGACTAAG
GTAGATTCCTTTGACTTTGTCATTGCTTACAATTTATCAACAATTAAACCTAAACCAAAA
CCAAAACCAAATTCTGGTATGTTGACGAGGGAATTAATGTAGCATGCTGACCATTGTTTC
ACTGTTTTTTAGGATATTTGAAGGTGATCCTTCCGAGATCACAACGCTGAGAGAGGCTGA
ATATCGTGAATATGTCCTTCGTCAAACTCTCAAACAAGTGCAATTACGAAAGGTTAGTCT
ATTTGCTTAAGCACAGTCAATTACTTGCAGCCACAAATATATTTAGTACTGCTATTTTTT
TAAGTACATCATACTAATTAAATAATGAGTTAATCTTTTGAAATGTCTTCAAATTAAAAG
ACAAATTATTGTTCGTCTTGCAGTGTGTTTTGGAGGAGAATAATTCCGAAGCCTCTCATT
CCCCACAGGTACGTAAACATATCATTAAGCTCACATTTCAATAATTAATAACCACCATTC
CAGTTTTTTTTTATCAACAAAAATAAATTAATTAAAATGATACACTTAGGAGTGTCCAAC
GCATGTACAAAAATCAAAACCAATTACCATAAACATGTAATTGTTAAGAGATAAAACTAC
TCAACTACCATAAAAACAACCAAGACCACCAAAAAAAGCTTGAAGTTGAGAAAAGCCTTG
CATACAAATGATTCCCATAAAAACCACCAAAGCATTCTGAACTGCGTGGAATCCTACTCC
AAAAACTCTTGATTTGTAAGTGCACATATTTTTAGGTGCTTCCATGCATGCCTTGTACTT
CCCCTTGAGGGTTCCTTGATCCTATATTTACATCTGAATGCCGAAGAGTCTCAAAGGAAG
GGGACAAAATTAAGGAGCAGGTTGTATGGCTTCTACTGTCTCATTGAGCCTGCATAACAC
CTATAGGAGCATACAAACTAGAGACACAAATTTGCCAAAAAACTGAACCAGTAGCAAACT
TTCCAGCAATAAATTTGCATCAGCTGCATAAATCTACATGATAACCAGCCTTGCACCTGC
AGCACCCTTCTTTATAGCTTTACATAGAACAAAACTCATGCACCAGCATACAGAGAAAAC
CAACCATCTTCCCCCTGCCCATCACCCTTTATGCGCCAACGTAGGACCTGAAAAGGTGAC
TAAAACATTCCCAGCTGACCTTTATGCGCCACCACAATTGCAGCTGCAATAACTGGTTTA
GAAACGGATATAAAAGCATACTATAAGTTCCAGGACTTCACAAATATGTAGCTATCCGTA
GTTATGCAGCAAAAAGCTCTGGCTCAAGTTTTGTTATGCACGTATTCCACCCACAGTGTT
GCATTCGTTGCCACACTCTTCTTGAGGCTTTGCCTTTTAACATACCATCATTCCGATGTA
TTCTTAAATAGTTTAACCAATAAGAAGTTTGTTTGATGTATTTTCATTCTACGTTGGATA
TGTAAATTCACTTTAATTAATTAGTTAGAGAATTTGGTAATTTACACAAAACCCTAATTA
AGTTTAAGCTTCATTTACTATATGTTGGATAATAATAAATTAGTTACTAGACAGTCTGTC
ACAGGGTTACAGCTTTCAACAATTGTGACCATTTTTTAAAAATTTGGAACTAGGTATACA
ACATATTTTGATTTCAGCCGTTTATTGGTTACAAATTGTAACTATGATTTTTTATTAGCA
AGTAATAATCTAATTATATTATGATGATTAGGTACATGGTGCAAAAAGTGTAGATGTAAA
TAATTTTGTCACCAGCGCCTCAAAGAACCCAGTAGACTGGTTTCCACATGGAAATCCACA
TGCTCGAACTCTGAACTTTGAGAATGTTTATGACCCTGCTCCTACCAGGTAATTTTTATT
GTCATTAATCCATTTCTCACACTAAATTTTCGTCAAATTAATGTTTATCCCTTTTCTTTG
AACTCAGAGATCAACAACCACATAGCATTGCTGGTGTGTTAACACCAACTTCGAGACTTG
TGTATTCTGCAAACATGCATCAGAATGATGAAATGAATCCAAGGAATAGTTTAGACGTTG
GCATTAATAATACAATACTGTGTCCTCAGTTTGAACAAACTACTCTTATGAATTCGTCAT
CTTGGGAGCATCTTCATCCTTTGGGTACTTACTGGTGTTAG
>Phvul.009G013900|Phvul.009G013900.1
ATTAACTCATTATCCTATTCCTGTTCCTATGTCACTCAGAATTCGCAGAAGCAGATAGAA
AGAAACAGAAGCATAAGCATAAGGAAGCAGCAGCAGCAGCAGCTATGGCTCGTGGAAAGA
TCCAGATCAAGAGGATAGAGAACACCACCAACCGCCAAGTCACTTACTCCAAACGACGCA
ATGGCCTTTTCAAGAAGGCCAACGAGCTCACCGTTCTCTGCGATGCCAAGGTTTCTATTA
TTATGTTCTCCAGCACTGGCAAACTCCACGAGTACATTAGCCCCTCCACCTCGTACGTTC
GCATTCTCTTCTCTTCTCTTCAATTCCATCCACAGCTCTATTCCCAAACAAACCCTACCT
ACCTACCTATCTATCTATCTTCTCTCATGTCCTTTTCTTTTTCAGAACAAAACACTTCTT
CGATCAATACCAGATGACTCTCGGAGTTGATCTCTGGAACTCTCACTACGAGGTTCTCTT
CTCTCTCCTCTCTCCCCTTTTTTCTCTTTTCCTCAGATTTACTTCTTCTGCCTTCCACCT
TATTTTATTTCTTCTTCTTCGCCAGAATATGCAAGAGAACTTGAAGAAACTCAAGGAGGT
GAATAAGAATCTTCGCAAGGAGATTAGGTATATATTTCACTCAATGTTTTCCTTCTGGAT
CGGCACATGTTTTATATATGTATATATATATATATACACATATATGTTTACTGGTGTTCT
TGCTCGTGGCTTAGGCAGAGGATGGGAGATTGTCTGATCGATCTGAACATGGAAGATCTC
AAGCTCCTCGAGGAAGAAATGGACAAGGCCGCCAAGGTTGTTCGTGAGCGTAAGGTGAAA
TTTTATATGCCCCAATTACCTATATACATTAGTTTTTGCTTTTCTCTCACAACACTTAAT
TAATGTATGCATGAATCTTAATTGAAAACTTGGCAGTGTAGGGTAGCTGCCTATATATAG
ATAGGTAGATACATATCATGGAGGTACAGATTTGAGAGTGCTAGCTATTTTAGCATCACT
TTTGGCCGGGATATGTAGTTCCTTCTTCAAATATCATATTAAATCTTAACTTTTATCATG
TTTTTGGTGTACCCTTATTAAAATCAAGATTAAAAAAAGCTATACCTAGTTGTTTTTTAA
GTCTGATCATACCAATCTTAATGCTTTGGATTTCATCAAAATTCTTAAATCAATGGATGA
CGCAAATAATTTGGCAGTTCAACTTTTTTTAACTAAGGTTAGGATTTCGTATTGAACTTG
AACACCGAGTTGTCCGAAAGTACCGTTTTCCTTTTCGATCAATAAGATGATTAATTAGTT
CCCTGTGAAATAGAACTCTAAAATACCTCTTGGTTAAAAAAAATAATAACTAGGTCACTA
GGTATTATGGGATTATTTTTTATTAAGGAAATATAACTTTATAAGGTTTAACCTTTAACC
TTGAAATGAATGGCGTTTTAAACTTTTCAGCAGAACTAGCTAGTTCATTCCCATCTTTGC
TTTGTGATTAGCAATAACACTATCCTTGGTGGGAATGGAGCCCTCTGCTATTTGAAGACA
AGAGTAGTTTTTTTTTTTTAAATCATTTTATTAATATATTTCATACTCTTTTTATAACTT
GCTCATTAATTTTTGAAATCTACCTAACAATTTCAGTTGGTACATATTTTTTAATTTAAT
TTAAGAGTACATAGGAAGAAAGTTTGTTTATATGTGTGTGCAGTGATGCTTAATTAGTTG
TCCACTATTGAATTTGTTAGAGATATAAAAAAATTTGGGGACCCCCCTTCGTTCTTTTGG
ATTCATTGCCTGTGACACAGTGTTTGGATCTGAGCAAAACCACATGAGTTGTACTGATTG
GAAACTGTATATTTTCAATTAAAAATATAAAAAGTTACTATGCAAAATTTGCTTGTTTTC
TGGGTAGAAGTTCTTTCTATGTGATGATGCGTGTCCTTTTTTCGGTTCACATATAAATTT
GGAGCAGTTTAATATTTAATCTGAACATATATATATATATATATATATATATATATATAT
ATATGCTACTGAACTTTAATCTGATTGTTTTGTCCACGTCAACGATTAATAATAGTCTTT
TCATAAATAAGGGTATAGTATGAAACAATTTTGTGAAAAAGCCATGCTGTAACAAGGAAA
CACAAATATACCCACTTTTAATTATTTTTAAAAAATTAAGTACAGTCTTAAAAAAATCAT
TTTTTCCAAGAATTAGTTTTGTAATTTTTATTTCATTAATAAAGTTCCCTTAGATCACTT
GTTGTTTTGTTTTTCATGCATGAAAATGTAACTCCTTTCAACAAATCTTCTCAGGCTATA
AAACCTATTTTCAATTATTATCTATTTATCCATAGAAGGACACACAAGAAATTGTTTGAT
AGTTTTATATACCCACTTTTCCATAACTAGATTATCTTAAATCTAAAAACTTATATACAT
GCCACTTTAGATGGAATGGAACATGGTGATGGTTCAAGATCCCTAATAATTTCTTCATAT
ATATATATCCTTTCCTGCTTTCTTGATCGCTTTCTTTCTAACATTCTCCGAAAGTTATTT
GCACCAAACAAGTAATATTGTTGTTTACGAAAGTTCAACCGTTGAATGTGATTAAAATAC
AAACACTTAAACTAATATTAGTGCCAAATTTTATTACAAAACATGTGTACAAAGAAAATA
TTTTTGTTGTTTACAAGGAAACATAGTGGTTGTGGTCCTGTTTGAAGATTTCGAATTTAC
TATATATCTTACCATGCTAACGAGTTCCTTAATGGTGACAACTCTTGACAGTATAAGGTG
ATAACAAATCAGATTGACACCCAGAGGAAGAAGGTAAAGTCATGAACATATCTCGTTAAT
ACTGTTTTCTTTGGTGGTTGCTTCACTTCATCTGATTATTGACATTACTGTATTTTTTCT
AGTTTAATAACGAGAAAGAAGTGCACAACAGACTCTTGCGTGACTTGGTATGTATTTTAG
CATACTTTTACTGTACATTTTAATATACGTAATGCTTCCTAACTTATATACAAACACACC
AAGTAAAAACAACAATCCATAGTAGTCTTATATTTCAATATCCTTCTTTGCACAATGAGA
AAAAGATATTTCTTTGTTGTTTTTCTCTTATTGATCTTGATCTTCTAATGTCCAGTATTT
ACTGCATGTATAAACTTTGGTTTGAGCTTGGAAGTTAGTTTGTTTTCTCTTTATCAGTAG
GCATGCATTTGGTGACATCTTTATTCATAACTTTTGCTTCATTTGATCATATTCCTAGAA
ATAAAACATGTAGGGTGATATGTTTACTCAAGCAAAAAGCTGTTTGCATGAGGTTATGAT
ATTGAATTAGAGAAATATTCTGAAAGGAATTGTTTGATTGTGTATATGAAGGATGCAAGA
GCAGAAGATCCACGTTTTGCATTGATAGACAATGGAGGAGAGTACGAGTCAGTGATCGGA
TTCTCAAATTTAGGTCCACGCATGTTTGCATTGAGCCTACAGCCAAGTCATCCTAGTGGT
CATAGCGGACCAACCTCTGATCTCACCACTTATCCCTTACTTTTCTAGTACGCATCAGAA
ATACCACTTTCACTACTCAGTTTTCAATAAGTAATATCACCTTTAAGTTCTAAGTTCTGT
TTAGAGTATATGCACCCCTCAACTTTACTTATATATCCACAAAACAATCTCACGTAATCT
TCTGCCTCCAACTCATGCATGTGTGAATTAAATTGCAATATTTCTACTACTATTTACCCT
AATCATACCTCATCAACTATATTATCTCTGTGTTACTTACTACTGTTTACCTAATCACAG
AAATGTGTCCATTTATTGAGAGAATGCTCAACATCATCATTGTCATCCACTTTTCCTCTT
TATAAC
>Phvul.005G035900|Phvul.005G035900.1
GCATGTTCAATGGGTCGAGGGAAGATCGAGATCAAAAGAATCGACAATGCCAGCAGCAGG
CAAGTCACCTTCTCCAAGCGCAGAACAGGCTTGTTCAAGAAGGCACAAGAACTCTCCATT
CTATGCGACTCCGAGGTTGCCGTCATAGTTTTTTCCAACACTGGCAAGCTCTTTGAGTTT
TCCAGTTCCGGGTGCGTCTCCTTTTCTTCAACACCCCCTTGCATGTCCTCCTACTTTTCA
CTATACCCTTTTATCCTCTCATTTTTATTTTCTCTCTTTTTGAATCTATCTCCATGCATC
TACTCCAAAGAATTAATCTTTTGTAATGAGTGAGAACTCCCTGTTGTAAAAATCGTGGCT
TTAAAAAATTGGGCTGATGTGATCGATGTTGTTGCAGGGGGACAGGACTTCCCTTAACAA
CTGGTGGTGTTGTTTGTAAATAGATTTTAGATTTTGTTTGCAAAAAGATTAATTTGTTTT
CTTTTCTTGATGGTGTTTATGTATGAAGATGGTTCTGATTCCATGGGGTTTTAAATTTGG
TGTGGTCGGGGAATTTTAACCATGATTGTGTATAATGAGTGAAGATGATTTTGATTCCAT
TGGTTTTAAGCTTGATTTGATGAGTAAATTTTAAATATGGTGTATAATGTGTGAAGATGA
TTTTGATTCTATTGGTTTTAAATTTAGTGTAATTGTTAAATTTTAACTGTGGTTGTGTAA
TGTTTGAAATGATTTTGATTCTATTGATTTTAAATTTGGTGTGATTGATAAATTTTAACT
ATGGTAGCTGCAATTGAGGACTAAAATTTAGAACCTTTAGACTTACTCTGTGCTTAGAAT
ATTGTGTGTGTCTATGATTTGTTCTATGTCTTGTCAAGGTAAAAGTTAGGGTGGTTTTGA
AGTGAATTTTGTGTAAAAGGTTGAAAATTTCTGTTGGTTTGTGTGATTCAATTGATAATC
GTTGCTAAAAAGTCTGTTCTGTGAACTTCATTGGTGTTTCAGCACAGCACTTGTGAAATA
AAATAGTTTAGGGTCAGGGAACACTTCCCAGCAGCTCCATGCTCTGTTTGACTTTGTTTT
CTTTTTTACAATTTTGTTTTATAACATTATCAAGCTAAAATTTTAAAATTGTTTTATGAG
GGGCTCAATTTTACCAACATTTTGTCAAAGCTAGTTTAATAGAAAATACTAAAATTTACT
GTTTATACAAGTTCCCCTGATTTCAATTCTAGAATTATGGTTCTGTCATGCAGGACAATT
TTCTATGAAAGGATTGAATCCATTTTGAGAAGAATTATAAAAGAGAGATAAAATGAATGA
CTTTATTTTGAATATTTATGCTGTTGGAATTTGTTTTTGGTCTAACAGTTAGTTATCTTA
TATTATTGTCTGTATAATTGTTATATGATGTTGAAAATTCAATATATAGGAAGTAAGAAT
AATAGGTCTCAGAAAACTGATAATCTTTCAGGATATTTTGAAACTTTAAGCATGTCAAGC
TATAAAGGGTAAATTGACCCAAGATCCTATTTAGAAATGAAAAAAAAAGCAGTTATGTCT
TGTTTGAAATTATGTTGTCTTTTGTTTTGGTTGTTGCTTATCAAGCATTATCAAGCAAGT
ATTTTTACTAGGCAAAAGTTTTGAAGTATGAGACATAATATGGAAGGAGGCGTTGAGATC
TTTACACTGGATTCACAGACTTTTGATAAAGTGCTAAGGATACAGGAATAGTAAATTGCT
ACTTGTAACTTTCCCTGTTCCCAGAAACTTATCTTTAGTGTTCTTATTGGATTTTAGGCT
GATTTTTCTCCAAGCAACTTACAAACTTTATTGAATTTGCATGTACCATTATAATGAATT
TGTCTAACTATATTATTATGTTATTTTATCAATGATATTTCTTTATCTTCTTCTCAACTG
GATGTTTGAAGAACATTTTTTTTTTTCAAATTCTATTAAACTAAATAGTAAGCTCATTGA
AAGCTCTGGGAGACACCTTACAGCTCATAGAGAGCTCTCACAGACCAGACTCCTTAAATA
TTATGTCTCATACTTCAACTTCTCAGCAGGATGTTTAAATCAAATTCTATTAAACTCAAT
AGTAAGTTTTAAACACCTATTTATTTGTGTTATTAGTTAAAAAATAATCCCATCTTTTTT
GTCAAAGTTAGTGCACATGTTTGAACAAACTACTCTGTAAGGAAGAAGAAAGTATTGAAA
TTAATTTATAGAAATCCTTTCATCTAATCTCTTAAATTTTTTTATTTATTTTATTTATAA
AATGTTTTTAACTTTTATCTCAATTTTTTTAAAAAGTCTTTATAGAAAAGTTTAGTTTAG
AAAAACAAATAGTGTGATAGATTTCATAAGGATTCCTTCCATGACCCAAAAACACAGTAC
AAGAATTATAGTACACTACATTACATAGACCTAACAAAATAGCTGTCACACATGTTTAAC
TGCACAAGGAAACTATGTATGACTACCATAACATAACAATTAACACATGAGAGGATATAA
AAGCTTTGGCTCATTCCCTGAAATCTATATTTATTTTTTATATTTACAAATCCTTCTTGC
AGCATGTTGCGTACAATTTCAAGATACAACAAATGTCTTGGTTCCACTGATGTTACTGTA
GCAGAAATTAATTCACAGGTACTACTCTCTTGTACTTCTCTATCCTTCAAACCTTCAATA
AGATTTCACATGTTGCAAGCTATTTTTATAGTCCAAACAAAACTCTTAATCAAATCCATT
AACAAGGACTTGAACCAGATATGTCCCTTTTAAAAATTGACTTTTGAGGTAACACAGTTC
GGTGTTTGATGATAAATGTTACAGAGTGATAAATAAATTTCATTGTTGAATAGTGCATTT
TTTTTTACTCTTTTTATCATAAATCAGCTATATTTTGGTTAGAGTACAAACATTCAATTG
CAAACTGGAAAATAATAATTTATTTTCTATCACCTTCTAATTCAGATACATACCTCTTAC
AATTCTTTTATCGATTTAAACAGCACATCTTTTCCTTATTTAAGATTCAAACAGAGTTTA
AATCCCTATAGTTCTTAAGAAAGACACATGTTATATTTGTTTCTCCACTACTTAAATATA
AGATATAGCTTTAAATAAAATTGTCTGAGCTTTAAATAATACACATCTTGTATTAGATTA
GTGGAATTTACATCAAATATAAAAATTAATATACGAACTTCATTACTTCTTTTGGAGTTT
TCTTAGCATGTCTCAAACATGTGATATTTGATTTCTCTTTGTGGGTAACTTGAATCTTTT
ACCAAATTGTGGCATAGTTTGTACTTCACCTTTTGATTAGAAGATTTATGATGAAAAACT
AAAAGGAATTGACAGTATTAGTTTTAGAGATTGAATGACTTTTTTTCTTTTGCATTGTTA
GATAATTTTTTGACATTCTTGTGTTGTTTTTTTATGTCAGTATTGATCAATGATAATTAA
ATAATCATTTATGCTGCATTATATCTCTCAATAGACATTTGTGATGATTTATTTGAAGAT
TTTTTGTATGTTCTAAAAGCTAATAACAAAATGTAAATTATTGATCTAGCATGTAATTTT
GTAGAAACTCCAACTGGAACTCTATAATTAGTGATTAAATGTAAAGCAAGAACTATGGAG
TCCGGTACTGTATGATGCATACAAAATACTCTTCCATTTTATCCACCCTATTTTCTCTTA
AGTTTAAAAATGTTACTTTTTCAATCAGCACTCAAACACTCCTCCATTTTATCCATCGCT
TGAATCCTATTTCTTGCTCCTCCATTCTTTTGTACACTTGAGTTGAGATACATACCATGT
GATTTGTGATATTTCTCCAATTTTCACCATAAATATATAAAACTAAGTACAACTTTTTTA
GGTCTTGACATTCAGTTACCATTATAGATAATCTATTAGGTAGTTTGGTTATCTTTGTCA
TTTATTTTGTTTGTCTGCATTGATTTTAAAATTTCTTTCATTTGGTTCTTCCTTATCATC
ATTTCTCTTTAGCTTTATTAGGGATTACTATGCTAATATATTTTTTTATTTAGAAGGAAG
ATTCTAAGATGGTGGACATTCTAAGAGACGAAATTTCAAAGATAGAAACAAAGCAATTGT
ATGTGTTTAATCAATCTCTTAGAAATTTTCTTTTATATTTTTGTTATTTTGCATTTTCCT
CTTTTTTTTGTTGTTGATAGCAGTACAACTTATGAGTACCAACTTTGTGACTATAGACAG
TTATTGGGCAAGGATCTGTCAGGATTGGGAATAAAGGAATTGCAAAATTTAGAACAGCAA
CTTAGTGAGGGATTATTGTCTGTCAAGGCAAGAAAGGTCACATTTTATTCTATCCCTTTT
CCATTTCTCTATGTTCTTTTGTTTTTTCCTTTTCATGGTCAGTAAAACATAATTTATGTT
TTCTGCTGAGAGCATGTTTTACCCTTAACCTTTGATCTTTCAGGAAGAACTACTTATGGA
GCAGCTGGAACAATCTAGAGTTCAGGTATATCAGAATCACATGTTAGGTTTATAAATAGA
AAGATATGGAAGATATGTTTTCTGAAATAGAAAGATCAATAATTGATGGAAACCCCTCTT
TAGATCACAAATTCAACATCTCAAAATTTAAGGAAAAATTAGAAACAAAAGAAAAGAGCA
GATGGGAGATAAGAAATGAGAGCAATGTCACAATCCCTATGGATTGATAAGCTGAGGAGG
ATTTGTTACAAAGAAAAGTTTCTTTTGTAAGAATTAAAGGTACAAAACAAGAACTAAAAC
TCTCTCACTTAGCACAAAACTAATTTTGATTTCATCCAAATCTGATTACACAAGTTCCCT
TTAGCCTATTTCTACTATATGACTAAAACCCAGTAAGGTTCATTCTGAAGAGACAGAATA
AGAACTCAAAAGGTCCAAACACTAATAAACAAAATTAACTAAGGCCCAACAAGACCTGAT
TACAAGGATTTTAAAAAAAATTACAAAAGTCCTATTCCGAGCCTCCTTTCATTTTCTTGA
TCTTCATGGATGGACCTCCATCAATAACTTTAGAAGTAACATAAAATTTCATATTTGATA
TTTATAAACTGCACCAGATCAGCAAGTTAGACCTTTCTCATTGATGTGCACCTACAGTTA
GAAGCATGGTTGGTCCTCATAAAAGGCTGAAGCATTTGATTTTAGTGCTTAAAATTGTGG
ATAAAATTGAAATGTGTATCAATTTTAGGATATAATGAACTTGGGAATATACTAGTTATT
TATTCATATCAAGGGTCAAAGAAAAATGTACCTCTTTTGTAATTGTATCTTTTTTGGTCA
ATTCTTTCCAGGAACAGCGGGTTATGTTGGAGAATGAAACTTTGCGGAGACAGGCAAATA
TTATTCACTTTCCCTTAGTATACAATGTTGATCTTCCAGCATCTTATGTCACTAATACCT
TTGTCTTTCTTCCTAATATAGATTGAGGAGCTTCGTTGTCTGTTTCCGCAAACAGAAAGC
ATGGTGCCATTTCAATATCCACCTTCTGAAAGAAAGAACACCTTTGTAAATACTGGTGCC
AGATGTCTCAACTTGGCCAATAACTGTGGCCATGAGAAAGGAAGTTCTGACACAGTATTT
CATTTGGGGTACTATGTTTTTTCAATTACCTCACCTTTAAAATAAATTGTCTGGATCTTG
ACAGCCTATGTTTTGTGTGTGAACTAAAAACAATACTTTTCTTGATTTTCATGGATAAAA
TACTTTCACTATGATTTGGATTGAAGACAGTCTCAAGTGACTGAAGCCACACATGTTGTT
CAGTACTGTCACAGTTGTTTTCACTATCACACATATATTTATAAAGCAAGTGTCTTGCAT
GAATACTGTATAGGGTGATGTTGTCGCAATAGTCTTATGTATATTTGAATTCAACAAGTT
TTCTTGCATTAGTTTTAGCATCCTTGGCTAAACCTCTTTCTCTCAGTTTTTTACCTATAG
TATTTTCAGACCTAGCTAATTAGTTAGCTACACACGCATCAAAATATTTGAATGCACTAA
AACACTAGTCAATTTTGAGGGATTTTCCTCCTATTTTATGTTCATTTTCTGACTTTATTG
GTGTCATTCTGTAGGTTGCCTGCTGGTGTTCAAGAGGAAGGCCCGCAAGAAAGAAACCTT
TTCAAATGACTTTGCAGAGTTCTGATTTTCTTATTTGAATAGGGAAAATAGAATTTCAGA
CTAATTTATTGCAGTTGTATTCATGTACAATATAGATTAGGGAGAAAGGTTATGACTAAA
AGTGACCCTCAAGTTATAAATTGGAATTTGGCTCTTTTAGAATATTGGCAAGATGCAGAT
TGACCATTTTTACCGATTTGTG
>Phvul.011G172800|Phvul.011G172800.1
ATGGGTCGTCGGAAAATTCAGATTGCGAGAGTGAAGGACCCCAACACGAGACAAATCACG
TTTTCAAAGCGTCGAACAGGTTTGTTCAAGAAAGCGAACGAGTTGTCCATCATGTGTGGT
GCAAAGATTGCCATTGTGGTGTTCTCTCCGGGGAACAAACCTTACTCGTTTTCCCACCCT
GGAGTTCATCTTGTTGCTGCAGAATTTCTTCAGCAAGATCTTAGACCAAACCAACTCCAA
AGAGGACCCTCTTTTGATGTTTATAAGAATCACTACTTTAATCTGCAGAATCTTGATCTC
ATGAGACAGTTGGCTGAGGAAGAAAGTAAAAGTGCAATGCTTGATGAAGCTATCGGTCAT
GGCAAAGGAACTCGACTCTCTGAACTTCAAAAACTACACACTTCTCTTGCTGATATCAAT
TCAAAGGTGAAGAGTGAGATCGAGGCTGCAGAAACTATGATACTCTTTTCACAGGAGGGA
GTAGAATTTCCTTCTGCAACAAGAGAGGAAAATTAG
>Phvul.011G005800|Phvul.011G005800.1
GTGTAAAGTTTGGTTAGAATAAACTAATTGTAATTAAGAACAAGTGGTGATTCCGTTGCT
ACGTGGAAGAGGCGAAATACTAGAATACAGGGTGGTTTGTTATATAAGGTGTTGAATCGC
AGAAACTGAAGCAAAATTGGGAGAGAAAGACTGAGAAAGGGTACTGCGTACCTGCTGCAG
CAACCTCGAAGCTAGTTCAAACTAGTGGGAGGTTGTGTGCATAAGCGCACAGAAAGAAGA
AAACAACAATTGATTGATAGAGAGATCTGAGGAAGATCGATCGATCGATGGCTCGTGGAA
AGGTTCAGCTGAAGAGAATTGAGAACCCAGTGCACAGACAAGTCACCTTCTGTAAGCGCC
GAGCTGGGCTTCTTAAAAAGGCTAAGGAGCTCTCTGTGCTGTGCGATGCTGAAATTGCTC
TTTTCATTTTCTCCGCCCATGGAAAACTCACCGAATTAGCCACCAAAGGGTTCTTTTCTT
TCTCTTTATTTATATATAAACTTTAAATTTAATTTAATTTTTTAATTTTTTAGTTAGAAA
TCTTACGTAAACTAAAGATTATGATATTTTATCGTATGTAAATGAATACAAATTTTACTT
TGTAAGTTATTTTTTTTATTGGATATCCCATGTCAACTAAAGATTATGACAATTTATAGT
ATATAAATGAATGTAAATTTTATTTATAAGTTGATTTTTGTGTTAGAAAAATGATACATT
AACAATTTTGTTTAAATATATAACTCTCTTTTTTTATCTTAAATTTTAATTTTTGTATTA
AATGATAAAAATATTTTTATTTTATATCATTGTTTAAATATTGTATAATGAAGTAAGTAA
TACCTAGAGATTATATGGATATAAATTTTACTTATAAATTAATTATAAATTAATTTTAAG
ATTGAAGTAGATTTAAAGTTTAATTTTCCATTATTTGACTTTTCACTTTCATTTTGTGCA
AATGAAAGAACCATGCAAGGGCTGATTGAGAGGTACATGAAGTTCACACGAGGGGCTCTT
CCTGAAGCACCACCCCAACCACTTCTTCTGGTACACAACATATTTCTCTTTCTGTGTTTT
TTTTTTTTTCTCTGCAATCATTTCCAACTACCATTGGAGAATCAACAAAATAAATAGTTA
ACCATTTTCTCATAAAAAAAATGGAACATTAATTGTCATCCTCATTATAATATGCAAAGG
AATCATCCAATGTTTTGTTCCCTGTCCACTAAATTTTGTCGCATACAAGGTTAGATTCTT
CAAATATTTTGTTCCCTTAGAAATTTCGTTAGAGGGGTATAAGTGTCATACACTACATTG
CACTTAATTATGCCTTATCAACAAGTAACCACAACACCACCACTGTAAAACTTCACAATT
TTTTTTAATTATTTGAGTAAGTCACACTCCTCCTCTGTTTTCTTATATTTCCTTCCACAA
TTTTTTTATTTATTTACAGAAACCTTTTAATTAGTTTAAAATACTACATTAACACTGTTT
ATGAACTGCATTAACACATCTTAATCTTTAAAAACTATTATATTTTGTATTTTCGTAAAA
GTGTTTATTTAAAAAAAAATTAAGTTTCACTGTAATTAATTTGACTGAGAATTCATTAAC
ACTAAGAAAAGACATATGAAAATAGTCACGGAGTCTGCATATGTGAAATATTTTTAATAT
TAAAAATGTTTTTGCCCTTTTATGATATTTATTACCGTTTTTTTCATTTTATAACATGTA
AACTATTTAAAATTGATCAGAGATAAAAATATAAAAATGTAGTAATTAATTTTAATTTCA
AGCAAACATGTAAATATTCCTTGAATTAGATAATACTTTAACAATGAATTATTTAACTAG
TGTACTTGTCATCACAGGATGAAAATTGTCTAAACATAGTCTATGTATATATTTAAAGAA
AAATATTTTCTTAAAACCAATTTTTTACACTATTAATAAAAGATAAAAAAATATTAAATG
CCAAGAAAATTAAATAAATTAAGTGTTTACTATTCATGCGAATTTCTCCTCTTTCTCACT
TGATACTGCTAACAAAAAATTACAATGCATAGTTTTAGTTAGAAACTATGATTGAAAAGA
AAGATAATGACTTTTTTATAAATAAAAAAAACTCAATATTAGGTTATTTTCTATTATAAT
TGACATAAAATTTATCGTATATATATATTATATTTTTTTTATAATAGTCAATTTTAAATA
TAGATTCTATCACAAAAATAATGAAATATGTTGTGCTCTCAGAACAACTTTATTTAAGTG
TTTTTTCACTTGTATTTTTTTTTGTTTGTTTTTATTTTTTATTTTTTTTGTTGTCATTTG
TTATTTTATTCTTCATTCTTCCAACAATCCTTTCTCAGAGTTACCTTTCCTTGAAGTTGC
AAACAATGATAAATGAGATTATCATATCTACATGAGTTAAAATAATATGAGGTTGTTTTT
ACAGTGATATTTATTCAAATAATAGAAATTTTGCACATATATTGATCCATTTTGATTTAA
AATTAGTTTGATTGAAATGTAAAAGCTAGAATTTAAGCTACTGGAATAAATATAATTTAA
GAAAATATCAAATAAGTTAGAGTGCTGAAATTAAACATTTGAATCTAACTTTCATGTGCA
TTTGAATCACTTACACATATTAGTTCTCATCAATCCATATCAAAATATAGAAAATAATTT
TTTATTAGATTCTATCATAAAAAGACATACTACCAAGGAAGCATATGAAATAAACATAAA
TTTAATATATACATGTAACTTTACATTAATTGTATATCTATTTTGTATGGTTTCACTCTA
AGGAAATTTTTAAATAAAAACTAATTTTTAGATAAAAAAAATAATTAGTTTTTAAATTAG
TTTATATTATTGATAAAAAGTTTTTAAATTAGTATTTAATTAGTTATCATAGTTTTAACT
ACCAATTATTTAGATTATAAATTTGGAAACAAAAACGTTAATAACTAATTAGATACCAAT
TTATAAATTATTTATCAATAATAGAAATTAATTTAGAAACCAATAATTTTTTTACTAATA
ATTTTTTTAGTTCCTAAAAAATATATAATTTAATCATTATAACAACTAATTATTTTTTAT
TTCTAAAATTAATTTTTATTTAATAATTTTCTTGTAATGTTTATTAATGATCTTAATTGT
TATATAGGATGCAAAAGAGGAATCTAATGTGCTGAAACAAGAAATCCAAAAACTGCAAAA
GAGTATCAGGTACACAATATCGAATATTATTTTATTTTATTATATTATTTTTATCTTCCA
ACTGAATACTACAATTCTGTGTACACAATGTAATAAATTTTTTTTAGAATAGTTTCTTAA
TTTTGTTTTTCATCGGGATTTGATTTTTTTAAAGTACATTTGACTATGTTTAGAGAAGCA
ATATAAATGAAATGGTTTTTTGGTATGTTTAGTTGGTTCTTGGAATAACACAATTCTCTA
GTTTTCTTTTAAAAGGTGAATCAGTTTTACCAAATAAATATAGATTCTATTTTTAAAAAA
TCATACAATTTTTATATTAAAAAGTAAATTTTAAGTTTAATTCAATTTTATAAAATTTGT
TAATAAAATAAAATGAGATTTACACTTATACAAATATTTGTTTGGTAAAAAATATATTAT
TTAGGTATTTGTTTGGAGTTGGAAACAAGACTTCGACGATGGATGAACTAGAAGTGCTAG
AGAAGAATTTGGAAACTTGGATATATCATATTCGCTCAATGAAGGTAGTGAAAAATATTT
TATTATATAATAAAAATATTTGTATATTATTTGTGTATTATACATGGATGATTAACTGGT
ATACGTATATATGATGAACAACAGACGAACATCATGTTACAAGAAATTGAAGCATTGAAA
GACAAGGTTAGCATAAATTTATTATTCAATTTTCATATTTCTAAATATTTTACTTCTCAT
ACTTCTATCCTTCTCATACTTCTATCCTTGCTATTATGTTTATAAATTAATTTCGGTGTA
TCATAAATTATCACTAAAAAAAATTATTAAATAAAAATTAATTTTAAGAAAAAATAATTA
GTCATTATATTAATTAAATTAGACACTAAAAAAATCATTTGTATCTAAAATAATTTCTAT
TATTCAAAAAATTTATAAATTAATTTTTGAATTGTTATCTAATTAGTTACTACGATTTTA
ACAACTAATTTGAAAATCTAAAATAATTAGTAGCTAAAATTTTATTAGTTAATTAGATAC
TTTCATCTCTAAACCAAAAACAGTATTCAAACATTTTAAGTTAAACTATTTTTAAATAAA
CAGATCAGTTAAAATAAACACACTAATTAGTCATTCCGCCACTTTATACACAAATTGAAT
TTGGAATATACTATTAGAAAAAAGGAGGTAAATAATAAAAATAAAATATAGGTATCTAAA
AGAACAAAAGAAAATGAATACAAATTGATACAATAAAAAAGTTACTCCCTTGGTTTTTGG
GATATTTAATTAATTTTTGTTAGATAAAAATTTGAATATTCCTTAAATATTTAAAGTGAT
TTAAGTTATAGATTTCTATAGAGTGTAAATAAATCCAAACAAACCGAAATATTTGAATTT
TAAACTTGGCTTATAAAAAGGTGAATCCTTTAAGTTTGATTTAAACTAATCTAATATTAA
AAAACTTAACTTTTACTTGTTAATTTTTTTAAGACTATATTGTTTAGCTTAATTATTTTA
TTTTTATAAAAAAATTCTTAAATATATTCAAGTTTACCATCTTAGTATTTAATACACTTT
AAGATTAATTATATGGTAATCCACGAATAGAAGATTATACAAATGTTTTCATACAAATAA
TGAGCTTAATTCAATTTCTTTTGCTTCGTATAGGTTCAACCTATTTTATACTAGATTCAT
ACAAGCAAATCTCACGAAAAGAAAACCCTTACTACTAAGAGCAATGATATTTTTAAACAA
AATCTACAATCACTTGAAAATTAAATATATTATTATTCTATTTTACAATTTTGTATATAT
TAATTTAAAAAAAAACGTGGAAGTGGAAAAAAAAACTAGTGTAAAAGAACTTTCTTTTCT
TTTACTAACTTTTTTGAAAATCTAAAACAAAAAGTGATTTATGAAGCCTTACAAAATGTA
AAATAAAATAATTAGCGAATTAAACCTTTCAAAAAAATAAATGTATAAATTATACTTTTA
AAATAAAAATTAAGAAACAAATTATATTTAAAGTGAAAGATTATGTAAATAATGAATTAT
ATATAAATATATGTCATAAGTTATATATTATATTTTTTATTTAAAATTAATATAATTAGA
TCATCAATAATAATAAAAATAAATACAATTTATTTTTATAAATTCAATTTTACGTTGTAG
GTTTAATTTTTTATTTTCTTTTTTATAAAAAATAAATAAATTTTAAACTAAACATTCTTA
AGTTATTATTTATTATTTTTATTTTATAAAAATTTATTTCTTTTTTTAATAATTATATTT
CCAACTATTTTAAACATTAAAAATATTTTTTTACAACTAATACATTTATTTTTTAATGCA
TCCAAAGTTAAAATTATAATTTTTTTTTAATTTATTAATTCTTTTTTTACTTTTGAAATA
ATGTTAGATAAAAAAATAAAAACAAAAAAGTATTAGATAGAAAAATAATAAAAAATAATA
GATGAAAAAATAAAAGTGAAACTAGTATTATCTGATAAAAATAACCGATATATAAGACCT
TAAAAAATTAAAATAAATAATTAACGACTTAAACCTTTCAAAACACACAACTACGTATAA
AACTAATTAAACAAACATGATAAAATATATAATAGAAGGAAGTTCAATTTTTGTTAGAAT
GTTAATTTTTTTTTTTTTTGTATTTGGGTAATTCTTAATATTTTTATATTATCAAAAACC
AACTTTTTACCTTTTTGGACTGTAGGAGGGAACACTTACAGAGGCAAATAAATATCTCCA
TGCTAAGGTAATACCTTATTTCTATTTATTAAGTACACATTTTCCTTAAAAAAACAAGTT
TAAGTACATATTTTGCTTAAAAACAAGTTGAAAAGTTATACTTTGTTCCAAAAAAATCAT
TCTAATATATGTTTACATTTTACAGATTGTGGAGAATTCTGCAATTCATAACTTTGTTCA
ATTTGCTACAGATGCTTCATACCCACTTATTATACAAGATGGGAGTTTTCAACTCTATTA
ATGAGTTGTTCTATAATGTTTTAATTATAGGCTTTAATAAAGGCAAAAAAATATGGTGAC
TGTGTTGTGTTTCACAACATTAAAAGTAAAGTATGAACATTGCACTTGTGCTATTACCAA
ATGGTGTGC
>Phvul.L002037|Phvul.L002037.1
GCACTTTCAAAATTTCTTTCTTGCTCTTATCTGTCTTTTTTTATCACTGTCATGACAAGG
AAGAAGGTGGATCTGACATATATAAAGAATGATTCAAAGAGGAAGACAACACTAAGCAAA
AGGAAAAATGGTTTGAAAATGTTTTCTCTTTTTAATTCTTTTAAACCATGCATTGTTGGC
CTTCTAATGAAATTTCAACTTCTATTGCTTTATCAGTTTCTCTTAATTCTCTTTATGGAT
CTTACAATGTTTCTAAACAGGTTTAGTGAAGAAGATTAATGAAATCAACATCCTTTGTGG
GATTGAAGCATGTGCTATAATTTACACTCCAGATAATCCTCAGCCAGAGGTTTGGCCATC
TGAAAGTGGAGTCCAGAGTGTTCTTTCCAGGCTTAGGGGAGTGTCTGAACTGGAGAAAGG
CAAGAAAAAGTTGTGTCAAGAGAGCTTTTTGAGGCAGAGGATCATCAAAGCCCAAGCACA
ACTGAGGAAATTGAGGAATGAAATAAGGAAGAAGGAGGTGACCCTTCTCATGTTTCAATA
CCTCAATGCTAAGAACAATTTTGACAATTCAAGAATGATTGATCTCAATGATATCTCAAA
CTTGATTGATCAAAACTTGGAGAAAATAGAAAACTATATCAGTATAAGCCAAGCCCAAAA
GGTGAAACCTTTTGTTGACAATGGAGGAGAAACCATGAGTTCATTTGTGAATCATGTCAA
AGGGTATGAGACCAATGTAGAGGCCATTCAAAATGATGTTTTGTCTATGGACCTTATCAA
TGACAATGGTGATGAGATAAAACCATAG
>Phvul.008G073800|Phvul.008G073800.2
GATTTCTATACGTTGTTCCCCCTTTAACACTAAAACGTTTATGTTTTATACCCTGGACTT
GGTTTTTACCAAATCAAGAAAAGGATGAGGTTTCAATTTTCTATTACCATAAAACATTTT
GTTTCTTAATATGGTGGGGCTGGGGGAACCAATGGGGGGATAGGTGGATGAATAAGGAAA
GCTTGGTCTGATTAGTCTATGTGCTTGCTTCCACTTTTTTCTGTGTTTCTCTGCACTTCT
TGCTACCTCTCTTTTGGGTGTTTCCTTTCTTTTCATTCTCTCTCTCTTTCTCTCACACAT
ACCCTCTTTGTTTTCTTCCCTTTTCTGTGCCTTATTCTCTCTTCACTGGTCAAAACATTT
CTGGGATTTTGCTAATTTGGTGCAAATCTGATTCCCTTTGACAAACCCTCCTCATCTCAT
GGCTTATTGAGAAACAACAACTACTACAATTTCAACTTGCTTTTTCTAGCTGGTAAGAAT
AATCAATAATCAATCAATCACATAATTTTTTCATCTGCAGAAAACCCCATCTGGGATATA
AGGTTCTTGGTGTCTAGATCCTTTTTGGGAAGTCATCTACATTTACTGTTACTTTTCTGC
TTTCCTTAAAATCTGCATATCTGGGCTCTGTTGTGGGTGTTATTCTTCTGATTGTTTTCA
TGACTCAGTTTCTCTTTTCCCTCTTCATGTACCCTCCATTTTACATGGCATGTATAGCAT
TATTTTTTGCCCTTGATGTGTGATTCTCATCAGTTGGAATCTTCTGTGTTTCAGCTTTTC
CGGGCTTTCAAATCTTGCTAGGAGAAGGCTCAATTTTGGTGGAAACCTCTCGTACAAGAA
AGCATAGTTTTTGGGTTTGTTTTTCTTGGTGAGGACTCCTTTGAGATACCACATACTTGT
TTCAGTTTTTGTGGAAAAGAAAGGCGTTTTTCTTACATGGTTATTTTTCCCTTTTTCTCC
TTTTCTTTGTTATTGCTGATTCACACATCAGAGGTGTGTAGAGATGGTGAGAGGAAAAAC
TCAGATGAGGCGCATAGAGAACGCCACAAGCAGGCAAGTTACCTTCTCCAAGCGGCGCAA
TGGGTTGCTGAAGAAGGCCTTTGAACTTTCTGTTCTCTGTGATGCTGAGGTTGCTCTTAT
CATTTTCTCTCCAAGAGGAAAACTTTACGAGTTTGCAAGCTCCAGGTATGTATATAACAT
GGATACTCCTAACATTTCTTTTTTCTGTAGTAAATCGTTGTTTTGTGTGATTGCGCTGCA
TTTGCTAAATATAGTATTTTTTCCTCTTCAGGCAAAGGTTCCTTCCAATTTTAGCAAGTA
GAAATTGTTTAGATATATGTATGTGTTTTTTACTTCAACTTTTACTCAAGATCTTCATCA
TAATCACAGAAATACAATGGTGGATATGAGATACGGGCTCAGGAGCTATTTTAGTTAAAT
TCATTTTTAATGCTAACCATAGAAGTAGGTGGGGGTATATGGATCGTACCTATGGAGTTT
TATTTGAAGCTTTTTCTTTTTCTTTTCTTTTGGAGCTTCAAGGAGCTGAACAATACTGTT
TAGAGAAAGACTTTGATTTTAGATTCAAGAGCTTTAGTGATTTAGGGAAAACCCTCAATA
TCTGACATTAAATGACTTGGTTGCTTTTCTCAATGGTGTTTTAGTTTTTATTTCTGATAA
GCCACATTTATTACTGATGTAAAAAGCTAATCTTAACATAAGCACAAGCACAAGCTGTGA
CAAAGCTTAGCGATACAAATCACCAAAGTGTTTCAAGTACTTCTTCTGCATTGAAGCTAA
TTCTACCTTTCTCTCACTTAAACTTGGCCTTTAGGATTTGAGTACCATTGCTTAAAGTTT
CACAATACTTGCATTTTGTGGGGGTAAGCTAGTGTCTGTCAACTTTTTCAAGCGTTCCTT
CCTCTATAGGAATCTTTTCATACCCCATTTTTACGTCATTTTTCATTTCTCGTACGTTAG
ATTAGTCGTCACACGCACTTGCTGGTTGCACAATCCAAAGTGGTGTCAACTTCTCATTAT
GATTTCTTCTATTAGGCTAGATTTTCTGAGTTGTAATTGAATAAAGGGTGAGCTTCGAGT
GTAAAGAGGAAAAATGAGAGGAGCTGTACTTATAAAGAGCTATCACATGCATGTATGTTA
TACAACACTGTATCGTATGTACTAAAATACTGACATCTAATTTCACGAGTGATATATAAT
AGAGAGAGAGAGAAAGGACTATATAATGACATGCACTACATGACTATGATTATACGACTC
CAGCAATATCTTCCTAAATGAATAAATTATTATTATTTATGGGTGGAGGAAATAAGGTCT
CATGATTCAGACATCTCATATGACTCAACAAAGTTTGCAAACTTTGTTCAACTGATATAA
GTTGTCAAAAGAAAAGGAAAAGTAAAACTCCATTAGCCAGGAGCTTGTGAAGTTCCATGA
AATAATGTGAAGGGTATCACCACAGTTTTCAATACAAGTAGGAGCACTCTAACCTCCTTA
CGAGGCTGTTTATGTTTCATTATTAACATGGTAAGAACTTCTAGGTTATTGTTGAAACTG
CAAGTTGTTAATTATTTAATTTGATCTCATCTATTTGTTTAGTAACCAGAGTTAGTAAGT
AGTAATTAACTAAGTATGATATGAGAATGGTTTGGTTTCTCAAAACATTGAAAACCATAT
CTATCAATTTGCTGATAAAAAAAATCAGTACATCTCATTTTCTCTTTCTTGTTGAGTTGC
ATAAAAAGTACAATGGAAGATATTTTATTACAAGTACATTGTGGATGAAGTTATCAAATA
TATAGTTATAAACTGCAATGCGAGATTGTATGTTTGTAGGATTATTCCAACCGTACGATT
GAATGCTTGAAGCATGATGTGATAAAAAATTTCTTTGAATGTTTTCTGAAAACCTGCAAC
TTATCAGAATCTTTCTGAAGTTCAGTAGTACATAAGTTATATACATTAATATACTTTTAC
TTCTTCTATCCTTGCTTTGATTTTTTATATTTGGCTTAAAGTGATTGATGTTTTGAATGT
TAATACCAACTTGTATGTTTTTTGTGCATCATTCCCTAAACTGAAAGAACTTCTACAGGT
AAAGGGCCAAAATATGGTAATATATCTGTTAGTACCTCTTCCTTCTGCATATGTGGCTCT
TGTCGAGTCATTGTGCTGTTGAACCAAATTCCTTTTGGTTTCTCCAAAAGATGAAATGAG
AACAATTATTCAAAAGTATATAAAGAAAATAAACTAGACATAATTCTTGCTCCGTAGCCG
AAAGGAAGGCAACTTAGTGAGGTTTATTTTAAGGTTAATACTTAATGGATATTTGACAAA
GATATTTTTCTTCAAAGAAAAAGCTTAAAGTTTCTCAAGCTCCAATAATCTCAAATATTT
TAAGGTTAATAGTTCAAATATACCAATTCAGAGTGAACACGAAATCCTTCTTCAAATAAT
GTCTTTTAACTGAACAACTCTCAAGTTTTATACACTGCTATATGTAATAAATTTCTGTTT
CTAGTTGATGTGAAAAGATTTGTTTTGCTTTTAAAAATAATATTTCAAATGTTAGTTTTA
GAAAAATTAGTTTTGTTTTTCCAAATATATATATATATATATATATATAATAAATTTTAC
TTCTTTGTAAAAGTTATTTTTGATAAAAATTTATTTTATGTCAAGTGCATTCTGCTGCTA
AAGAAGTTGGTTTCCCCTCACGTGAACTGTCAAATGAAATTTCTTTCAACACTATATACT
GAACAAGTTCTTAGCAGTGATCATTCTTTTATCTTACCAAGAGAACTGTGTTTCTTTTCT
TTCAGTAAAAGGGTTTAAGAAATTATTTATTTGCTGCTTATGACAATTGTTTTGTGCTGT
ATGGAGGCAAGAAATTGCGTATTAAATAAAGCCTTAAATAATGTTACTTTGAATCAATCT
GTGACCTGTGCCACATCAGTGATGAGATAAATAATATGAATATGGAATCACTGATGAAGG
CTTTCTTGGCATGTGAATTATGGCCTTTTCAGTAATTCAACGATGATTGGTGACGAGCTA
GGGTTTTTGCTGTGTCGTTTGTGCAAATTTTTCATGCAACTTCTATGACCTTTTCCTTTC
TGTGCTGCTTCCACTACTTGAGTTTGATTAAGAATTTGCAATTACTCACCTAAGTTAGTT
TGCTTTGAATTATACTTTAAAAATAAAGTTTATTTTTGTTATTAGTGTAGAAGAATATTA
TTAAAGTTCAAGACAAGGTATATTCCAATCATCATAATACAACTAGCTTTAGACAAGTTT
TAAAAATTGTCATCAATTACAGAACTAATTAATGTATTCACGGAAACCTAGATAATTGTG
ATAATTGTAGTCTTATCTCAGTAAATGAAATTAATAGATAGAATTGTATAACATTTGTGA
ACTTAACTAATTAAAAATTAAACACTTAAAAAATTATTCATCATTCAATCCCTATTAATA
TTTTTCTGCAATATCCTTCTTTTGTCTCTTTTTATATAGCTAAAACCCTGCTATCTTACT
GATGCTTCCATTAGCTTTCTTTGCATGTGGAAAAAATCTTGATAGATTTCCTATCATATT
TTTCTCAGTAAGTATCACTCAATATTTTTTGTCTTACCATCTTTCTATATATATATATAT
ATATTCCATTTTTTTTCTTTTAACATATTCATTTGTACCTGTTTACTCTCTCTCTCTCTC
TCTCTCTCCCTTTAAAATTTAATATTCTCTTGAAGAGAACAGTTGAACATATAGGTACCT
GACTATCACAAATAACTATGATATTTCTTTTGTTTTAACCACCTTAACTTGTGTTTTGTG
CATGTCATTTCATTAACTATCATTTTAAATATTGATTCAAGATAGTTGAACCAAAAAAAA
CATTACTTCCTAGTCCTTTTTCTTGTTTTTGGGTAAAACTTTAATGTATATTCTTTGCTA
TAATACTATTCAAGTGAAAATTCTTTAATTTCCATCGTATATGTTTATTAACCTTTTTTT
TACCGATAAAAATAAATAAAATAATATGGAATATTTGAGTGGTGTTTTAACCTATTACAA
AGAGAAGGTTAAAAAAAAAATACCTAAAACTGATAAACCAAGCAATAGTATAATGGTAAC
AAGAAGGGAGACTTGTACCCTTTACATGATAAAATTTTCAGATTTTCTTTGCATTACAAA
TGTATGAAAAAGAATGCATGGGGGGAATTATATTGAATTTATCCAAGCTTTGGTACATTA
TGCTTGTTTAAAGACAAATAATACATGAACATGAAATGTTAGCTAAATTTCATGTATAAG
CTGGGTATGGCCCTTTAAAGAGTCAGTATAAAATTAGTAGTATTAAAGTTTATAAAAACC
TAACAGTTAATATTCCAACACAATTATGCATATACATTTAGTATCAAGAGTTGAATTTTA
TACCCACATGACCAATATTTTTTGGAGTTTATTTGGGTTTTTTTACCATGATGGGATTAT
TTTTTTTGGTTTTTACCAAAATGGAGTCCGTTTAAAAAAAATTACAAATTTAGGCAAGTC
GTGCTTAATTGGGACGACTTCATATGCAGAAGTCGTCCCAATTAGGCACGACTTCTGTCA
TGTCATACTGAAGTCGTGCCAACTTGGCACGACTTCTGCCACGTCATAATTTTTTAATTT
TATTTTTAATTTTATTGTTTATATATTGGGTAGTAAGTTATGTAATGTTAAAAATTAATT
TCTTCTCATCATTACGTGTTCAATCATTACTTCTCAAGCTATTTATTTTGCAAATTCACA
ACAATAATTCTCTATTTATTTTTCAAATACAATAATTTTTCATTTATCTATTTATTTTCA
AATTCAATAACAATTTTCTTCATTTTTTAATTAATCAAATAATCAAGTTATTGTATTACA
TTACCGTCAAACATGATCCATACATGATTATCCAATTTTTTGTTCCTTAAAACTAACACT
CTTAGAAAATTATGTATCAAATTAATTTTTAACATTACATAACTTACTACCCAATATATA
AAATAAAATTAAAAAAAAAAATATAATGTGGCAAAATCAGTATGACGGGGCAGAAGTCGT
GCTAAGTTGGCACGACTTCAGTATGACATGACAAAAGTCGTGTATAATTGGAACGATTTC
TACATATGAAGTCGTGTCAAATTGGCACAATTTGCCTAAATTTGTAATTTTTTTTAAACG
GATCCCATTTTAGTAAAAAAAAAAAACCATCATGGTAAAAAAAAAACCGTTTATTTGTAT
AAACTTTTTCAGAAACAATATTGAAAGATAAAAAGTAAAAATGAGTTTTTTTCGAAAGTA
GAAATTAATTTATAGATAAATTAAAAAAAAAATGTTAGAGGAGTTAGAAAACTGTTTTTT
TCTTGTAATTTTTTTGAAAGAAGTTTGTGCCTACTAGTAACTTATGTTCTATGTACTTTT
TGTGTGGATCAGTGCTTTGGAATATGAGCTGCATATTTGCACTGTAAGTTTTGATCTCAG
TTTGATTTGAAGTCTAACCAGGTAAAAACCTGCATGTTGTACGGATACCTAGTTTTAGGG
AAAAAATCATTAGAAGTTATATATTTTTATTTTAAATAATTAGATCAACATGTAATTATT
ACAGAGATGTGAATGCTTTAGTACGAAGACAACAAAATAAATGAATTTATTTAACATTTT
TTTTTCATAACGTGTGAAATTGATGAAGTAAAAGATATTTCAATTTATTTGAATTCACAC
ATATTGAGAAAGTAATCAACTGTTTAGTAAATATTTCTTTTATTAAAATGTTCTTACACT
TTTCTTCTATTTCATTCTTCCTAATTGTTGCATAATACATTTTTCTATGAATAGATAATA
TACTGAAGATTTATCTCACCTAATAGATTTGTGGTTAACAGTAAAATAATCTAGATTACT
ATAAGTAATTATTAAAGTAAAATTGTAATGATCATATTGAAAGATTTAAATGAGTGTAAA
TTTTAAAATTATTGAAAAATTTAAACGACACAGTAAAATGGAGGAAGTATGTATTTAGAA
AAACACATCAATTTTAGAAAGAGCACAAATATTGTATCATATGAAAGAGATACACCTAAG
TCTAAGCTTTGTTATATAAAATCTTGTAGTAATTAGAAACTGAATCTCTAACGTGCCATA
TACTATCTTAATTTCTAGCATACCTAGTATTTCTTTAACAGATAAAATTGAAATCTAATA
ATATTTTTGTAATATTCTGCATTAACAAATCCAAAACCAAAACAGTTTGTAATAATAGGA
TGACATTTTAATGATAGACCATAGAATAAAATTTGAACTGTTATAATTAAAAGTGAATGT
ATGGTTTAGGGACGATAAATTCATATTTTGCAATAAGAATATCTAATAAAGATAACCAGA
TAGTCAGAAGTATTTATTCAATGAGACTGTTGTGACCTATAAAAAATTACCCTTTTTTCT
GCTAAACAAGGCAAATGGTAAGTAAAACTCACATTAATATGACTAAGGAACTTCTTCAAG
TGTCCCCCTTTTCTCCTAAACAAGGCAATTCAAGTAAAACTCACATTAATATGAATAAGG
AAGGAGAACAATAACAAATTTAACATACAAGGAAAATTCATAACTATCTAATCACATAAG
GAACCATGAAAGTTAGTTGTTAAAATGAAATAATCTAGTCATTTATATATTTCACCAAAC
ATCCTAAATTATTTTATATGAAATTTAGACAGCCTCTTATCAACCTAATTCTTATAATAA
TATTGTACGTTATATGTGAATGACTAATTATTGGATTGGACAACAATATCAAAAATATAA
AAAAAATTAAGAAATACAATACTATTGAAGAAAGCACTTTATTTATATAAAATAATTTAT
TCACAATATCTATATCTACAAAACTTCTATATATAGACCTTATAATAAGATGATTATAAT
AAGAGTAATAAAAAACTGTTTAAAACAAAAGTTGTTAAAACAAATATGTACTAGACGGAT
TAACTTTTTTTAACACTATTAGACGGTCTGTAGTAAACAACTTTCTTTTCTTTATATTAG
ATGGTCTAACTGTTTTACTAAGCTCTTCAGTAGATGGTTTGTTGTACATGATTTAGAGTT
AATCATCACAATTTTCCACTTTGACTCCAAATCATGAAAGAGCTTTCAAATTCATCTTCC
TTTTACCTTAAATGAAAATTTGACAAGCTTTAAACATTGTTCGAACCTTGATCTGGCAAG
GGCTTCGTAAACACATCTGCTGAATTTTCTTTTGGGGCTATGTTCTTCATTCTAACCTCT
CTAACCTCTCTAGACTCCATGATGTCTCTCATGAAATGCAGTGTGATGTCTATGTGTTTC
GTCCTCCAGTAGTAAATTTGAATGTCAGCTAAATGTATGATGCTTTAACTATCACAATAA
ACAGTTACACCACATATTCTTCTTCTCTTTTGAGAATATATCAACAATTATCATAATTGT
ACTTTTGGAACCACATATGCCTTAAGAAGTCATTAAATCTCTTGTATCACTAGCTTGTAC
TTTGTTTCAAGCCATACAATGATTTCTATAAGAGATAGACCTTCCCTCCCTCTTCGACAA
ACCCCTCAGGTCGTTGCATATACACGGTCTCCTCCAGAATGCCATATAGAAACATTGTCT
TCATGTTTAACTGTTCTACCACCAAATTGTACTAGTTAACAACAAACATTAATATCCTTA
TAGAACAATGTTTTATCACAGGTGAGAATATCTCATTATAGTCAACTCCTTCCATGTGTA
AAACCTTTTGGTACCAGTTTAGTCTTGAATCTTTACCTTCTACACCTAGTATTCCCTTCA
TTTTCTTGAGCACCCACTTGCATCTTACCACCTCTTGATTTCTTGGTAGATCAAAAAGCG
TCCATGTGTGGTTTTTCCTTAAAGACTCAATCTCTTCCTCAATGGAAACCTGCTACTACT
GACCTTTTGTAGCCTCTTGAAAGCTTTTAGGTTCTAAACCATCTACCTCGGCTGTTGTCA
AAGCATAATTGATAAGGTTCAGCATGTTTGAACCTTTGTTTAGGTTTTATTGTTCTCTTC
TTCCTATCTCGCGTAAGCTAGTAGTTGGAGTCAACATTTGTACATGTGGGCCTTCTCGTG
TAAGAGGTAGAAGGTTGGTGAACATGTTTGATGCCATCGTCTGATGCCTCCAAACGGTTT
GATTCATAATAGAAGGCTCCACATCAACATGGATCTTCTCCTTTCCTTTCTCCAGATCTT
TGCACATCATAACCATTCGAGTCTCGTCGAATATGACGTCTCTGCTCACAAAACACCTAG
CCTCTCCAAGCTCCAACCTCCATAGCTTGTACCCTTTCACACATTCTATGCATCCCATGA
AGATACATCTCTTAGCCTATGCATCCAATTTACCTTCATGACGTGTGCAAACGCCAAGGT
ACCAACCTCCCTCAAATTCTCATAATCTGCAAGTTTTCCACTCCATATATCCATAAGAGT
CTTACAGTTCAGAGAAAAATGATGGACTCCTGTTATTAGGTAGACATCTGTGTTTACAGC
TTTCCCCCAGGTCTTTGGCAATCTAGCCCCTACCAACATACATCTCACCCTCTTGAAAAT
GGTCCCGTTAATTTCTCTTAGCCAGCCCATTTTGTTGTGGTGTACCTACAATCTTCTTAT
GCCTCATTATACTTTTTGTATTTCAAAACTTATTGAACTCCTTTGACACAAACTCCAACC
CATTGTCTCCTTAGCTCCTTTAGGTTGGTCATCTATTGGTTATTCACCATGGCGTGTCAC
TCCTTAAATCTTTGAAAAGTTTCAATCTTGCTTTTCAAGATATAAATCCACACCTTCCTC
GAGTAATTGTCAATGATGATGAGAAAATAAGACCCTCCACCATGAGTTTGAGCTCTTGTT
GGACTTCACAGGTTTGCATGAACATATTCAAAAAGTCTACTGGACACATGTTTGTCAATC
TTAAACTTCTATAATGAGACTTTCCCAATACACGGTAATTACAGAACTCCAGCCCTTCCA
TCTTATCACCTCATAGCAGGTTCTATTTTCGTAGCTCCACCAAACCCTTCTCACTTATGT
GTTTCATCCTTAGATTCCACATCTTTTTCTTATTTTGCATTGTCTTACTGGGTAATAGGA
TGCATGTGTGACCATTGTTGAATCGTCTAAGATGTACATGTCATTCTTCTTCTTCTTCCC
CTTAGCATCTATAGATGCTCTCCTCAGAATCTTTATGATCCATTGTTCAATTTTGGTTGT
TAAACCAATCTCATCAACCATGCTAATGGCTAAAGATTCCAGTTCAACTCTTGAACATAC
CTCACTTCTTGCAGCAACATCTCCCAATCAACAAACAACTTTAATCTGATAAACTCCACG
CCTTGCACCTTACAGACTTTATTGTTTTCAAGAAGGACCATTCCACCTTCTTTCAGTTTC
AGGGTCTCACATAATCCCTTCATTGAACATGTGATATGTGCACCGTGAGTCCATAACTAG
ATCCTTTGTGTATAAGACGTAGACGTTACCAACACCCCAACAAACTCGTAGCTATTAGAC
ACTACAAGAATATCAACAAAGTGCTTCTTGAAATGAGGTTTCTTGCCTTTTCCATTTCTC
TTCTTGTTTGGACAACTTGACTTGAAGTGACCTTTCTTCTGGCAGTTGTAACACACTGCC
AGACCGTCTGACTTCTTCTCATTTGTTCTTATTGAGGTTTGCACCTCCTCTAGATTAATG
GTTTGCTCATTCTCGAAGAGCAAAGTGTCCTTAAAGTGTTTATATGTCTTGGTTAAGCCA
TTAAGGAGAAATAAAGCCTTATCCTAATCCTCTATAATGTGTCTAGCTTGTCCAAGATCT
TGTTGAAATTTTTTAGTTGTTTCACCATCATTTTTGACTCATCACCCTAAACCCTGAACG
AAGATAATTGTTGCTATATATATATATTATTTTAAACCCTGAACGAAGATAATTGTTGCT
ATATATATATATTATTTTTTATAGTTGTGAACAAAATGTGGTTTTTAGAAAAAAGTAAAC
TCCAAAGTTGAAATATACATACAAGTCTCTCTAACCTGGGATGACTAACCTGTCTAGAAT
AAAATAATAACCAAAATAATGAGGAAGAAATTAGAGCACACATTTCTTTGACTTCTAACA
GGTGTGCCATTTTGTGTGGAAGGTAACCATTATTTTTTGTGCCAGAAACTTTGGAAGACA
TTGATTATGTTGTCTCTTCTCTGATGTTTTTCTGGCATATTTTTGATGAGCATGGATGAG
TTAGTGATGTTGGGTTTCATGAAACAGCATGCAGGAGACAATTGAACGCTACCGCAGGCA
TAACAGGAGTTCTCAAACAGTGAACAGATCTGATGAACAGAATATGCAGGTTTTATTTTT
TTCTTCTTCTCTTTTCTTTTATGTTTTTCCTTTTCTTTTTAGTTATTGCTTTATTGTATG
CTGCTGGAATATCTAAATACGAACTTCCTATTACAACATACATTTAGGAATATCTAAATA
TAAACACTATATTATATTATTACTTTACCTTTTGTTTAGATTAAAAAGTTGTAATTTTAA
AGAAAATTAAATTAAATTTGAATTATTTAAATATTTTTATTTTACTTTTGTTTACTTTTT
CTAGATATTTTGTTTAGATTAGAAAATTCAAAATTTATTAAATTTTAATTTTTTTAAAAA
TAGTGTTTCAAAGCAAAAAATAATCTCTATCATTGTTGACTAAAAGCCCTTGACTTGCAT
CGTTTCAAAGATAGTTTCATTAACATTCATAAAAATTTCGAGTAACCTCAACTGAAAACT
AATTTTGTTAATGTTAGTCAAAAAAATAATCATGACCCACATTTTGATTGATGCTAATGA
TTCGACAAACATTTTAGTTCAAATTCAAAACCATCCAAAAATTCACGAAACAGAAGAAAA
ACCAGAAATATCCATCCATGAAAACAGTTCAAGCATCATACCAGTAAAAATCAATATCCT
AATGATCTGGCAATGAATGATGCACTTTAAAAGTTGAAGCAACCGAGAGTGAATGAAATT
TCCTAATACATTGCAGCATTTGAAGCAAGAAACAGCAAACTTGATGAAGAAGATTGACCT
ACTTGAAGCTTCAAAACGGTTCAATATCTTACTTTTCTATCCATCTTCACAATATTATTT
GTATACACTTTTAGTTTCCACTCACAACAAGAAGAATATATTGCATGTGTACTATTCATC
CCTCAGGAAGCTCTTGGGAGAAGGCTTGGGTTCATGCTCCTTAGAAGAACTGCAACAGAT
AGAACAACAGTTGGAAAGGAGTGTAAGCAATGTTCGTGCAAGAAAGGTTAGCTAAACAAG
CTCTTGAAAATTTTCAGTTTTAATATTTCAATCTGATAAATGTCTGAACCCCATGTTTTT
TTTTATATTCAGAATCAGGTTTACAAGGATCAAATCGAGCAATTAAAAGAAAAGGTAAGT
TGTTCATATTGTTGAGGTGGTTGAAGTTGAATTTGTGAATGATTCAAGGCTATGTGATTC
AATTAGCCTCATTATGGCTCATTTAGGTTTGAAGATTTACTTTAGAGAGTGAACAAATGA
GTATAATAGTGACTGAAAAATTAATTATTGAAATTTAAAAAACTTAATATTTATTATACA
TGTGCATGCATTTAATCTAATCACATCGATTGATTGTTCAACCTTCTATATGAGGAGAAA
AACAAATTTGTAACTCGTTTCAACTGGGGACGACTGGAATAGAGTCTGCATCTGATTGAA
GTTGATTTTGATATCAACCATTTACCTATGAAATTTAGATGTTTTCTCTACATATAGATC
TGACTAATTACCATCTGAACTGGTGTCATCAGCACTGTTCCTTGTTATTTTGTGTTTAAA
ACTTTTTGGTATGGTAAGATAAATTGTGTTTAATTTAGTCTTGTACTATTCTGTGTTCAT
GATTATCTTTCTTTTCGTAAAGAGAATCAAATTTGTTTTTATTTCCCATGATTTCTGCAA
TTTTAGAAAGAAATAAAAGAAAGCTCTCTTGGATTACATTAAAGAGATGATAACAAGTGT
TCTTTGATTACAATACAGGAAAGAAGCCTATATGCTGAAAATGTCAGGCTGTGTGAGCAG
GTGAAATTACACTATTTTTTTTTATCAATAAAGAATTGTATTATGTTGAAGCATAACCCC
ATGTACACAAAAAATTTACCAAGAGGTAAAAACTTGGGTCTAACACCCCTAACATTTGCT
GGATTGGTTCCTGATAGTCTTTGTAATAGCACTCAAATCTTCCTCTGATTATGCAGCACT
TTGCCCCTATTTCCATAACCTCTGTTTCCTCAATTCCTCTGCAGTTTAGTATGCTGAAAG
TTCTGCAATTTGTAGTAATCTCTTGCCAAGGAATTTAACACATATCTAACACAGCTGCAG
TTTTTAGATAATTTATAATTCGGCATGGATCATTTGGACATCTGATCTTTGCAAGTTGAT
CAGAGGATTATGTTCTGTGAACTTCACAGAGACCTTGTGTAACATAGTATATTCCTAGTG
GAAATCCTTTTTCTATTATCCCTTCCACTCATTTGTAGCAACTCCATTCATTACAACTCT
CCCTGCAAAGTGTTGTGTTGATGGTAGGGCCAACTTGACATTCCACAATTTATTGAACAC
CTTAGATTCTTCTCCAATTATAGTATCTTGCCTTTTTCATAGTCTAATCTGCAGAATAGC
ACTTTGATTCTTCTCCATTCCATTCCCATGTGTTATCACTATTCCTATTCCAAAGATTTT
CCTGCAAGTTGTTTCATCAGTGTGGTTAACTGAGGTACTACTTTCTCATTCAAACCATCC
ACTGCTCCACCGAGATTCCATTCCCAAGTGTCATTATCCAGCTACACTATTGTTACAGCT
GTGTAGAATTTATCTTTTTTGATGTTTGTTGAGCACTAGTTTTAGATTTTGAGGAATGCA
GACAATCCACTCTTTCTCATTGTGTAGAACATATTGATTTTGAGCACTAGTTTTAGGTTT
TGTTCTTTAGCACTTACATGAATTTCATGGACTTAAAAAACTGTATTGAAAAGAGTATGT
TGAGTTAGACTGAAAATCTAACACAAACTTTGCATGCAGTATGGTATCCAGCAACAGCCA
GGAACAAAGGATGTGAGAGAAAATCAACCCTATGAAGAAAGCAGTCCAAGTTCAGAAGTG
GAGACTGAATTGTTCATTGGACTACCTAGGTCTAGTTGAACATAATTTAATCCTTGCTTA
TGCAACTATGAAATAAGGAGAAGCCCAACTGTAATCTATAATATCACATCTTTCTTATAA
TATTGTCTGTTGAATCTTATAGTTTAAT
>Phvul.008G170400|Phvul.008G170400.1
AAAAAAGAGAGGGCAATTTAGATTTCCTCCTTCAGATTCTTCATTTCCTTTTTTGCATGC
ATACAACACCCAACACAATACTCCACAGTTTCTACCTACACAATAACAATAATAACAACA
ACAATAATAGGATCGAAATGGGTCGTGTTAAACTCGAGATAAAGAGAATAGAGAACTCCA
CCAATCGACAAGTTACATTCTCAAAGCGAAGAAATGGCCTCATCAAGAAAGCCTACGAGC
TTTCAATCCTCTGTGACATTGATATTGCCGTCATAATGTTTTCTCCCTCCGGTCGTGTCA
ACCACTTTTCCGGTAGGAGGAGGTACGCATGCACCCCCTTTCATCACATCTTCCATTTCC
TTAAATCTGTTCATTTCATATCACAACAAATTTCATGCATCTCAAGGTTTCGTTCTTTAA
TTCCGATCCATTTTTAGAATCTTCTTCTCACATGGTTCGGATCAAAACAATTCTTAATAA
CTTGTTTACCATGTTTTCGAGTTGATTAGGAGCATCATGAAATCATCTATTGGCTTCCCC
ATCAATGTCTTTTCTATGTTTTAGATGAAATGGCGCGTAGTTTCGTAGAGTAGTTAGGTT
TTTTCCTGTTCTTGTTTAGATTGTTAATTTGTTCTTGTTCTAATTTTTGTGTTCTACTTT
TTTAGCGGAATGGCTTTATACCCTGGGGATTAGGATCTTGACCAACATATATATTTTTTT
CCTTTTTCAAAGTTTACCTAAGCAACTAATATTATTATCCCAACAAAAACAAATACCAAG
TAGTTAAATTCTTCTAGAAAAAAGGGGCAAGTTATGCAAAATTTAAGAGCTAAATCAAAT
ACCTTTTTATTCGTAACCTTTATAGATATATTTACCTTTATGTTTGATAGATTGAAATAT
AGTATAACATTAACTAATCGTTATACGTCATTTATATTTAACTAATCTTATGCTTATTAC
CATTATTATTATTATTATTTTAGCCTGTTAATTTCTTGGTTTTTGTTCTTTGATTATAAT
CATGTTGTTACTGTTATCAGAATTGAGGATGTTTTTACTCGCTACATTAATCTTCCTGAC
CAAGAAAGAGATAAGTAAGTTGTGAACATGAAACTTGATTTTTCATGCGATAGGGTGGTG
GTGATCATTTTGTTTATCATCTTCTACATGTTTAACTGTTATCTGTTTCATGCAGTGCTG
TAAGTTTTCCAGAGCTACCGTACCGCAGGTATATATCTCTCTACCTTCTTTTACTTCTTC
TACTTCTCATTATTTTCTTTGTAATATGATAGTAATATTTGTTCCTGCACTAATTTGTTT
CTTATTTACTTAATTGCAGGGGTATTCAGAATAAGGAGGTATTTTCACTTATTATATTTA
TGTAAAAATTAAACCCTTCCCTGAAAAAATCATTGGAGTTATTTTACAACAATATTATAT
TTTAATATTCTTTCATATACATTAACTGAAAGTTATACAAACAATATAAGTGACTTTCAA
GAGTTTAATCATAACTAATGATTTTTAAGAATAAATCATTTCAAAGAAATTTCTAAAGAA
TTCCTCTAACACTTCCCAACTAAAATTTATTTTCTGAGTTGGTTCTGGATGGTTTGAGAC
CTTAAAATTATAACACCTGGTTGTTTCTTTTTTTTCCAAATCTCATTACTTCCATAAATG
TTTGGTCCCTTTGTAGTATTTGCTTAGGACACTTCAGCAACTGAGGAGTGAAAATGACAT
AGCTCTTCAACTGGCCAAGTTAGTATGATGTTTCTTTTAAAAATTCAATTATTTTCTAAA
TATTTTTTTTGGATTGTGTAATAGTGCTAATTTTTTTTCATTCACTGCTGTTTCTGCATC
AAACAAGTCCGGGAGACATTAACTCTGAGATTGAGGTAAGCAAACCATGCAGGAGTTCTA
AATTTTCTCTTCTAACCATGGTGACAAAAATCATCACCAAACTTAGATTCATCAATTTGA
AGCACATAAACCAAAATTATATTAGAAAAGTATAAAATTTTTCAAAATGTTGAAAATTTC
TTCTTAATTTTAGGAACTCCAACAAGAAGTTAATAGGCTACAACAGCAACTTCAAATGGC
CGAAGAGCAGATAAGGTTTCTTAAGAAAATTTATGCTTAAATTCATTTTGAAACAATGGT
ATCTCCATCCCACATAGTATTTATTTATTATCTATGAACACAGGTTATATGAACCCGACC
CATTAAAGATGTCATCAATGGGAGATCTTGAAAACAGTGAAAAGCATCTGGTAGATGTCT
TGACACGAGTCATGCAAAGAAAGGTTGTTAATATGCTTTATATTAGTCTTTTTCTGTTTT
GTTAAAAATTATGCATTTTTTTTAGTTTTTTCTTTTTTTCTACAATGTGACTTATTATTT
ACTAATGGTGCTGCAGGAATACTTAATGAGCCACCATCTATCTTCCTTTGATCCATCTAG
TATTCAGGTAATTAATGAATGTATATTAATATATATATATATATACATATATACATATAT
ATATATATACATATATAAATATATACATATATATATATATATATAAATTTACAAGAAATA
TTTTTAGATGAAAATAAAAACTATATAGTTAACATTTTAAATAAATTATGATTATGCAAT
TATTAAAATATTTAACTCTAGTTATTTATATATAATTATATTCTCTGTTTGTTTTAAAAT
AGAATAAATTATTTTATAGTAATAAAAAATAAATTGAATTAAAAGAATTGTTTGGATAAT
TTAACTCACATACACAAATTTATGTGCACATGTACAACTAAAAACTTGTTACACATGTGA
ATATATGATATACTCAAACGGGTATATATATAAAAAAAAAAGTACATAACATCTCCTATC
CAATGAGAAAATATCCTCAACTCACAATATGTCTTTTCTAATATCATAAAATAAGTTGGG
TTGAGAATGACCAACAAGCAAGTAATGTAATTTATAAAAGTAGTAGTGGTTATGACAATA
TTTAGAGAGGCACTATGACAGTATTTGGAGAGGCACTACCAACATTTGATGGATTAATTA
CAATAAATTTAATTAGAATGTAAAGGGTGCAACAACTTTATTACTCTAAAAAAATGTTGC
ATCCTACTTATTCTAATTAAATCCGTTGTAATAAGAGCATCAATATTGGGTTGTTTCAAA
TGTCGAGAGTGTCTTTCTAAAAGTTGTCTTAATCACGATTACTTTTAGACTTGAAGTAGG
GGTAGCAAAGCGGGCCAGTCTGTCCCGCATTGGCCCACCACGCACTTGGCCCACAAAAAT
GCGGGTTGGGTAGGCCTGTCCCATAAAGTTATTGTGGGTTAGAATTCTCAACCCGCTTCG
CATAAGAGTTTGTCTGCGGGTTTGTGGGCCAGCCCGCGTTCTTTTTTTTTTAAATTAATT
TTTTTTTTACATTTTGTTCTTAAAAAATTGTCAAATTAAATCTATATATTTGTTATTATC
AAACCTAAATTCTTTTTTTTCCTTTTCAAACATAATCAAACATCAAAACATTAAACATTA
[truncated: 4,587 more rows]
