# Supplementary material for: Omics approaches to understand the MADS-box gene family in common bean (Phaseolus vulgaris L.) against drought stress
Source: Protoplasma. 2024 Jan 19;261(4):709–24. doi: 10.1007/s00709-024-01928-z (PMC11196313; doi:10.1007/s00709-024-01928-z)
Supplement: Supplementary file 2 — Supplementary file2 (XLSX 12 KB) [file 709_2024_1928_MOESM2_ESM.xlsx]

## Sheet: ST2
Gene_ID	Gene_ID	Ka	Ks	Ka_Ks
Phvul.001G263400.1	Phvul.L003446.1	0.0561009	0.447241	0.125438	Segmental
Phvul.002G049800.1	Phvul.007G047800.1	0.481407	NaN	NaN	Segmental
Phvul.002G112200.1	Phvul.009G013900.1	0.372477	2.83755	0.131267	Segmental
Phvul.002G147600.1	Phvul.006G202200.1	0.409176	3.2598	0.125522	Segmental
Phvul.002G215500.1	Phvul.008G183700.1	0.273974	NaN	NaN	Segmental
Phvul.002G243200.2	Phvul.006G169600.1	0.0651977	0.550011	0.118539	Segmental
Phvul.003G039200.1	Phvul.003G182700.1	0.315336	1.89983	0.165981	Tandem
Phvul.003G039300.2	Phvul.003G182800.1	0.321318	2.32679	0.138095	Tandem
Phvul.003G039300.2	Phvul.008G027900.2	0.248919	1.37298	0.181298	Segmental
Phvul.003G182700.1	Phvul.009G203400.1	0.217015	0.569768	0.380883	Segmental
Phvul.003G182800.1	Phvul.008G027900.2	0.257875	1.68944	0.152639	Segmental
Phvul.003G213600.1	Phvul.007G065550.1	0.328008	NaN	NaN	Segmental
Phvul.004G042300.1	Phvul.008G027900.2	0.0345857	0.638017	0.0542081	Segmental
Phvul.004G123500.1	Phvul.007G065100.2	0.23848	1.25265	0.19038	Segmental
Phvul.004G123500.1	Phvul.010G087900.1	0.358356	NaN	NaN	Segmental
Phvul.006G202200.1	Phvul.009G037300.1	0.456141	1.75262	0.260262	Segmental
Phvul.007G065100.2	Phvul.010G087900.1	0.369547	NaN	NaN	Segmental
NaN=No Result
