# Supplementary material for: Omics approaches to understand the MADS-box gene family in common bean (Phaseolus vulgaris L.) against drought stress
Source: Protoplasma. 2024 Jan 19;261(4):709–24. doi: 10.1007/s00709-024-01928-z (PMC11196313; doi:10.1007/s00709-024-01928-z)
Supplement: Supplementary file 3 — Supplementary file3 (XLSX 21 KB) [file 709_2024_1928_MOESM3_ESM.xlsx]

## Sheet: AT
Gene_ID	Gene Name	Gene_ID	Gene Name	Ka	Ks	Ka_Ks
Phvul.010G087900	PvMADS-73	AT2G45650.1	AGL6	0.240323	1.84557	0.130216
Phvul.002G194600	PvMADS-11	AT1G29962.1	AGL64	0.624646	4.26092	0.146599
Phvul.002G215500	PvMADS-13	AT2G22630.1	AGL17	0.336013	2.19783	0.152884
Phvul.002G215500	PvMADS-13	AT2G14210.1	AGL44	0.280043	3.00253	0.0932691
Phvul.002G147600	PvMADS-06	AT2G22540.1	AGL22/SVP	0.149624	2.53507	0.0590217
Phvul.002G243200	PvMADS-14	AT4G18960.1	AGAMOUS / AG	0.217448	NaN	NaN
Phvul.001G196900	PvMADS-03	AT5G06500.1	AGL96	0.799169	NaN	NaN
Phvul.004G042300	PvMADS-28	AT5G15800.2	AGL2 / SEPALLATA1 / SEP1	0.138842	1.8966	0.0732057
Phvul.003G189100	PvMADS-25	AT1G69540.1	AGL94	0.514721	2.53697	0.202888
Phvul.003G189100	PvMADS-25	AT1G18750.1	AGL65	0.416079	2.17911	0.19094
Phvul.003G039200	PvMADS-19	AT1G69120.1	AGL7/ APETALA1 / AP1	0.240818	1.37889	0.174647
Phvul.003G039200	PvMADS-19	AT1G26310.1	AGL10/ CAULIFLOWER / CAL	0.254709	1.34754	0.189018
Phvul.003G182700	PvMADS-23	AT1G69120.1	AGL7/ APETALA1 / AP1	0.266276	NaN	NaN
Phvul.003G039300	PvMADS-20	AT2G03710.1	AGL3	0.316193	2.00687	0.157555
Phvul.003G182800	PvMADS-24	AT2G03710.1	AGL3	0.329648	1.19473	0.275918
Phvul.003G189100	PvMADS-25	AT2G03060.2	AGL30	0.447985	NaN	NaN
Phvul.003G213600	PvMADS-26	AT4G11880.1	AGL14	0.217398	NaN	NaN
Phvul.003G213600	PvMADS-26	AT4G22950.1	AGL19	0.240864	NaN	NaN
Phvul.003G182700	PvMADS-23	AT5G60910.1	AGL8/ FRUITFULL / FUL	0.25459	1.41745	0.179612
Phvul.003G003800	PvMADS-18	AT5G23260.2	AGL32	0.395398	2.54919	0.155107
Phvul.006G202200	PvMADS-50	AT2G22540.1	AGL22	0.37935	NaN	NaN
Phvul.006G169600	PvMADS-48	AT4G18960.1	AGAMOUS / AG	0.196654	NaN	NaN
Phvul.008G170400	PvMADS-64	AT1G77950.1	AGL67	0.360042	NaN	NaN
Phvul.008G170400	PvMADS-64	AT1G22130.1	AGL104	0.322739	2.99583	0.107729
Phvul.008G183700	PvMADS-65	AT2G22630.1	AGL17	0.222912	NaN	NaN
Phvul.008G073800	PvMADS-63	AT2G45660.1	AGL20/SOC1	0.213752	1.69118	0.126392
Phvul.008G183700	PvMADS-65	AT4G37940.1	AGL21	0.24661	NaN	NaN
Phvul.008G027900	PvMADS-62	AT5G15800.2	AGL2 / SEPALLATA1 / SEP1	0.141613	1.8523	0.0764523
Phvul.007G065100	PvMADS-55	AT2G45650.1	AGL6	0.488661	1.80124	0.271292
Phvul.007G065550	PvMADS-56	AT2G45660.1	AGL20/SOC1	0.357719	3.63728	0.098348
Phvul.007G251600	PvMADS-59	AT3G57390.1	AGL18	0.396621	NaN	NaN
Phvul.007G205500	PvMADS-57	AT3G05860.1	AGL45	0.52287	3.2634	0.160223
Phvul.007G065550	PvMADS-56	AT5G51860.1	AGL72	0.446349	1.68004	0.265677
Phvul.007G205500	PvMADS-57	AT5G26630.1	AGL35	0.499642	3.15944	0.158143
Phvul.007G205700	PvMADS-58	AT5G26650.1	AGL36	0.529909	2.21261	0.239495
Phvul.007G065550	PvMADS-56	AT5G62165.1	AGL42	0.320252	NaN	NaN
Phvul.009G037300	PvMADS-68	AT4G24540.1	AGL24	0.324513	1.75638	0.184762
Phvul.009G203400	PvMADS-71	AT5G60910.1	AGL8/ FRUITFULL / FUL	0.201071	1.71885	0.11698
NaN=No Result

## Sheet: Glyma
Gene_ID	Gene Name	Gene_ID	Ka	Ks	Ka_Ks
Phvul.010G087900	PvMADS-73	Glyma.03G019400.1	0.0314936	0.235984	0.133457
Phvul.010G087900	PvMADS-73	Glyma.07G081300.1	0.0241812	0.235835	0.102534
Phvul.010G087900	PvMADS-73	Glyma.18G224300.1	0.166691	0.644888	0.25848
Phvul.002G147600	PvMADS-06	Glyma.01G023500.1	0.0409658	0.264081	0.155126
Phvul.002G147600	PvMADS-09	Glyma.02G041500.1	0.0379274	0.289645	0.130944
Phvul.002G243200	PvMADS-14	Glyma.05G163200.1	0.0531358	0.20719	0.256459
Phvul.002G215500	PvMADS-13	Glyma.08G065300.1	0.255187	0.649484	0.392908
Phvul.002G194600	PvMADS-11	Glyma.08G083900.1	0.206863	0.493562	0.419123
Phvul.002G215500	PvMADS-13	Glyma.13G255200.1	0.179559	0.746245	0.240617
Phvul.002G243200	PvMADS-14	Glyma.13G223300.1	0.075251	0.569768	0.132073
Phvul.002G215500	PvMADS-13	Glyma.15G059600.1	0.17909	0.864031	0.207272
Phvul.001G196900	PvMADS-03	Glyma.03G203300.1	0.249286	0.360409	0.691673
Phvul.004G042300	PvMADS-28	Glyma.08G250700.1	0.0413526	0.504708	0.0819336
Phvul.004G042300	PvMADS-28	Glyma.13G052700.1	0.0271342	0.286451	0.0947254
Phvul.004G042300	PvMADS-28	Glyma.18G273500.1	0.0450383	0.595185	0.0756711
Phvul.004G042300	PvMADS-28	Glyma.19G034500.1	0.0289225	0.2522	0.114681
Phvul.003G039300	PvMADS-20	Glyma.01G064100.1	0.0279732	0.139067	0.201149
Phvul.003G039200	PvMADS-19	Glyma.01G064200.1	0.0607881	0.165543	0.367203
Phvul.003G039300	PvMADS-20	Glyma.02G121500.1	0.02799	0.169098	0.165526
Phvul.003G039200	PvMADS-19	Glyma.02G121600.1	0.0714716	0.169071	0.422732
Phvul.003G182700	PvMADS-23	Glyma.04G159300.1	0.229648	0.521274	0.440552
Phvul.003G182700	PvMADS-23	Glyma.05G018800.1	0.130255	0.347404	0.374939
Phvul.003G182800	PvMADS-24	Glyma.05G018900.1	0.0403397	0.21961	0.183688
Phvul.003G189100	PvMADS-25	Glyma.05G025700.1	0.0570081	0.508481	0.112115
Phvul.003G213600	PvMADS-26	Glyma.05G050700.1	0.0674095	0.276712	0.243608
Phvul.003G182700	PvMADS-23	Glyma.06G205800.1	0.218185	0.558729	0.390502
Phvul.003G182800	PvMADS-24	Glyma.08G250700.1	0.273706	1.7124	0.159837
Phvul.003G003800	PvMADS-18	Glyma.09G283800.1	0.110659	0.369936	0.29913
Phvul.003G213600	PvMADS-26	Glyma.17G132700.1	0.0674439	0.292164	0.230843
Phvul.003G189100	PvMADS-25	Glyma.17G101300.1	0.0458347	0.468984	0.0977319
Phvul.003G182800	PvMADS-24	Glyma.17G080900.1	0.0383295	0.239423	0.160091
Phvul.003G182700	PvMADS-23	Glyma.17G081200.1	0.132379	0.343776	0.385074
Phvul.003G039300	PvMADS-20	Glyma.19G034500.1	0.274992	1.44225	0.190669
Phvul.003G003800	PvMADS-18	Glyma.20G001900.1	0.107582	0.421731	0.255095
Phvul.006G169600	PvMADS-48	Glyma.05G163200.1	0.0877211	0.511215	0.171593
Phvul.006G202200	PvMADS-50	Glyma.07G181600.1	0.405267	1.40724	0.287988
Phvul.006G202200	PvMADS-50	Glyma.08G068200.1	0.38594	1.62178	0.237974
Phvul.006G169600	PvMADS-48	Glyma.13G223300.1	0.0309416	0.239341	0.129278
Phvul.006G202200	PvMADS-50	Glyma.13G256900.1	0.120757	0.303621	0.397723
Phvul.008G183700	PvMADS-65	Glyma.01G020500.1	0.227114	2.36598	0.0959918
Phvul.008G073800	PvMADS-63	Glyma.03G019300.1	0.140631	0.472773	0.297461
Phvul.008G027900	PvMADS-62	Glyma.08G250700.1	0.0193417	0.208345	0.0928351
Phvul.008G183700	PvMADS-65	Glyma.09G201700.1	0.221752	2.63136	0.084273
Phvul.008G170400	PvMADS-64	Glyma.13G086400.1	0.0451814	0.352219	0.128276
Phvul.008G027900	PvMADS-62	Glyma.13G052700.1	0.0429712	0.567245	0.0757542
Phvul.008G170400	PvMADS-64	Glyma.14G168700.1	0.0628522	0.385515	0.163034
Phvul.008G183700	PvMADS-65	Glyma.15G059600.1	0.276839	4.19715	0.0659589
Phvul.008G073800	PvMADS-63	Glyma.18G224500.1	0.0314676	0.184903	0.170185
Phvul.008G027900	PvMADS-62	Glyma.18G273500.1	0.0229025	0.241502	0.0948338
Phvul.008G027900	PvMADS-62	Glyma.19G034500.1	0.0410939	0.583098	0.0704752
Phvul.008G027900	PvMADS-62	Glyma.09G149000.1	0.283453	1.20029	0.236155
Phvul.007G065550	PvMADS-56	Glyma.10G240500.1	0.092226	0.300019	0.3074
Phvul.007G065100	PvMADS-55	Glyma.10G240900.1	0.078603	0.350937	0.22398
Phvul.007G205500	PvMADS-57	Glyma.10G142900.1	0.198783	0.553448	0.359172
Phvul.007G065100	PvMADS-55	Glyma.16G200700.1	0.295552	1.00237	0.294853
Phvul.007G065100	PvMADS-55	Glyma.20G153700.1	0.0864826	0.324252	0.266714
Phvul.007G065550	PvMADS-56	Glyma.20G154200.1	0.116121	0.313961	0.369856
Phvul.009G203400	PvMADS-71	Glyma.04G159300.1	0.046926	0.207606	0.226034
Phvul.009G203400	PvMADS-71	Glyma.05G018800.1	0.179488	0.46323	0.38747
Phvul.009G203400	PvMADS-71	Glyma.06G205800.1	0.0491905	0.184563	0.266524
Phvul.009G203400	PvMADS-71	Glyma.17G081200.1	0.188518	0.552864	0.340985
NaN=No Result

## Sheet: Vigun
Gene_ID	Gene Name		Gene_ID	Ka	Ks	Ka_Ks
Phvul.010G087900	PvMADS-73		Vigun10g117300.1	0.00708911	0.140515	0.050451
Phvul.002G147600	PvMADS-06		Vigun02g084000.1	0.0321113	0.192662	0.166672
Phvul.002G194600	PvMADS-11		Vigun03g147900.1	0.068788	0.245717	0.279948
Phvul.002G215500	PvMADS-13		Vigun03g122900.1	0.265076	0.729005	0.363613
Phvul.002G243200	PvMADS-14		Vigun03g093600.1	0.0107081	0.095802	0.111773
Phvul.002G215500	PvMADS-13		Vigun06g216700.1	0.19315	1074875061990740	0.179695
Phvul.002G243200	PvMADS-14		Vigun06g184100.1	0.0586983	0.506761	0.11583
Phvul.002G215500	PvMADS-13		Vigun08g110400.1	0.262548	NaN	NaN
Phvul.001G196900	PvMADS-03		Vigun01g181200.1	0.0742441	0.177386	0.418547
Phvul.004G042300	PvMADS-28		Vigun04g064800.1	0.00701042	0.120459	0.0581978
Phvul.004G042300	PvMADS-28		Vigun05g029300.1	0.0397781	0.608006	0.0654239
Phvul.003G039200	PvMADS-19		Vigun02g045000.1	0.0418925	0.0959116	0.436783
Phvul.003G039300	PvMADS-20		Vigun02g045100.1	0.00891144	0.11336	0.0786118
Phvul.003G003800	PvMADS-18		Vigun02g006700.1	0.0368114	0.161404	0.228069
Phvul.003G182700	PvMADS-23		Vigun02g045000.1	0.301919	2498081188024230	0.12086
Phvul.003G182800	PvMADS-24		Vigun02g045100.1	0.320623	2966311871166440	0.108088
Phvul.003G182700	PvMADS-23		Vigun03g343500.1	0.112182	0.313886	0.357397
Phvul.003G182800	PvMADS-24		Vigun03g343400.1	0.0290505	0.09212	0.315355
Phvul.003G213600	PvMADS-26		Vigun03g310300.1	0.0330218	0.0929622	0.355218
Phvul.003G039300	PvMADS-20		Vigun03g343400.1	0.328843	2.62873e+16	0.125096
Phvul.003G182700	PvMADS-23		Vigun04g064900.1	0.347987	NaN	NaN
Phvul.003G182800	PvMADS-24		Vigun04g064800.1	0.27044	1.85552e+16	0.145749
Phvul.003G182800	PvMADS-24		Vigun05g029300.1	0.268934	1424048691585160	0.188852
Phvul.003G039200	PvMADS-19		Vigun05g029200.1	0.386829	4842577241679320	0.0798808
Phvul.003G039300	PvMADS-20		Vigun05g029300.1	0.27154	1359848358975620	0.199684
Phvul.003G182700	PvMADS-23		Vigun09g059700.1	0.218537	0.604878	0.361292
Phvul.003G213600	PvMADS-26		Vigun10g117400.1	0.288788	NaN	NaN
Phvul.006G202200	PvMADS-50		Vigun02g084000.1	0.414477	1.55574e+16	0.266417
Phvul.006G202200	PvMADS-50		Vigun03g126100.1	0.391413	1.55478e+16	0.251749
Phvul.006G169600	PvMADS-48		Vigun03g093600.1	0.0597889	0.509393	0.117373
Phvul.006G169600	PvMADS-48		Vigun06g184100.1	0.00537236	0.117278	0.0458087
Phvul.006G202200	PvMADS-50		Vigun06g218900.1	0.0952527	0.230812	0.412685
Phvul.008G183700	PvMADS-65		Vigun03g122900.1	0.381718	NaN	NaN
Phvul.008G027900	PvMADS-62		Vigun04g064800.1	0.0346626	0.725931	0.0477491
Phvul.008G027900	PvMADS-62		Vigun05g029300.1	0.00347474	0.133018	0.0261224
Phvul.008G073800	PvMADS-63		Vigun05g077400.1	0.0103379	0.130055	0.0794886
Phvul.008G183700	PvMADS-65		Vigun06g216700.1	0.227043	NaN	NaN
Phvul.008G170400	PvMADS-64		Vigun08g096900.1	0.02648	0.267385	0.0990334
Phvul.008G183700	PvMADS-65		Vigun08g110400.1	0.0390205	0.217512	0.179395
Phvul.008G073800	PvMADS-63		Vigun10g117300.1	0.543945	5300489886491000	0.102622
Phvul.007G065550	PvMADS-56		Vigun03g310300.1	0.422043	NaN	NaN
Phvul.007G065100	PvMADS-55		Vigun04g163600.1	0.294402	1.06817e+16	0.275613
Phvul.007G065100	PvMADS-55		Vigun07g231500.1	0.0812345	0.199298	0.407603
Phvul.007G065550	PvMADS-56		Vigun07g231000.1	0.155171	0.280828	0.55255
Phvul.007G251600	PvMADS-59		Vigun07g034000.1	0.0399858	0.166761	0.239778
Phvul.007G205500	PvMADS-57		Vigun07g134900.1	0.260909	0.672713	0.387846
Phvul.007G065100	PvMADS-55		Vigun10g117300.1	0.43678	NaN	NaN
Phvul.007G065550	PvMADS-56		Vigun10g117400.1	0.374005	1.72372e+16	0.216975
Phvul.009G203400	PvMADS-71		Vigun03g343500.1	0.20797	0.692029	0.300523
Phvul.009G203400	PvMADS-71		Vigun05g029200.1	0.376302	2.09405e+16	0.179701
Phvul.009G037300	PvMADS-68		Vigun09g182600.1	0.0514079	0.189108	0.271844
Phvul.009G203400	PvMADS-71		Vigun09g059700.1	0.0177576	0.0987184	0.179881
NaN=No Result
