# Supplementary material for: Omics approaches to understand the MADS-box gene family in common bean (Phaseolus vulgaris L.) against drought stress
Source: Protoplasma. 2024 Jan 19;261(4):709–24. doi: 10.1007/s00709-024-01928-z (PMC11196313; doi:10.1007/s00709-024-01928-z)
Supplement: Supplementary file 4 — Supplementary file4 (XLSX 373 KB) [file 709_2024_1928_MOESM4_ESM.xlsx]

## Sheet: Sayfa1
Phvul.001G068200	PvMADS-01	ARE	AAACCA	587	6	593	+	Zea mays	cis-acting regulatory element essential for the anaerobic induction
Phvul.001G068200	PvMADS-01	ARE	AAACCA	831	6	837	+	Zea mays	cis-acting regulatory element essential for the anaerobic induction
Phvul.001G068200	PvMADS-01	ARE	AAACCA	1099	6	1105	+	Zea mays	cis-acting regulatory element essential for the anaerobic induction
Phvul.001G068200	PvMADS-01	ARE	AAACCA	1332	6	1338	+	Zea mays	cis-acting regulatory element essential for the anaerobic induction
Phvul.001G068200	PvMADS-01	ARE	AAACCA	1376	6	1382	+	Zea mays	cis-acting regulatory element essential for the anaerobic induction
Phvul.001G068200	PvMADS-01	GA-motif	ATAGATAA	1323	8	1331	+	Arabidopsis thaliana	part of a light responsive element
Phvul.001G068200	PvMADS-01	Box 4	ATTAAT	612	6	618	+	Petroselinum crispum	part of a conserved DNA module involved in light responsiveness
Phvul.001G068200	PvMADS-01	Box 4	ATTAAT	669	6	675	+	Petroselinum crispum	part of a conserved DNA module involved in light responsiveness
Phvul.001G068200	PvMADS-01	Box 4	ATTAAT	885	6	891	-	Petroselinum crispum	part of a conserved DNA module involved in light responsiveness
Phvul.001G068200	PvMADS-01	Box 4	ATTAAT	1229	6	1235	-	Petroselinum crispum	part of a conserved DNA module involved in light responsiveness
Phvul.001G068200	PvMADS-01	TC-rich repeats	GTTTTCTTAC	67	9	76	-	Nicotiana tabacum	cis-acting element involved in defense and stress responsiveness
Phvul.001G068200	PvMADS-01	G-box	TACGTG	1235	6	1241	+	Arabidopsis thaliana	cis-acting regulatory element involved in light responsiveness
Phvul.001G068200	PvMADS-01	Unnamed__1	GAATTTAATTAA	184	11	195	-	Glycine max	60K protein binding site
Phvul.001G068200	PvMADS-01	Unnamed__1	GAATTTAATTAA	707	11	718	+	Glycine max	60K protein binding site
Phvul.001G068200	PvMADS-01	TATA-box	TATTTAAA	7	8	15	-	Arabidopsis thaliana	core promoter element around -30 of transcription start
Phvul.001G068200	PvMADS-01	TATA-box	ATATAA	12	6	18	+	Brassica oleracea	core promoter element around -30 of transcription start
Phvul.001G068200	PvMADS-01	TATA-box	TATA	13	4	17	+	Arabidopsis thaliana	core promoter element around -30 of transcription start
Phvul.001G068200	PvMADS-01	TATA-box	taTATAAAtc	36	9	45	-	Arabidopsis thaliana	core promoter element around -30 of transcription start
Phvul.001G068200	PvMADS-01	TATA-box	TATAAAA	37	7	44	-	Pisum sativum	core promoter element around -30 of transcription start
Phvul.001G068200	PvMADS-01	TATA-box	TATAAA	38	6	44	-	Helianthus annuus	core promoter element around -30 of transcription start
Phvul.001G068200	PvMADS-01	TATA-box	TATATAA	39	7	46	-	Arabidopsis thaliana	core promoter element around -30 of transcription start
Phvul.001G068200	PvMADS-01	TATA-box	TATATA	40	6	46	+	Arabidopsis thaliana	core promoter element around -30 of transcription start
Phvul.001G068200	PvMADS-01	TATA-box	ATATAA	41	6	47	+	Brassica oleracea	core promoter element around -30 of transcription start
Phvul.001G068200	PvMADS-01	TATA-box	TATA	42	4	46	+	Arabidopsis thaliana	core promoter element around -30 of transcription start
Phvul.001G068200	PvMADS-01	TATA-box	TATAAGAA	87	8	95	-	Zea mays	core promoter element around -30 of transcription start
Phvul.001G068200	PvMADS-01	TATA-box	TATAA	90	5	95	-	Arabidopsis thaliana	core promoter element around -30 of transcription start
Phvul.001G068200	PvMADS-01	TATA-box	TATA	91	4	95	+	Arabidopsis thaliana	core promoter element around -30 of transcription start
Phvul.001G068200	PvMADS-01	TATA-box	TATAAAA	148	7	155	-	Pisum sativum	core promoter element around -30 of transcription start
Phvul.001G068200	PvMADS-01	TATA-box	TATAAA	149	6	155	-	Helianthus annuus	core promoter element around -30 of transcription start
Phvul.001G068200	PvMADS-01	TATA-box	TATAA	150	5	155	-	Arabidopsis thaliana	core promoter element around -30 of transcription start
Phvul.001G068200	PvMADS-01	TATA-box	TATA	151	4	155	+	Arabidopsis thaliana	core promoter element around -30 of transcription start
Phvul.001G068200	PvMADS-01	TATA-box	TATAAATA	153	8	161	-	Daucus carota	core promoter element around -30 of transcription start
Phvul.001G068200	PvMADS-01	TATA-box	TATAAAT	154	7	161	-	Brassica juncea	core promoter element around -30 of transcription start
Phvul.001G068200	PvMADS-01	TATA-box	TATAAA	155	6	161	-	Helianthus annuus	core promoter element around -30 of transcription start
Phvul.001G068200	PvMADS-01	TATA-box	TATAA	156	5	161	-	Arabidopsis thaliana	core promoter element around -30 of transcription start
Phvul.001G068200	PvMADS-01	TATA-box	TATA	157	4	161	+	Arabidopsis thaliana	core promoter element around -30 of transcription start
Phvul.001G068200	PvMADS-01	TATA-box	TATACA	166	6	172	-	Helianthus annuus	core promoter element around -30 of transcription start
Phvul.001G068200	PvMADS-01	TATA-box	TATA	168	4	172	+	Arabidopsis thaliana	core promoter element around -30 of transcription start
Phvul.001G068200	PvMADS-01	TATA-box	TATACA	238	6	244	-	Helianthus annuus	core promoter element around -30 of transcription start
Phvul.001G068200	PvMADS-01	TATA-box	TATA	240	4	244	+	Arabidopsis thaliana	core promoter element around -30 of transcription start
Phvul.001G068200	PvMADS-01	TATA-box	TATAAA	275	6	281	-	Helianthus annuus	core promoter element around -30 of transcription start
Phvul.001G068200	PvMADS-01	TATA-box	TATAA	276	5	281	-	Arabidopsis thaliana	core promoter element around -30 of transcription start
Phvul.001G068200	PvMADS-01	TATA-box	TATA	277	4	281	+	Arabidopsis thaliana	core promoter element around -30 of transcription start
Phvul.001G068200	PvMADS-01	TATA-box	TATAAATA	332	8	340	-	Daucus carota	core promoter element around -30 of transcription start
Phvul.001G068200	PvMADS-01	TATA-box	TATAAAT	333	7	340	-	Brassica juncea	core promoter element around -30 of transcription start
Phvul.001G068200	PvMADS-01	TATA-box	TATAAA	334	6	340	-	Helianthus annuus	core promoter element around -30 of transcription start
Phvul.001G068200	PvMADS-01	TATA-box	TATAA	335	5	340	-	Arabidopsis thaliana	core promoter element around -30 of transcription start
Phvul.001G068200	PvMADS-01	TATA-box	TATA	336	4	340	+	Arabidopsis thaliana	core promoter element around -30 of transcription start
Phvul.001G068200	PvMADS-01	TATA-box	ATTATA	363	6	369	+	Brassica napus	core promoter element around -30 of transcription start
Phvul.001G068200	PvMADS-01	TATA-box	TATAA	364	5	369	-	Arabidopsis thaliana	core promoter element around -30 of transcription start
Phvul.001G068200	PvMADS-01	TATA-box	TATA	365	4	369	+	Arabidopsis thaliana	core promoter element around -30 of transcription start
Phvul.001G068200	PvMADS-01	TATA-box	ccTATAAAaa	389	9	398	+	Arabidopsis thaliana	core promoter element around -30 of transcription start
Phvul.001G068200	PvMADS-01	TATA-box	TATA	391	4	395	+	Arabidopsis thaliana	core promoter element around -30 of transcription start
Phvul.001G068200	PvMADS-01	TATA-box	TATAAAT	445	7	452	-	Brassica juncea	core promoter element around -30 of transcription start
Phvul.001G068200	PvMADS-01	TATA-box	TATAAA	446	6	452	-	Helianthus annuus	core promoter element around -30 of transcription start
Phvul.001G068200	PvMADS-01	TATA-box	TATAA	447	5	452	-	Arabidopsis thaliana	core promoter element around -30 of transcription start
Phvul.001G068200	PvMADS-01	TATA-box	TATA	448	4	452	+	Arabidopsis thaliana	core promoter element around -30 of transcription start
Phvul.001G068200	PvMADS-01	TATA-box	ATTATA	519	6	525	+	Brassica napus	core promoter element around -30 of transcription start
Phvul.001G068200	PvMADS-01	TATA-box	TATATAA	520	7	527	-	Arabidopsis thaliana	core promoter element around -30 of transcription start
Phvul.001G068200	PvMADS-01	TATA-box	TATATA	521	6	527	+	Arabidopsis thaliana	core promoter element around -30 of transcription start
Phvul.001G068200	PvMADS-01	TATA-box	ATATAA	522	6	528	+	Brassica oleracea	core promoter element around -30 of transcription start
Phvul.001G068200	PvMADS-01	TATA-box	TATA	523	4	527	+	Arabidopsis thaliana	core promoter element around -30 of transcription start
Phvul.001G068200	PvMADS-01	TATA-box	TATAAAA	595	7	602	-	Pisum sativum	core promoter element around -30 of transcription start
Phvul.001G068200	PvMADS-01	TATA-box	TATAAA	596	6	602	-	Helianthus annuus	core promoter element around -30 of transcription start
Phvul.001G068200	PvMADS-01	TATA-box	TATATAA	597	7	604	-	Arabidopsis thaliana	core promoter element around -30 of transcription start
Phvul.001G068200	PvMADS-01	TATA-box	TATATA	598	6	604	+	Arabidopsis thaliana	core promoter element around -30 of transcription start
Phvul.001G068200	PvMADS-01	TATA-box	TATA	600	4	604	+	Arabidopsis thaliana	core promoter element around -30 of transcription start
Phvul.001G068200	PvMADS-01	TATA-box	TATAAAT	673	7	680	-	Brassica juncea	core promoter element around -30 of transcription start
Phvul.001G068200	PvMADS-01	TATA-box	TATAAA	674	6	680	-	Helianthus annuus	core promoter element around -30 of transcription start
Phvul.001G068200	PvMADS-01	TATA-box	TATAA	675	5	680	-	Arabidopsis thaliana	core promoter element around -30 of transcription start
Phvul.001G068200	PvMADS-01	TATA-box	TATA	676	4	680	+	Arabidopsis thaliana	core promoter element around -30 of transcription start
Phvul.001G068200	PvMADS-01	TATA-box	TATA	878	4	882	-	Arabidopsis thaliana	core promoter element around -30 of transcription start
Phvul.001G068200	PvMADS-01	TATA-box	TATAA	981	5	986	-	Arabidopsis thaliana	core promoter element around -30 of transcription start
Phvul.001G068200	PvMADS-01	TATA-box	TATA	982	4	986	-	Arabidopsis thaliana	core promoter element around -30 of transcription start
Phvul.001G068200	PvMADS-01	TATA-box	TATA	1015	4	1019	-	Arabidopsis thaliana	core promoter element around -30 of transcription start
Phvul.001G068200	PvMADS-01	TATA-box	TATAAATA	1058	8	1066	-	Daucus carota	core promoter element around -30 of transcription start
Phvul.001G068200	PvMADS-01	TATA-box	TATAAAT	1059	7	1066	-	Brassica juncea	core promoter element around -30 of transcription start
Phvul.001G068200	PvMADS-01	TATA-box	TATAAA	1060	6	1066	-	Helianthus annuus	core promoter element around -30 of transcription start
Phvul.001G068200	PvMADS-01	TATA-box	TATAA	1061	5	1066	-	Arabidopsis thaliana	core promoter element around -30 of transcription start
Phvul.001G068200	PvMADS-01	TATA-box	TATA	1062	4	1066	-	Arabidopsis thaliana	core promoter element around -30 of transcription start
Phvul.001G068200	PvMADS-01	TATA-box	TATA	1068	4	1072	-	Arabidopsis thaliana	core promoter element around -30 of transcription start
Phvul.001G068200	PvMADS-01	TATA-box	TATACA	1205	6	1211	-	Helianthus annuus	core promoter element around -30 of transcription start
Phvul.001G068200	PvMADS-01	TATA-box	TATA	1207	4	1211	-	Arabidopsis thaliana	core promoter element around -30 of transcription start
Phvul.001G068200	PvMADS-01	TATA-box	TATA	1322	4	1326	-	Arabidopsis thaliana	core promoter element around -30 of transcription start
Phvul.001G068200	PvMADS-01	CAAT-box	CCAAT	488	5	493	-	Arabidopsis thaliana	common cis-acting element in promoter and enhancer regions
Phvul.001G068200	PvMADS-01	CAAT-box	CCAAT	590	5	595	+	Arabidopsis thaliana	common cis-acting element in promoter and enhancer regions
Phvul.001G068200	PvMADS-01	CAAT-box	CCAAT	703	5	708	-	Arabidopsis thaliana	common cis-acting element in promoter and enhancer regions
Phvul.001G068200	PvMADS-01	CAAT-box	CAAAT	756	5	761	-	Pisum sativum	common cis-acting element in promoter and enhancer regions
Phvul.001G068200	PvMADS-01	CAAT-box	CCAAT	882	5	887	+	Arabidopsis thaliana	common cis-acting element in promoter and enhancer regions
Phvul.001G068200	PvMADS-01	CAAT-box	CAAAT	1156	5	1161	+	Pisum sativum	common cis-acting element in promoter and enhancer regions
Phvul.001G068200	PvMADS-01	CAAT-box	CAAAT	1175	5	1180	+	Pisum sativum	common cis-acting element in promoter and enhancer regions
Phvul.001G068200	PvMADS-01	CAAT-box	CAAAT	1226	5	1231	+	Pisum sativum	common cis-acting element in promoter and enhancer regions
Phvul.001G068200	PvMADS-01	CAAT-box	CAAAT	1246	5	1251	+	Pisum sativum	common cis-acting element in promoter and enhancer regions
Phvul.001G068200	PvMADS-01	CAAT-box	CCCAATTT	1262	8	1270	+	Arabidopsis thaliana	common cis-acting element in promoter and enhancer regions
Phvul.001G068200	PvMADS-01	CAAT-box	CCAAT	1263	5	1268	+	Arabidopsis thaliana	common cis-acting element in promoter and enhancer regions
Phvul.001G068200	PvMADS-01	CAAT-box	CCAAT	1417	5	1422	+	Arabidopsis thaliana	common cis-acting element in promoter and enhancer regions
Phvul.001G068200	PvMADS-01	CAAT-box	CAAAT	1451	5	1456	+	Pisum sativum	common cis-acting element in promoter and enhancer regions
Phvul.001G068200	PvMADS-01	TCT-motif	TCTTAC	67	6	73	-	Arabidopsis thaliana	part of a light responsive element
Phvul.001G068200	PvMADS-01	TCT-motif	TCTTAC	539	6	545	+	Arabidopsis thaliana	part of a light responsive element
Phvul.001G068200	PvMADS-01	chs-CMA1a	TTACTTAA	197	8	205	+	Daucus carota	part of a light responsive element
Phvul.001G068200	PvMADS-01	AT-rich element	ATAGAAATCAA	583	10	593	+	Glycine max	binding site of AT-rich DNA binding protein (ATBP-1)
Phvul.001G068200	PvMADS-01	GT1-motif	GGTTAA	1422	6	1428	+	Arabidopsis thaliana	light responsive element
Phvul.001G068200	PvMADS-01	ABRE	AACCCGG	480	7	487	+	Arabidopsis thaliana	cis-acting element involved in the abscisic acid responsiveness
Phvul.001G068200	PvMADS-01	ABRE	TACGTGTC	1235	8	1243	+	Oryza sativa	cis-acting element involved in the abscisic acid responsiveness
Phvul.001G068200	PvMADS-01	ABRE	ACGTG	1236	5	1241	+	Arabidopsis thaliana	cis-acting element involved in the abscisic acid responsiveness
Phvul.001G068200	PvMADS-01	MBS	CAACTG	528	6	534	+	Arabidopsis thaliana	MYB binding site involved in drought-inducibility
Phvul.001G186400	PvMADS-02	TATA-box	TATACA	14	6	20	-	Helianthus annuus	core promoter element around -30 of transcription start
Phvul.001G186400	PvMADS-02	TATA-box	TATA	16	4	20	+	Arabidopsis thaliana	core promoter element around -30 of transcription start
Phvul.001G186400	PvMADS-02	TATA-box	TATA	95	4	99	+	Arabidopsis thaliana	core promoter element around -30 of transcription start
Phvul.001G186400	PvMADS-02	TATA-box	TATAA	101	5	106	-	Arabidopsis thaliana	core promoter element around -30 of transcription start
Phvul.001G186400	PvMADS-02	TATA-box	TATA	102	4	106	+	Arabidopsis thaliana	core promoter element around -30 of transcription start
Phvul.001G186400	PvMADS-02	TATA-box	ATATAA	114	6	120	+	Brassica oleracea	core promoter element around -30 of transcription start
Phvul.001G186400	PvMADS-02	TATA-box	TATA	115	4	119	+	Arabidopsis thaliana	core promoter element around -30 of transcription start
Phvul.001G186400	PvMADS-02	TATA-box	TATTTAAA	144	8	152	-	Arabidopsis thaliana	core promoter element around -30 of transcription start
Phvul.001G186400	PvMADS-02	TATA-box	TATA	360	4	364	+	Arabidopsis thaliana	core promoter element around -30 of transcription start
Phvul.001G186400	PvMADS-02	TATA-box	TATAA	458	5	463	-	Arabidopsis thaliana	core promoter element around -30 of transcription start
Phvul.001G186400	PvMADS-02	TATA-box	TATA	459	4	463	+	Arabidopsis thaliana	core promoter element around -30 of transcription start
Phvul.001G186400	PvMADS-02	TATA-box	ATATAA	481	6	487	+	Brassica oleracea	core promoter element around -30 of transcription start
Phvul.001G186400	PvMADS-02	TATA-box	TATA	482	4	486	+	Arabidopsis thaliana	core promoter element around -30 of transcription start
Phvul.001G186400	PvMADS-02	TATA-box	ATATAT	498	6	504	+	Brassica napus	core promoter element around -30 of transcription start
Phvul.001G186400	PvMADS-02	TATA-box	TATA	499	4	503	+	Arabidopsis thaliana	core promoter element around -30 of transcription start
Phvul.001G186400	PvMADS-02	TATA-box	TATTTAAA	501	8	509	+	Arabidopsis thaliana	core promoter element around -30 of transcription start
Phvul.001G186400	PvMADS-02	TATA-box	TATTTAAA	503	8	511	-	Arabidopsis thaliana	core promoter element around -30 of transcription start
Phvul.001G186400	PvMADS-02	TATA-box	TATA	691	4	695	+	Arabidopsis thaliana	core promoter element around -30 of transcription start
Phvul.001G186400	PvMADS-02	TATA-box	ATTATA	707	6	713	+	Brassica napus	core promoter element around -30 of transcription start
Phvul.001G186400	PvMADS-02	TATA-box	TATAA	708	5	713	-	Arabidopsis thaliana	core promoter element around -30 of transcription start
Phvul.001G186400	PvMADS-02	TATA-box	TATA	709	4	713	+	Arabidopsis thaliana	core promoter element around -30 of transcription start
Phvul.001G186400	PvMADS-02	TATA-box	TATA	758	4	762	-	Arabidopsis thaliana	core promoter element around -30 of transcription start
Phvul.001G186400	PvMADS-02	TATA-box	ATTATA	780	6	786	+	Brassica napus	core promoter element around -30 of transcription start
Phvul.001G186400	PvMADS-02	TATA-box	TATATAA	781	7	788	-	Arabidopsis thaliana	core promoter element around -30 of transcription start
Phvul.001G186400	PvMADS-02	TATA-box	TATATA	782	6	788	-	Arabidopsis thaliana	core promoter element around -30 of transcription start
Phvul.001G186400	PvMADS-02	TATA-box	ATATAT	783	6	789	-	Brassica napus	core promoter element around -30 of transcription start
Phvul.001G186400	PvMADS-02	TATA-box	TATA	784	4	788	-	Arabidopsis thaliana	core promoter element around -30 of transcription start
Phvul.001G186400	PvMADS-02	TATA-box	ATATAT	815	6	821	-	Brassica napus	core promoter element around -30 of transcription start
Phvul.001G186400	PvMADS-02	TATA-box	TATA	816	4	820	-	Arabidopsis thaliana	core promoter element around -30 of transcription start
Phvul.001G186400	PvMADS-02	TATA-box	TACAAAA	824	7	831	-	Oryza sativa	core promoter element around -30 of transcription start
Phvul.001G186400	PvMADS-02	TATA-box	TATA	868	4	872	-	Arabidopsis thaliana	core promoter element around -30 of transcription start
Phvul.001G186400	PvMADS-02	TATA-box	TATAAAA	890	7	897	-	Pisum sativum	core promoter element around -30 of transcription start
Phvul.001G186400	PvMADS-02	TATA-box	TATAAA	891	6	897	-	Helianthus annuus	core promoter element around -30 of transcription start
Phvul.001G186400	PvMADS-02	TATA-box	TATAA	892	5	897	-	Arabidopsis thaliana	core promoter element around -30 of transcription start
Phvul.001G186400	PvMADS-02	TATA-box	TATA	893	4	897	-	Arabidopsis thaliana	core promoter element around -30 of transcription start
Phvul.001G186400	PvMADS-02	TATA-box	ATTATA	917	6	923	+	Brassica napus	core promoter element around -30 of transcription start
Phvul.001G186400	PvMADS-02	TATA-box	TATAA	918	5	923	-	Arabidopsis thaliana	core promoter element around -30 of transcription start
Phvul.001G186400	PvMADS-02	TATA-box	TATA	919	4	923	-	Arabidopsis thaliana	core promoter element around -30 of transcription start
Phvul.001G186400	PvMADS-02	TATA-box	TATAAAA	956	7	963	-	Pisum sativum	core promoter element around -30 of transcription start
Phvul.001G186400	PvMADS-02	TATA-box	TATAAA	957	6	963	-	Helianthus annuus	core promoter element around -30 of transcription start
Phvul.001G186400	PvMADS-02	TATA-box	TATAA	958	5	963	-	Arabidopsis thaliana	core promoter element around -30 of transcription start
Phvul.001G186400	PvMADS-02	TATA-box	TATA	959	4	963	-	Arabidopsis thaliana	core promoter element around -30 of transcription start
Phvul.001G186400	PvMADS-02	TATA-box	TATA	969	4	973	-	Arabidopsis thaliana	core promoter element around -30 of transcription start
Phvul.001G186400	PvMADS-02	TATA-box	TATAAAT	976	7	983	-	Brassica juncea	core promoter element around -30 of transcription start
Phvul.001G186400	PvMADS-02	TATA-box	TATAAA	977	6	983	-	Helianthus annuus	core promoter element around -30 of transcription start
Phvul.001G186400	PvMADS-02	TATA-box	TATAA	978	5	983	-	Arabidopsis thaliana	core promoter element around -30 of transcription start
Phvul.001G186400	PvMADS-02	TATA-box	TATA	979	4	983	-	Arabidopsis thaliana	core promoter element around -30 of transcription start
Phvul.001G186400	PvMADS-02	TATA-box	ATATAT	996	6	1002	-	Brassica napus	core promoter element around -30 of transcription start
Phvul.001G186400	PvMADS-02	TATA-box	TATA	997	4	1001	-	Arabidopsis thaliana	core promoter element around -30 of transcription start
Phvul.001G186400	PvMADS-02	TATA-box	TATAAAT	1004	7	1011	-	Brassica juncea	core promoter element around -30 of transcription start
Phvul.001G186400	PvMADS-02	TATA-box	TATAAA	1005	6	1011	-	Helianthus annuus	core promoter element around -30 of transcription start
Phvul.001G186400	PvMADS-02	TATA-box	TATAA	1006	5	1011	-	Arabidopsis thaliana	core promoter element around -30 of transcription start
Phvul.001G186400	PvMADS-02	TATA-box	TATA	1007	4	1011	-	Arabidopsis thaliana	core promoter element around -30 of transcription start
Phvul.001G186400	PvMADS-02	TATA-box	TATAAAT	1063	7	1070	-	Brassica juncea	core promoter element around -30 of transcription start
Phvul.001G186400	PvMADS-02	TATA-box	TATAAA	1064	6	1070	-	Helianthus annuus	core promoter element around -30 of transcription start
Phvul.001G186400	PvMADS-02	TATA-box	TATAA	1065	5	1070	-	Arabidopsis thaliana	core promoter element around -30 of transcription start
Phvul.001G186400	PvMADS-02	TATA-box	TATA	1066	4	1070	-	Arabidopsis thaliana	core promoter element around -30 of transcription start
Phvul.001G186400	PvMADS-02	TATA-box	TATA	1080	4	1084	-	Arabidopsis thaliana	core promoter element around -30 of transcription start
Phvul.001G186400	PvMADS-02	TATA-box	ATTATA	1109	6	1115	+	Brassica napus	core promoter element around -30 of transcription start
Phvul.001G186400	PvMADS-02	TATA-box	TATAA	1110	5	1115	-	Arabidopsis thaliana	core promoter element around -30 of transcription start
Phvul.001G186400	PvMADS-02	TATA-box	TATA	1111	4	1115	-	Arabidopsis thaliana	core promoter element around -30 of transcription start
Phvul.001G186400	PvMADS-02	TATA-box	ATATAT	1121	6	1127	-	Brassica napus	core promoter element around -30 of transcription start
Phvul.001G186400	PvMADS-02	TATA-box	TATA	1122	4	1126	-	Arabidopsis thaliana	core promoter element around -30 of transcription start
Phvul.001G186400	PvMADS-02	TATA-box	ATATAT	1137	6	1143	-	Brassica napus	core promoter element around -30 of transcription start
Phvul.001G186400	PvMADS-02	TATA-box	TATA	1138	4	1142	-	Arabidopsis thaliana	core promoter element around -30 of transcription start
Phvul.001G186400	PvMADS-02	TATA-box	ATTATA	1156	6	1162	+	Brassica napus	core promoter element around -30 of transcription start
Phvul.001G186400	PvMADS-02	TATA-box	TATAA	1157	5	1162	-	Arabidopsis thaliana	core promoter element around -30 of transcription start
Phvul.001G186400	PvMADS-02	TATA-box	TATA	1158	4	1162	-	Arabidopsis thaliana	core promoter element around -30 of transcription start
Phvul.001G186400	PvMADS-02	TATA-box	TATACA	1342	6	1348	-	Helianthus annuus	core promoter element around -30 of transcription start
Phvul.001G186400	PvMADS-02	TATA-box	TATA	1344	4	1348	-	Arabidopsis thaliana	core promoter element around -30 of transcription start
Phvul.001G186400	PvMADS-02	TATA-box	ATTATA	1347	6	1353	+	Brassica napus	core promoter element around -30 of transcription start
Phvul.001G186400	PvMADS-02	TATA-box	TATAA	1348	5	1353	-	Arabidopsis thaliana	core promoter element around -30 of transcription start
Phvul.001G186400	PvMADS-02	TATA-box	TATA	1349	4	1353	-	Arabidopsis thaliana	core promoter element around -30 of transcription start
Phvul.001G186400	PvMADS-02	TATA-box	TATACA	1377	6	1383	-	Helianthus annuus	core promoter element around -30 of transcription start
Phvul.001G186400	PvMADS-02	TATA-box	TATA	1379	4	1383	-	Arabidopsis thaliana	core promoter element around -30 of transcription start
Phvul.001G186400	PvMADS-02	TATA-box	ATTATA	1382	6	1388	+	Brassica napus	core promoter element around -30 of transcription start
Phvul.001G186400	PvMADS-02	TATA-box	TATATAA	1383	7	1390	-	Arabidopsis thaliana	core promoter element around -30 of transcription start
Phvul.001G186400	PvMADS-02	TATA-box	TATATA	1384	6	1390	-	Arabidopsis thaliana	core promoter element around -30 of transcription start
Phvul.001G186400	PvMADS-02	TATA-box	ATATAA	1385	6	1391	+	Brassica oleracea	core promoter element around -30 of transcription start
Phvul.001G186400	PvMADS-02	TATA-box	TATA	1386	4	1390	-	Arabidopsis thaliana	core promoter element around -30 of transcription start
Phvul.001G186400	PvMADS-02	TATA-box	ATTATA	1393	6	1399	+	Brassica napus	core promoter element around -30 of transcription start
Phvul.001G186400	PvMADS-02	TATA-box	TATAA	1394	5	1399	-	Arabidopsis thaliana	core promoter element around -30 of transcription start
Phvul.001G186400	PvMADS-02	TATA-box	TATA	1395	4	1399	-	Arabidopsis thaliana	core promoter element around -30 of transcription start
Phvul.001G186400	PvMADS-02	TATA-box	ATTATA	1426	6	1432	+	Brassica napus	core promoter element around -30 of transcription start
Phvul.001G186400	PvMADS-02	TATA-box	TATAA	1427	5	1432	-	Arabidopsis thaliana	core promoter element around -30 of transcription start
Phvul.001G186400	PvMADS-02	TATA-box	TATA	1428	4	1432	-	Arabidopsis thaliana	core promoter element around -30 of transcription start
Phvul.001G186400	PvMADS-02	TATA-box	TATA	1455	4	1459	-	Arabidopsis thaliana	core promoter element around -30 of transcription start
Phvul.001G186400	PvMADS-02	CGTCA-motif	CGTCA	574	5	579	-	Hordeum vulgare	cis-acting regulatory element involved in the MeJA-responsiveness
Phvul.001G186400	PvMADS-02	CAAT-box	CAAAT	51	5	56	+	Pisum sativum	common cis-acting element in promoter and enhancer regions
Phvul.001G186400	PvMADS-02	CAAT-box	CAAAT	85	5	90	+	Pisum sativum	common cis-acting element in promoter and enhancer regions
Phvul.001G186400	PvMADS-02	CAAT-box	CAAAT	295	5	300	-	Pisum sativum	common cis-acting element in promoter and enhancer regions
Phvul.001G186400	PvMADS-02	CAAT-box	CAAAT	1097	5	1102	-	Pisum sativum	common cis-acting element in promoter and enhancer regions
Phvul.001G186400	PvMADS-02	CAAT-box	CAAAT	1130	5	1135	+	Pisum sativum	common cis-acting element in promoter and enhancer regions
Phvul.001G186400	PvMADS-02	CAAT-box	CAAAT	1232	5	1237	+	Pisum sativum	common cis-acting element in promoter and enhancer regions
Phvul.001G186400	PvMADS-02	CAAT-box	CCAAT	1261	5	1266	-	Arabidopsis thaliana	common cis-acting element in promoter and enhancer regions
Phvul.001G186400	PvMADS-02	CAAT-box	CAAAT	1298	5	1303	-	Pisum sativum	common cis-acting element in promoter and enhancer regions
Phvul.001G186400	PvMADS-02	CAAT-box	CAAAT	1323	5	1328	-	Pisum sativum	common cis-acting element in promoter and enhancer regions
Phvul.001G186400	PvMADS-02	CAAT-box	CAAAT	1328	5	1333	-	Pisum sativum	common cis-acting element in promoter and enhancer regions
Phvul.001G186400	PvMADS-02	ARE	AAACCA	47	6	53	+	Zea mays	cis-acting regulatory element essential for the anaerobic induction
Phvul.001G186400	PvMADS-02	TCT-motif	TCTTAC	366	6	372	+	Arabidopsis thaliana	part of a light responsive element
Phvul.001G186400	PvMADS-02	Box 4	ATTAAT	105	6	111	+	Petroselinum crispum	part of a conserved DNA module involved in light responsiveness
Phvul.001G186400	PvMADS-02	Box 4	ATTAAT	819	6	825	-	Petroselinum crispum	part of a conserved DNA module involved in light responsiveness
Phvul.001G186400	PvMADS-02	Box 4	ATTAAT	834	6	840	-	Petroselinum crispum	part of a conserved DNA module involved in light responsiveness
Phvul.001G186400	PvMADS-02	Box 4	ATTAAT	859	6	865	-	Petroselinum crispum	part of a conserved DNA module involved in light responsiveness
Phvul.001G186400	PvMADS-02	Box 4	ATTAAT	881	6	887	-	Petroselinum crispum	part of a conserved DNA module involved in light responsiveness
Phvul.001G186400	PvMADS-02	Box 4	ATTAAT	938	6	944	-	Petroselinum crispum	part of a conserved DNA module involved in light responsiveness
Phvul.001G186400	PvMADS-02	Box 4	ATTAAT	946	6	952	-	Petroselinum crispum	part of a conserved DNA module involved in light responsiveness
Phvul.001G186400	PvMADS-02	Box 4	ATTAAT	988	6	994	-	Petroselinum crispum	part of a conserved DNA module involved in light responsiveness
Phvul.001G186400	PvMADS-02	Box 4	ATTAAT	1000	6	1006	-	Petroselinum crispum	part of a conserved DNA module involved in light responsiveness
Phvul.001G186400	PvMADS-02	Box 4	ATTAAT	1014	6	1020	-	Petroselinum crispum	part of a conserved DNA module involved in light responsiveness
Phvul.001G186400	PvMADS-02	Box 4	ATTAAT	1052	6	1058	-	Petroselinum crispum	part of a conserved DNA module involved in light responsiveness
Phvul.001G186400	PvMADS-02	Box 4	ATTAAT	1117	6	1123	-	Petroselinum crispum	part of a conserved DNA module involved in light responsiveness
Phvul.001G186400	PvMADS-02	Box 4	ATTAAT	1133	6	1139	-	Petroselinum crispum	part of a conserved DNA module involved in light responsiveness
Phvul.001G186400	PvMADS-02	Box 4	ATTAAT	1141	6	1147	-	Petroselinum crispum	part of a conserved DNA module involved in light responsiveness
Phvul.001G186400	PvMADS-02	Box 4	ATTAAT	1422	6	1428	-	Petroselinum crispum	part of a conserved DNA module involved in light responsiveness
Phvul.001G186400	PvMADS-02	GA-motif	ATAGATAA	90	8	98	-	Arabidopsis thaliana	part of a light responsive element
Phvul.001G186400	PvMADS-02	TGACG-motif	TGACG	574	5	579	+	Hordeum vulgare	cis-acting regulatory element involved in the MeJA-responsiveness
Phvul.001G196900	PvMADS-03	TCA-element	CCATCTTTTT	1299	9	1308	-	Nicotiana tabacum	cis-acting element involved in salicylic acid responsiveness
Phvul.001G196900	PvMADS-03	TCA-element	TCAGAAGAGG	1376	9	1385	-	Brassica oleracea	cis-acting element involved in salicylic acid responsiveness
Phvul.001G196900	PvMADS-03	TC-rich repeats	GTTTTCTTAC	494	9	503	-	Nicotiana tabacum	cis-acting element involved in defense and stress responsiveness
Phvul.001G196900	PvMADS-03	Box 4	ATTAAT	53	6	59	+	Petroselinum crispum	part of a conserved DNA module involved in light responsiveness
Phvul.001G196900	PvMADS-03	Box 4	ATTAAT	57	6	63	+	Petroselinum crispum	part of a conserved DNA module involved in light responsiveness
Phvul.001G196900	PvMADS-03	Box 4	ATTAAT	186	6	192	+	Petroselinum crispum	part of a conserved DNA module involved in light responsiveness
Phvul.001G196900	PvMADS-03	Box 4	ATTAAT	685	6	691	+	Petroselinum crispum	part of a conserved DNA module involved in light responsiveness
Phvul.001G196900	PvMADS-03	Box 4	ATTAAT	966	6	972	-	Petroselinum crispum	part of a conserved DNA module involved in light responsiveness
Phvul.001G196900	PvMADS-03	Box 4	ATTAAT	972	6	978	-	Petroselinum crispum	part of a conserved DNA module involved in light responsiveness
Phvul.001G196900	PvMADS-03	Box 4	ATTAAT	1090	6	1096	-	Petroselinum crispum	part of a conserved DNA module involved in light responsiveness
Phvul.001G196900	PvMADS-03	ARE	AAACCA	417	6	423	+	Zea mays	cis-acting regulatory element essential for the anaerobic induction
Phvul.001G196900	PvMADS-03	ARE	AAACCA	628	6	634	+	Zea mays	cis-acting regulatory element essential for the anaerobic induction
Phvul.001G196900	PvMADS-03	TCT-motif	TCTTAC	691	6	697	+	Arabidopsis thaliana	part of a light responsive element
Phvul.001G196900	PvMADS-03	TCT-motif	TCTTAC	1204	6	1210	+	Arabidopsis thaliana	part of a light responsive element
Phvul.001G196900	PvMADS-03	TCCC-motif	TCTCCCT	1189	7	1196	+	Spinacia oleracea	part of a light responsive element
Phvul.001G196900	PvMADS-03	LTR	CCGAAA	306	6	312	-	Hordeum vulgare	cis-acting element involved in low-temperature responsiveness
Phvul.001G196900	PvMADS-03	LTR	CCGAAA	991	6	997	+	Hordeum vulgare	cis-acting element involved in low-temperature responsiveness
Phvul.001G196900	PvMADS-03	AT-rich sequence	TAAAATACT	237	9	246	-	Pisum sativum	element for maximal elicitor-mediated activation (2copies)
Phvul.001G196900	PvMADS-03	CAAT-box	CAAAT	61	5	66	-	Pisum sativum	common cis-acting element in promoter and enhancer regions
Phvul.001G196900	PvMADS-03	CAAT-box	CAAAT	142	5	147	-	Pisum sativum	common cis-acting element in promoter and enhancer regions
Phvul.001G196900	PvMADS-03	CAAT-box	CAAAT	256	5	261	-	Pisum sativum	common cis-acting element in promoter and enhancer regions
Phvul.001G196900	PvMADS-03	CAAT-box	CAAAT	271	5	276	-	Pisum sativum	common cis-acting element in promoter and enhancer regions
Phvul.001G196900	PvMADS-03	CAAT-box	CAAAT	286	5	291	-	Pisum sativum	common cis-acting element in promoter and enhancer regions
Phvul.001G196900	PvMADS-03	CAAT-box	CAAAT	542	5	547	+	Pisum sativum	common cis-acting element in promoter and enhancer regions
Phvul.001G196900	PvMADS-03	CAAT-box	CAAAT	674	5	679	-	Pisum sativum	common cis-acting element in promoter and enhancer regions
Phvul.001G196900	PvMADS-03	CAAT-box	CAAAT	791	5	796	+	Pisum sativum	common cis-acting element in promoter and enhancer regions
Phvul.001G196900	PvMADS-03	CAAT-box	CAAAT	833	5	838	-	Pisum sativum	common cis-acting element in promoter and enhancer regions
Phvul.001G196900	PvMADS-03	CAAT-box	CAAAT	866	5	871	-	Pisum sativum	common cis-acting element in promoter and enhancer regions
Phvul.001G196900	PvMADS-03	CAAT-box	CAAAT	887	5	892	-	Pisum sativum	common cis-acting element in promoter and enhancer regions
Phvul.001G196900	PvMADS-03	CAAT-box	CAAAT	936	5	941	-	Pisum sativum	common cis-acting element in promoter and enhancer regions
Phvul.001G196900	PvMADS-03	CAAT-box	CAAAT	956	5	961	-	Pisum sativum	common cis-acting element in promoter and enhancer regions
Phvul.001G196900	PvMADS-03	CAAT-box	CAAAT	963	5	968	+	Pisum sativum	common cis-acting element in promoter and enhancer regions
Phvul.001G196900	PvMADS-03	CAAT-box	CAAAT	1070	5	1075	+	Pisum sativum	common cis-acting element in promoter and enhancer regions
Phvul.001G196900	PvMADS-03	CAAT-box	CAAAT	1128	5	1133	+	Pisum sativum	common cis-acting element in promoter and enhancer regions
Phvul.001G196900	PvMADS-03	CAAT-box	CAAAT	1439	5	1444	-	Pisum sativum	common cis-acting element in promoter and enhancer regions
Phvul.001G196900	PvMADS-03	TATA-box	TATAAAA	3	7	10	-	Pisum sativum	core promoter element around -30 of transcription start
Phvul.001G196900	PvMADS-03	TATA-box	TATAAA	4	6	10	-	Helianthus annuus	core promoter element around -30 of transcription start
Phvul.001G196900	PvMADS-03	TATA-box	TATATAA	5	7	12	-	Arabidopsis thaliana	core promoter element around -30 of transcription start
Phvul.001G196900	PvMADS-03	TATA-box	TATATA	6	6	12	+	Arabidopsis thaliana	core promoter element around -30 of transcription start
Phvul.001G196900	PvMADS-03	TATA-box	ATATAT	7	6	13	+	Brassica napus	core promoter element around -30 of transcription start
Phvul.001G196900	PvMADS-03	TATA-box	TATA	8	4	12	+	Arabidopsis thaliana	core promoter element around -30 of transcription start
Phvul.001G196900	PvMADS-03	TATA-box	ccTATAAAaa	14	9	23	-	Arabidopsis thaliana	core promoter element around -30 of transcription start
Phvul.001G196900	PvMADS-03	TATA-box	TATAAAA	15	7	22	-	Pisum sativum	core promoter element around -30 of transcription start
Phvul.001G196900	PvMADS-03	TATA-box	TATAAA	16	6	22	-	Helianthus annuus	core promoter element around -30 of transcription start
Phvul.001G196900	PvMADS-03	TATA-box	TATAA	17	5	22	-	Arabidopsis thaliana	core promoter element around -30 of transcription start
Phvul.001G196900	PvMADS-03	TATA-box	TATA	18	4	22	+	Arabidopsis thaliana	core promoter element around -30 of transcription start
Phvul.001G196900	PvMADS-03	TATA-box	TATATA	32	6	38	+	Arabidopsis thaliana	core promoter element around -30 of transcription start
Phvul.001G196900	PvMADS-03	TATA-box	ATATAA	33	6	39	+	Brassica oleracea	core promoter element around -30 of transcription start
Phvul.001G196900	PvMADS-03	TATA-box	TATA	34	4	38	+	Arabidopsis thaliana	core promoter element around -30 of transcription start
Phvul.001G196900	PvMADS-03	TATA-box	ATATAA	46	6	52	+	Brassica oleracea	core promoter element around -30 of transcription start
Phvul.001G196900	PvMADS-03	TATA-box	TATA	47	4	51	+	Arabidopsis thaliana	core promoter element around -30 of transcription start
Phvul.001G196900	PvMADS-03	TATA-box	TATAAAA	118	7	125	-	Pisum sativum	core promoter element around -30 of transcription start
Phvul.001G196900	PvMADS-03	TATA-box	TATAAA	119	6	125	-	Helianthus annuus	core promoter element around -30 of transcription start
Phvul.001G196900	PvMADS-03	TATA-box	TATAA	120	5	125	-	Arabidopsis thaliana	core promoter element around -30 of transcription start
Phvul.001G196900	PvMADS-03	TATA-box	TATA	121	4	125	+	Arabidopsis thaliana	core promoter element around -30 of transcription start
Phvul.001G196900	PvMADS-03	TATA-box	TATACA	145	6	151	-	Helianthus annuus	core promoter element around -30 of transcription start
Phvul.001G196900	PvMADS-03	TATA-box	TATA	147	4	151	+	Arabidopsis thaliana	core promoter element around -30 of transcription start
Phvul.001G196900	PvMADS-03	TATA-box	ATATAA	208	6	214	+	Brassica oleracea	core promoter element around -30 of transcription start
Phvul.001G196900	PvMADS-03	TATA-box	TATA	209	4	213	+	Arabidopsis thaliana	core promoter element around -30 of transcription start
Phvul.001G196900	PvMADS-03	TATA-box	ATATAT	252	6	258	+	Brassica napus	core promoter element around -30 of transcription start
Phvul.001G196900	PvMADS-03	TATA-box	TATA	253	4	257	+	Arabidopsis thaliana	core promoter element around -30 of transcription start
Phvul.001G196900	PvMADS-03	TATA-box	ATTATA	262	6	268	+	Brassica napus	core promoter element around -30 of transcription start
Phvul.001G196900	PvMADS-03	TATA-box	TATAA	263	5	268	-	Arabidopsis thaliana	core promoter element around -30 of transcription start
Phvul.001G196900	PvMADS-03	TATA-box	TATA	264	4	268	+	Arabidopsis thaliana	core promoter element around -30 of transcription start
Phvul.001G196900	PvMADS-03	TATA-box	ATTATA	390	6	396	+	Brassica napus	core promoter element around -30 of transcription start
Phvul.001G196900	PvMADS-03	TATA-box	TATAA	391	5	396	-	Arabidopsis thaliana	core promoter element around -30 of transcription start
Phvul.001G196900	PvMADS-03	TATA-box	TATA	392	4	396	+	Arabidopsis thaliana	core promoter element around -30 of transcription start
Phvul.001G196900	PvMADS-03	TATA-box	taTATAAAtc	473	9	482	-	Arabidopsis thaliana	core promoter element around -30 of transcription start
Phvul.001G196900	PvMADS-03	TATA-box	TATAAAA	476	7	483	-	Pisum sativum	core promoter element around -30 of transcription start
Phvul.001G196900	PvMADS-03	TATA-box	TATAAA	477	6	483	-	Helianthus annuus	core promoter element around -30 of transcription start
Phvul.001G196900	PvMADS-03	TATA-box	TATAA	478	5	483	-	Arabidopsis thaliana	core promoter element around -30 of transcription start
Phvul.001G196900	PvMADS-03	TATA-box	TATA	479	4	483	+	Arabidopsis thaliana	core promoter element around -30 of transcription start
Phvul.001G196900	PvMADS-03	TATA-box	ccTATAAAaa	584	9	593	+	Arabidopsis thaliana	core promoter element around -30 of transcription start
Phvul.001G196900	PvMADS-03	TATA-box	ATATAA	585	6	591	+	Brassica oleracea	core promoter element around -30 of transcription start
Phvul.001G196900	PvMADS-03	TATA-box	TATA	586	4	590	+	Arabidopsis thaliana	core promoter element around -30 of transcription start
Phvul.001G196900	PvMADS-03	TATA-box	ATATAT	727	6	733	+	Brassica napus	core promoter element around -30 of transcription start
Phvul.001G196900	PvMADS-03	TATA-box	TATATA	728	6	734	+	Arabidopsis thaliana	core promoter element around -30 of transcription start
Phvul.001G196900	PvMADS-03	TATA-box	ATATAA	729	6	735	+	Brassica oleracea	core promoter element around -30 of transcription start
Phvul.001G196900	PvMADS-03	TATA-box	TATA	730	4	734	+	Arabidopsis thaliana	core promoter element around -30 of transcription start
Phvul.001G196900	PvMADS-03	TATA-box	TATAAAA	803	7	810	-	Pisum sativum	core promoter element around -30 of transcription start
Phvul.001G196900	PvMADS-03	TATA-box	TATAAA	804	6	810	-	Helianthus annuus	core promoter element around -30 of transcription start
Phvul.001G196900	PvMADS-03	TATA-box	TATAA	805	5	810	-	Arabidopsis thaliana	core promoter element around -30 of transcription start
Phvul.001G196900	PvMADS-03	TATA-box	TATA	806	4	810	-	Arabidopsis thaliana	core promoter element around -30 of transcription start
Phvul.001G196900	PvMADS-03	TATA-box	TATA	1115	4	1119	-	Arabidopsis thaliana	core promoter element around -30 of transcription start
Phvul.001G196900	PvMADS-03	TATA-box	TATATAA	1220	7	1227	-	Arabidopsis thaliana	core promoter element around -30 of transcription start
Phvul.001G196900	PvMADS-03	TATA-box	TATATA	1221	6	1227	-	Arabidopsis thaliana	core promoter element around -30 of transcription start
Phvul.001G196900	PvMADS-03	TATA-box	ATATAT	1222	6	1228	-	Brassica napus	core promoter element around -30 of transcription start
Phvul.001G196900	PvMADS-03	TATA-box	TATA	1223	4	1227	-	Arabidopsis thaliana	core promoter element around -30 of transcription start
Phvul.001G196900	PvMADS-03	TATA-box	ATTATA	1257	6	1263	+	Brassica napus	core promoter element around -30 of transcription start
Phvul.001G196900	PvMADS-03	TATA-box	TATAA	1258	5	1263	-	Arabidopsis thaliana	core promoter element around -30 of transcription start
Phvul.001G196900	PvMADS-03	TATA-box	TATA	1259	4	1263	-	Arabidopsis thaliana	core promoter element around -30 of transcription start
Phvul.001G196900	PvMADS-03	TATA-box	TATACA	1264	6	1270	-	Helianthus annuus	core promoter element around -30 of transcription start
Phvul.001G196900	PvMADS-03	TATA-box	TATA	1266	4	1270	-	Arabidopsis thaliana	core promoter element around -30 of transcription start
Phvul.001G196900	PvMADS-03	TATA-box	TATA	1274	4	1278	-	Arabidopsis thaliana	core promoter element around -30 of transcription start
Phvul.001G196900	PvMADS-03	TATA-box	TATAA	1287	5	1292	-	Arabidopsis thaliana	core promoter element around -30 of transcription start
Phvul.001G196900	PvMADS-03	TATA-box	TATA	1288	4	1292	-	Arabidopsis thaliana	core promoter element around -30 of transcription start
Phvul.001G196900	PvMADS-03	TATA-box	TACAAAA	1363	7	1370	-	Oryza sativa	core promoter element around -30 of transcription start
Phvul.001G196900	PvMADS-03	TATA-box	TATACA	1432	6	1438	-	Helianthus annuus	core promoter element around -30 of transcription start
Phvul.001G196900	PvMADS-03	TATA-box	TATA	1434	4	1438	-	Arabidopsis thaliana	core promoter element around -30 of transcription start
Phvul.001G196900	PvMADS-03	TATA-box	TATATAA	1444	7	1451	-	Arabidopsis thaliana	core promoter element around -30 of transcription start
Phvul.001G196900	PvMADS-03	TATA-box	TATATA	1445	6	1451	-	Arabidopsis thaliana	core promoter element around -30 of transcription start
Phvul.001G196900	PvMADS-03	TATA-box	ATATAT	1446	6	1452	-	Brassica napus	core promoter element around -30 of transcription start
Phvul.001G196900	PvMADS-03	TATA-box	TATA	1447	4	1451	-	Arabidopsis thaliana	core promoter element around -30 of transcription start
Phvul.001G196900	PvMADS-03	TATA-box	TATA	1453	4	1457	-	Arabidopsis thaliana	core promoter element around -30 of transcription start
Phvul.001G196900	PvMADS-03	Unnamed__1	GAATTTAATTAA	179	11	190	+	Glycine max	60K protein binding site
Phvul.001G228600	PvMADS-04	TATA-box	TATA	59	4	63	+	Arabidopsis thaliana	core promoter element around -30 of transcription start
Phvul.001G228600	PvMADS-04	TATA-box	ATATAA	191	6	197	+	Brassica oleracea	core promoter element around -30 of transcription start
Phvul.001G228600	PvMADS-04	TATA-box	TATA	192	4	196	+	Arabidopsis thaliana	core promoter element around -30 of transcription start
Phvul.001G228600	PvMADS-04	TATA-box	ATTATA	262	6	268	+	Brassica napus	core promoter element around -30 of transcription start
Phvul.001G228600	PvMADS-04	TATA-box	TATATAA	263	7	270	-	Arabidopsis thaliana	core promoter element around -30 of transcription start
Phvul.001G228600	PvMADS-04	TATA-box	TATATA	264	6	270	+	Arabidopsis thaliana	core promoter element around -30 of transcription start
Phvul.001G228600	PvMADS-04	TATA-box	ATATAT	265	6	271	+	Brassica napus	core promoter element around -30 of transcription start
Phvul.001G228600	PvMADS-04	TATA-box	TATA	266	4	270	+	Arabidopsis thaliana	core promoter element around -30 of transcription start
Phvul.001G228600	PvMADS-04	TATA-box	TATTTAAA	399	8	407	-	Arabidopsis thaliana	core promoter element around -30 of transcription start
Phvul.001G228600	PvMADS-04	TATA-box	TATA	405	4	409	+	Arabidopsis thaliana	core promoter element around -30 of transcription start
Phvul.001G228600	PvMADS-04	TATA-box	ATTATA	464	6	470	+	Brassica napus	core promoter element around -30 of transcription start
Phvul.001G228600	PvMADS-04	TATA-box	TATATAA	465	7	472	-	Arabidopsis thaliana	core promoter element around -30 of transcription start
Phvul.001G228600	PvMADS-04	TATA-box	TATATA	466	6	472	+	Arabidopsis thaliana	core promoter element around -30 of transcription start
Phvul.001G228600	PvMADS-04	TATA-box	TATA	468	4	472	+	Arabidopsis thaliana	core promoter element around -30 of transcription start
Phvul.001G228600	PvMADS-04	TATA-box	TACATAAA	551	8	559	+	Oryza sativa	core promoter element around -30 of transcription start
Phvul.001G228600	PvMADS-04	TATA-box	ATTATA	570	6	576	+	Brassica napus	core promoter element around -30 of transcription start
Phvul.001G228600	PvMADS-04	TATA-box	TATAA	571	5	576	-	Arabidopsis thaliana	core promoter element around -30 of transcription start
Phvul.001G228600	PvMADS-04	TATA-box	TATA	572	4	576	+	Arabidopsis thaliana	core promoter element around -30 of transcription start
Phvul.001G228600	PvMADS-04	TATA-box	ATATAT	606	6	612	+	Brassica napus	core promoter element around -30 of transcription start
Phvul.001G228600	PvMADS-04	TATA-box	TATA	607	4	611	+	Arabidopsis thaliana	core promoter element around -30 of transcription start
Phvul.001G228600	PvMADS-04	TATA-box	TATA	646	4	650	+	Arabidopsis thaliana	core promoter element around -30 of transcription start
Phvul.001G228600	PvMADS-04	TATA-box	ATATAT	728	6	734	+	Brassica napus	core promoter element around -30 of transcription start
Phvul.001G228600	PvMADS-04	TATA-box	TATA	729	4	733	+	Arabidopsis thaliana	core promoter element around -30 of transcription start
Phvul.001G228600	PvMADS-04	TATA-box	ATTATA	741	6	747	+	Brassica napus	core promoter element around -30 of transcription start
Phvul.001G228600	PvMADS-04	TATA-box	TATAA	742	5	747	-	Arabidopsis thaliana	core promoter element around -30 of transcription start
Phvul.001G228600	PvMADS-04	TATA-box	TATA	743	4	747	+	Arabidopsis thaliana	core promoter element around -30 of transcription start
Phvul.001G228600	PvMADS-04	TATA-box	ATTATA	758	6	764	+	Brassica napus	core promoter element around -30 of transcription start
Phvul.001G228600	PvMADS-04	TATA-box	TATAA	759	5	764	-	Arabidopsis thaliana	core promoter element around -30 of transcription start
Phvul.001G228600	PvMADS-04	TATA-box	TATA	760	4	764	-	Arabidopsis thaliana	core promoter element around -30 of transcription start
Phvul.001G228600	PvMADS-04	TATA-box	ccTATAAAaa	777	9	786	+	Arabidopsis thaliana	core promoter element around -30 of transcription start
Phvul.001G228600	PvMADS-04	TATA-box	TATAA	778	5	783	-	Arabidopsis thaliana	core promoter element around -30 of transcription start
Phvul.001G228600	PvMADS-04	TATA-box	TATA	779	4	783	-	Arabidopsis thaliana	core promoter element around -30 of transcription start
Phvul.001G228600	PvMADS-04	TATA-box	TATAAAT	790	7	797	-	Brassica juncea	core promoter element around -30 of transcription start
Phvul.001G228600	PvMADS-04	TATA-box	TATAAA	791	6	797	-	Helianthus annuus	core promoter element around -30 of transcription start
Phvul.001G228600	PvMADS-04	TATA-box	TATAA	792	5	797	-	Arabidopsis thaliana	core promoter element around -30 of transcription start
Phvul.001G228600	PvMADS-04	TATA-box	TATA	793	4	797	-	Arabidopsis thaliana	core promoter element around -30 of transcription start
Phvul.001G228600	PvMADS-04	TATA-box	TATATAA	811	7	818	-	Arabidopsis thaliana	core promoter element around -30 of transcription start
Phvul.001G228600	PvMADS-04	TATA-box	TATATA	812	6	818	-	Arabidopsis thaliana	core promoter element around -30 of transcription start
Phvul.001G228600	PvMADS-04	TATA-box	ATATAA	813	6	819	+	Brassica oleracea	core promoter element around -30 of transcription start
Phvul.001G228600	PvMADS-04	TATA-box	TATA	814	4	818	-	Arabidopsis thaliana	core promoter element around -30 of transcription start
Phvul.001G228600	PvMADS-04	TATA-box	taTATAAAtc	849	9	858	-	Arabidopsis thaliana	core promoter element around -30 of transcription start
Phvul.001G228600	PvMADS-04	TATA-box	TATAAAT	850	7	857	-	Brassica juncea	core promoter element around -30 of transcription start
Phvul.001G228600	PvMADS-04	TATA-box	TATAAA	851	6	857	-	Helianthus annuus	core promoter element around -30 of transcription start
Phvul.001G228600	PvMADS-04	TATA-box	TATATAA	852	7	859	-	Arabidopsis thaliana	core promoter element around -30 of transcription start
Phvul.001G228600	PvMADS-04	TATA-box	TATATA	853	6	859	-	Arabidopsis thaliana	core promoter element around -30 of transcription start
Phvul.001G228600	PvMADS-04	TATA-box	TATA	855	4	859	-	Arabidopsis thaliana	core promoter element around -30 of transcription start
Phvul.001G228600	PvMADS-04	TATA-box	ATTATA	870	6	876	+	Brassica napus	core promoter element around -30 of transcription start
Phvul.001G228600	PvMADS-04	TATA-box	TATAA	871	5	876	-	Arabidopsis thaliana	core promoter element around -30 of transcription start
Phvul.001G228600	PvMADS-04	TATA-box	TATA	872	4	876	-	Arabidopsis thaliana	core promoter element around -30 of transcription start
Phvul.001G228600	PvMADS-04	TATA-box	TATACA	911	6	917	-	Helianthus annuus	core promoter element around -30 of transcription start
Phvul.001G228600	PvMADS-04	TATA-box	TATA	913	4	917	-	Arabidopsis thaliana	core promoter element around -30 of transcription start
Phvul.001G228600	PvMADS-04	TATA-box	TATA	1071	4	1075	-	Arabidopsis thaliana	core promoter element around -30 of transcription start
Phvul.001G228600	PvMADS-04	TATA-box	ATATAT	1119	6	1125	-	Brassica napus	core promoter element around -30 of transcription start
Phvul.001G228600	PvMADS-04	TATA-box	TATA	1120	4	1124	-	Arabidopsis thaliana	core promoter element around -30 of transcription start
Phvul.001G228600	PvMADS-04	TATA-box	ATATAT	1330	6	1336	-	Brassica napus	core promoter element around -30 of transcription start
Phvul.001G228600	PvMADS-04	TATA-box	TATA	1331	4	1335	-	Arabidopsis thaliana	core promoter element around -30 of transcription start
Phvul.001G228600	PvMADS-04	TATA-box	taTATAAAtc	1408	9	1417	-	Arabidopsis thaliana	core promoter element around -30 of transcription start
Phvul.001G228600	PvMADS-04	TATA-box	TATATA	1412	6	1418	-	Arabidopsis thaliana	core promoter element around -30 of transcription start
Phvul.001G228600	PvMADS-04	TATA-box	ATATAA	1413	6	1419	+	Brassica oleracea	core promoter element around -30 of transcription start
Phvul.001G228600	PvMADS-04	TATA-box	TATA	1414	4	1418	-	Arabidopsis thaliana	core promoter element around -30 of transcription start
Phvul.001G228600	PvMADS-04	TATA-box	TATA	1471	4	1475	-	Arabidopsis thaliana	core promoter element around -30 of transcription start
Phvul.001G228600	PvMADS-04	CAAT-box	CCAAT	85	5	90	+	Arabidopsis thaliana	common cis-acting element in promoter and enhancer regions
Phvul.001G228600	PvMADS-04	CAAT-box	CAAAT	196	5	201	-	Pisum sativum	common cis-acting element in promoter and enhancer regions
Phvul.001G228600	PvMADS-04	CAAT-box	CAAAT	215	5	220	+	Pisum sativum	common cis-acting element in promoter and enhancer regions
Phvul.001G228600	PvMADS-04	CAAT-box	CAAAT	240	5	245	+	Pisum sativum	common cis-acting element in promoter and enhancer regions
Phvul.001G228600	PvMADS-04	CAAT-box	CCAAT	243	5	248	-	Arabidopsis thaliana	common cis-acting element in promoter and enhancer regions
Phvul.001G228600	PvMADS-04	CAAT-box	CAAAT	298	5	303	-	Pisum sativum	common cis-acting element in promoter and enhancer regions
Phvul.001G228600	PvMADS-04	CAAT-box	CAAAT	640	5	645	-	Pisum sativum	common cis-acting element in promoter and enhancer regions
Phvul.001G228600	PvMADS-04	CAAT-box	CCAAT	895	5	900	+	Arabidopsis thaliana	common cis-acting element in promoter and enhancer regions
Phvul.001G228600	PvMADS-04	CAAT-box	CCAAT	1192	5	1197	+	Arabidopsis thaliana	common cis-acting element in promoter and enhancer regions
Phvul.001G228600	PvMADS-04	CAAT-box	CAAAT	1320	5	1325	-	Pisum sativum	common cis-acting element in promoter and enhancer regions
Phvul.001G228600	PvMADS-04	CAAT-box	CAAAT	1334	5	1339	-	Pisum sativum	common cis-acting element in promoter and enhancer regions
Phvul.001G228600	PvMADS-04	CAAT-box	CCAAT	1391	5	1396	-	Arabidopsis thaliana	common cis-acting element in promoter and enhancer regions
Phvul.001G228600	PvMADS-04	AuxRR-core	GGTCCAT	1348	7	1355	+	Nicotiana tabacum	cis-acting regulatory element involved in auxin responsiveness
Phvul.001G228600	PvMADS-04	ARE	AAACCA	245	6	251	-	Zea mays	cis-acting regulatory element essential for the anaerobic induction
Phvul.001G228600	PvMADS-04	I-box	gGATAAGGTG	1035	9	1044	+	Zea mays	part of a light responsive element
Phvul.001G228600	PvMADS-04	Box 4	ATTAAT	590	6	596	+	Petroselinum crispum	part of a conserved DNA module involved in light responsiveness
Phvul.001G228600	PvMADS-04	Box 4	ATTAAT	689	6	695	+	Petroselinum crispum	part of a conserved DNA module involved in light responsiveness
Phvul.001G228600	PvMADS-04	Box 4	ATTAAT	786	6	792	-	Petroselinum crispum	part of a conserved DNA module involved in light responsiveness
Phvul.001G228600	PvMADS-04	Box 4	ATTAAT	983	6	989	-	Petroselinum crispum	part of a conserved DNA module involved in light responsiveness
Phvul.001G228600	PvMADS-04	Box 4	ATTAAT	1151	6	1157	-	Petroselinum crispum	part of a conserved DNA module involved in light responsiveness
Phvul.001G228600	PvMADS-04	GATA-motif	AAGATAAGATT	19	10	29	+	Arabidopsis thaliana	part of a light responsive element
Phvul.001G228600	PvMADS-04	GATA-motif	AAGATAAGATT	796	11	807	+	Arabidopsis thaliana	part of a light responsive element
Phvul.001G228600	PvMADS-04	TCT-motif	TCTTAC	306	6	312	-	Arabidopsis thaliana	part of a light responsive element
Phvul.001G228600	PvMADS-04	TCT-motif	TCTTAC	1261	6	1267	-	Arabidopsis thaliana	part of a light responsive element
Phvul.001G228600	PvMADS-04	AT1-motif	AATTATTTTTTATT	386	13	399	-	Solanum tuberosum	part of a light responsive module
Phvul.001G228600	PvMADS-04	GCN4_motif	TGAGTCA	1372	7	1379	-	Oryza sativa	cis-regulatory element involved in endosperm expression
Phvul.001G228600	PvMADS-04	chs-CMA1a	TTACTTAA	617	8	625	+	Daucus carota	part of a light responsive element
Phvul.001G228600	PvMADS-04	GT1-motif	GGTTAA	155	6	161	+	Arabidopsis thaliana	light responsive element
Phvul.001G263400	PvMADS-05	GATA-motif	AAGATAAGATT	1049	10	1059	+	Arabidopsis thaliana	part of a light responsive element
Phvul.001G263400	PvMADS-05	AE-box	AGAAACAA	1425	8	1433	-	Arabidopsis thaliana	part of a module for light response
Phvul.001G263400	PvMADS-05	G-box	tgACACGTGGCA	388	11	399	+	Lycopersicon esculentum	cis-acting regulatory element involved in light responsiveness
Phvul.001G263400	PvMADS-05	G-box	ACACGTGGC	390	9	399	+	Brassica napus	cis-acting regulatory element involved in light responsiveness
Phvul.001G263400	PvMADS-05	G-box	CACGTG	391	6	397	+	Arabidopsis thaliana	cis-acting regulatory element involved in light responsiveness
Phvul.001G263400	PvMADS-05	G-box	TACGTG	564	6	570	+	Arabidopsis thaliana	cis-acting regulatory element involved in light responsiveness
Phvul.001G263400	PvMADS-05	G-Box	CACGTG	391	6	397	+	Pisum sativum	cis-acting regulatory element involved in light responsiveness
Phvul.001G263400	PvMADS-05	A-box	CCGTCC	513	6	519	+	Petroselinum crispum	cis-acting regulatory element
Phvul.001G263400	PvMADS-05	ARE	AAACCA	661	6	667	+	Zea mays	cis-acting regulatory element essential for the anaerobic induction
Phvul.001G263400	PvMADS-05	ARE	AAACCA	896	6	902	+	Zea mays	cis-acting regulatory element essential for the anaerobic induction
Phvul.001G263400	PvMADS-05	ARE	AAACCA	1203	6	1209	+	Zea mays	cis-acting regulatory element essential for the anaerobic induction
Phvul.001G263400	PvMADS-05	ARE	AAACCA	1291	6	1297	+	Zea mays	cis-acting regulatory element essential for the anaerobic induction
Phvul.001G263400	PvMADS-05	ARE	AAACCA	1451	6	1457	+	Zea mays	cis-acting regulatory element essential for the anaerobic induction
Phvul.001G263400	PvMADS-05	3-AF1 binding site	TAAGAGAGGAA	586	10	596	-	Solanum tuberosum	light responsive element
Phvul.001G263400	PvMADS-05	LTR	CCGAAA	786	6	792	+	Hordeum vulgare	cis-acting element involved in low-temperature responsiveness
Phvul.001G263400	PvMADS-05	LTR	CCGAAA	1463	6	1469	-	Hordeum vulgare	cis-acting element involved in low-temperature responsiveness
Phvul.001G263400	PvMADS-05	CAAT-box	CAAAT	55	5	60	+	Pisum sativum	common cis-acting element in promoter and enhancer regions
Phvul.001G263400	PvMADS-05	CAAT-box	CAAAT	197	5	202	-	Pisum sativum	common cis-acting element in promoter and enhancer regions
Phvul.001G263400	PvMADS-05	CAAT-box	CCAAT	522	5	527	+	Arabidopsis thaliana	common cis-acting element in promoter and enhancer regions
Phvul.001G263400	PvMADS-05	CAAT-box	AGCTCAATTTCA	612	11	623	+	Daucus carota	common cis-acting element in promoter and enhancer regions
Phvul.001G263400	PvMADS-05	CAAT-box	CAAAT	690	5	695	+	Pisum sativum	common cis-acting element in promoter and enhancer regions
Phvul.001G263400	PvMADS-05	CAAT-box	CAAAT	833	5	838	+	Pisum sativum	common cis-acting element in promoter and enhancer regions
Phvul.001G263400	PvMADS-05	CAAT-box	CCAAT	1012	5	1017	+	Arabidopsis thaliana	common cis-acting element in promoter and enhancer regions
Phvul.001G263400	PvMADS-05	CAAT-box	CAAAT	1083	5	1088	+	Pisum sativum	common cis-acting element in promoter and enhancer regions
Phvul.001G263400	PvMADS-05	CAAT-box	CCAAT	1206	5	1211	+	Arabidopsis thaliana	common cis-acting element in promoter and enhancer regions
Phvul.001G263400	PvMADS-05	CAAT-box	CAAAT	1217	5	1222	+	Pisum sativum	common cis-acting element in promoter and enhancer regions
Phvul.001G263400	PvMADS-05	CAAT-box	CCAAT	1224	5	1229	-	Arabidopsis thaliana	common cis-acting element in promoter and enhancer regions
Phvul.001G263400	PvMADS-05	CAAT-box	CCAAT	1229	5	1234	-	Arabidopsis thaliana	common cis-acting element in promoter and enhancer regions
Phvul.001G263400	PvMADS-05	TATA-box	ATATAT	1	6	7	+	Brassica napus	core promoter element around -30 of transcription start
Phvul.001G263400	PvMADS-05	TATA-box	TATATA	2	6	8	+	Arabidopsis thaliana	core promoter element around -30 of transcription start
Phvul.001G263400	PvMADS-05	TATA-box	TATA	4	4	8	+	Arabidopsis thaliana	core promoter element around -30 of transcription start
Phvul.001G263400	PvMADS-05	TATA-box	TATTTAAA	166	8	174	+	Arabidopsis thaliana	core promoter element around -30 of transcription start
Phvul.001G263400	PvMADS-05	TATA-box	ccTATAAAaa	820	9	829	-	Arabidopsis thaliana	core promoter element around -30 of transcription start
Phvul.001G263400	PvMADS-05	TATA-box	TATAAAA	821	7	828	-	Pisum sativum	core promoter element around -30 of transcription start
Phvul.001G263400	PvMADS-05	TATA-box	TATAAA	822	6	828	-	Helianthus annuus	core promoter element around -30 of transcription start
Phvul.001G263400	PvMADS-05	TATA-box	TATAA	823	5	828	-	Arabidopsis thaliana	core promoter element around -30 of transcription start
Phvul.001G263400	PvMADS-05	TATA-box	TATA	824	4	828	-	Arabidopsis thaliana	core promoter element around -30 of transcription start
Phvul.001G263400	PvMADS-05	TATA-box	taTATAAAtc	900	9	909	-	Arabidopsis thaliana	core promoter element around -30 of transcription start
Phvul.001G263400	PvMADS-05	TATA-box	TATAAAT	901	7	908	-	Brassica juncea	core promoter element around -30 of transcription start
Phvul.001G263400	PvMADS-05	TATA-box	TATAAA	902	6	908	-	Helianthus annuus	core promoter element around -30 of transcription start
Phvul.001G263400	PvMADS-05	TATA-box	TATATAA	903	7	910	-	Arabidopsis thaliana	core promoter element around -30 of transcription start
Phvul.001G263400	PvMADS-05	TATA-box	TATATA	904	6	910	-	Arabidopsis thaliana	core promoter element around -30 of transcription start
Phvul.001G263400	PvMADS-05	TATA-box	ATATAT	905	6	911	-	Brassica napus	core promoter element around -30 of transcription start
Phvul.001G263400	PvMADS-05	TATA-box	TATATA	906	6	912	-	Arabidopsis thaliana	core promoter element around -30 of transcription start
Phvul.001G263400	PvMADS-05	TATA-box	TATA	908	4	912	-	Arabidopsis thaliana	core promoter element around -30 of transcription start
Phvul.001G263400	PvMADS-05	TATA-box	TATAA	974	5	979	-	Arabidopsis thaliana	core promoter element around -30 of transcription start
Phvul.001G263400	PvMADS-05	TATA-box	TATA	975	4	979	-	Arabidopsis thaliana	core promoter element around -30 of transcription start
Phvul.001G263400	PvMADS-05	TATA-box	TACAAAA	977	7	984	+	Oryza sativa	core promoter element around -30 of transcription start
Phvul.001G263400	PvMADS-05	TATA-box	taTATAAAtc	1295	9	1304	-	Arabidopsis thaliana	core promoter element around -30 of transcription start
Phvul.001G263400	PvMADS-05	TATA-box	TATAAAT	1296	7	1303	-	Brassica juncea	core promoter element around -30 of transcription start
Phvul.001G263400	PvMADS-05	TATA-box	TATAAA	1297	6	1303	-	Helianthus annuus	core promoter element around -30 of transcription start
Phvul.001G263400	PvMADS-05	TATA-box	TATATAA	1298	7	1305	-	Arabidopsis thaliana	core promoter element around -30 of transcription start
Phvul.001G263400	PvMADS-05	TATA-box	TATATA	1299	6	1305	-	Arabidopsis thaliana	core promoter element around -30 of transcription start
Phvul.001G263400	PvMADS-05	TATA-box	ATATAT	1300	6	1306	-	Brassica napus	core promoter element around -30 of transcription start
Phvul.001G263400	PvMADS-05	TATA-box	TATATA	1301	6	1307	-	Arabidopsis thaliana	core promoter element around -30 of transcription start
Phvul.001G263400	PvMADS-05	TATA-box	TATA	1303	4	1307	-	Arabidopsis thaliana	core promoter element around -30 of transcription start
Phvul.001G263400	PvMADS-05	TATA-box	ccTATAAAaa	1316	9	1325	-	Arabidopsis thaliana	core promoter element around -30 of transcription start
Phvul.001G263400	PvMADS-05	TATA-box	TATAAAA	1317	7	1324	-	Pisum sativum	core promoter element around -30 of transcription start
Phvul.001G263400	PvMADS-05	TATA-box	TATAAA	1318	6	1324	-	Helianthus annuus	core promoter element around -30 of transcription start
Phvul.001G263400	PvMADS-05	TATA-box	TATAA	1319	5	1324	-	Arabidopsis thaliana	core promoter element around -30 of transcription start
Phvul.001G263400	PvMADS-05	TATA-box	TATA	1320	4	1324	-	Arabidopsis thaliana	core promoter element around -30 of transcription start
Phvul.001G263400	PvMADS-05	TATA-box	TATAAAA	1381	7	1388	-	Pisum sativum	core promoter element around -30 of transcription start
Phvul.001G263400	PvMADS-05	TATA-box	ccTATAAAaa	1382	9	1391	-	Arabidopsis thaliana	core promoter element around -30 of transcription start
Phvul.001G263400	PvMADS-05	TATA-box	TATATAA	1383	7	1390	-	Arabidopsis thaliana	core promoter element around -30 of transcription start
Phvul.001G263400	PvMADS-05	TATA-box	TATATA	1384	6	1390	-	Arabidopsis thaliana	core promoter element around -30 of transcription start
Phvul.001G263400	PvMADS-05	TATA-box	TATA	1386	4	1390	-	Arabidopsis thaliana	core promoter element around -30 of transcription start
Phvul.001G263400	PvMADS-05	TATA-box	TATACA	1417	6	1423	-	Helianthus annuus	core promoter element around -30 of transcription start
Phvul.001G263400	PvMADS-05	TATA-box	TATATA	1419	6	1425	-	Arabidopsis thaliana	core promoter element around -30 of transcription start
Phvul.001G263400	PvMADS-05	TATA-box	ATATAT	1420	6	1426	-	Brassica napus	core promoter element around -30 of transcription start
Phvul.001G263400	PvMADS-05	TATA-box	TATA	1421	4	1425	-	Arabidopsis thaliana	core promoter element around -30 of transcription start
Phvul.001G263400	PvMADS-05	ACA-motif	AATCACAACCATA	908	12	920	-	Arabidopsis thaliana	part of gapA in (gapA-CMA1) involved with light responsiveness
Phvul.001G263400	PvMADS-05	ATCT-motif	AATCTAATCC	1227	9	1236	-	Pisum sativum	part of a conserved DNA module involved in light responsiveness
Phvul.001G263400	PvMADS-05	TCA-element	CCATCTTTTT	419	9	428	+	Nicotiana tabacum	cis-acting element involved in salicylic acid responsiveness
Phvul.001G263400	PvMADS-05	TCA-element	CCATCTTTTT	868	9	877	-	Nicotiana tabacum	cis-acting element involved in salicylic acid responsiveness
Phvul.001G263400	PvMADS-05	ABRE	GCAACGTGTC	389	9	398	-	Hordeum vulgare	cis-acting element involved in the abscisic acid responsiveness
Phvul.001G263400	PvMADS-05	ABRE	CACGTG	391	6	397	+	Arabidopsis thaliana	cis-acting element involved in the abscisic acid responsiveness
Phvul.001G263400	PvMADS-05	ABRE	ACGTG	392	5	397	+	Arabidopsis thaliana	cis-acting element involved in the abscisic acid responsiveness
Phvul.001G263400	PvMADS-05	ABRE	ACGTG	565	5	570	+	Arabidopsis thaliana	cis-acting element involved in the abscisic acid responsiveness
Phvul.001G263400	PvMADS-05	chs-CMA1a	TTACTTAA	1333	8	1341	-	Daucus carota	part of a light responsive element
Phvul.001G263400	PvMADS-05	TCT-motif	TCTTAC	592	6	598	+	Arabidopsis thaliana	part of a light responsive element
Phvul.001G263400	PvMADS-05	O2-site	GATGATGTGG	375	9	384	-	Zea mays	cis-acting regulatory element involved in zein metabolism regulation
Phvul.001G263400	PvMADS-05	GARE-motif	TCTGTTG	701	7	708	-	Brassica oleracea	gibberellin-responsive element
Phvul.002G049800	PvMADS-06	GATA-motif	GATAGGA	290	7	297	-	Arabidopsis thaliana	part of a light responsive element
Phvul.002G049800	PvMADS-06	GATA-motif	AAGGATAAGG	703	9	712	+	Solanum tuberosum	part of a light responsive element
Phvul.002G049800	PvMADS-06	TC-rich repeats	GTTTTCTTAC	1406	9	1415	-	Nicotiana tabacum	cis-acting element involved in defense and stress responsiveness
Phvul.002G049800	PvMADS-06	CAAT-box	CAAAT	627	5	632	-	Pisum sativum	common cis-acting element in promoter and enhancer regions
Phvul.002G049800	PvMADS-06	CAAT-box	CAAAT	1070	5	1075	-	Pisum sativum	common cis-acting element in promoter and enhancer regions
Phvul.002G049800	PvMADS-06	CAAT-box	CAAT	1140	4	1144	+	Nicotiana glutinosa
Phvul.002G049800	PvMADS-06	CAAT-box	CAAAT	1291	5	1296	-	Pisum sativum	common cis-acting element in promoter and enhancer regions
Phvul.002G049800	PvMADS-06	CAAT-box	CAAAT	1332	5	1337	-	Pisum sativum	common cis-acting element in promoter and enhancer regions
Phvul.002G049800	PvMADS-06	CAAT-box	CAAAT	1370	5	1375	-	Pisum sativum	common cis-acting element in promoter and enhancer regions
Phvul.002G049800	PvMADS-06	CAAT-box	TGCCAAC	1442	7	1449	-	Petunia hybrida	common cis-acting element in promoter and enhancer regions
Phvul.002G049800	PvMADS-06	CAAT-box	CAAAT	1466	5	1471	-	Pisum sativum	common cis-acting element in promoter and enhancer regions
Phvul.002G049800	PvMADS-06	CAT-box	GCCACT	486	6	492	-	Arabidopsis thaliana	cis-acting regulatory element related to meristem expression
Phvul.002G049800	PvMADS-06	CAT-box	GCCACT	758	6	764	+	Arabidopsis thaliana	cis-acting regulatory element related to meristem expression
Phvul.002G049800	PvMADS-06	AT-rich sequence	TAAAATACT	1173	9	1182	-	Pisum sativum	element for maximal elicitor-mediated activation (2copies)
Phvul.002G049800	PvMADS-06	LTR	CCGAAA	131	6	137	-	Hordeum vulgare	cis-acting element involved in low-temperature responsiveness
Phvul.002G049800	PvMADS-06	CGTCA-motif	CGTCA	227	5	232	+	Hordeum vulgare	cis-acting regulatory element involved in the MeJA-responsiveness
Phvul.002G049800	PvMADS-06	TATA-box	ATTATA	855	6	861	+	Brassica napus	core promoter element around -30 of transcription start
Phvul.002G049800	PvMADS-06	TATA-box	TATAA	856	5	861	-	Arabidopsis thaliana	core promoter element around -30 of transcription start
Phvul.002G049800	PvMADS-06	TATA-box	TATA	857	4	861	-	Arabidopsis thaliana	core promoter element around -30 of transcription start
Phvul.002G049800	PvMADS-06	TATA-box	TACAAAA	898	7	905	+	Oryza sativa	core promoter element around -30 of transcription start
Phvul.002G049800	PvMADS-06	TATA-box	TATAAAA	912	7	919	-	Pisum sativum	core promoter element around -30 of transcription start
Phvul.002G049800	PvMADS-06	TATA-box	TATAAA	913	6	919	-	Helianthus annuus	core promoter element around -30 of transcription start
Phvul.002G049800	PvMADS-06	TATA-box	TATATAA	914	7	921	-	Arabidopsis thaliana	core promoter element around -30 of transcription start
Phvul.002G049800	PvMADS-06	TATA-box	TATATA	915	6	921	-	Arabidopsis thaliana	core promoter element around -30 of transcription start
Phvul.002G049800	PvMADS-06	TATA-box	ATATAA	916	6	922	+	Brassica oleracea	core promoter element around -30 of transcription start
Phvul.002G049800	PvMADS-06	TATA-box	TATA	917	4	921	-	Arabidopsis thaliana	core promoter element around -30 of transcription start
Phvul.002G049800	PvMADS-06	TATA-box	ATATAT	922	6	928	-	Brassica napus	core promoter element around -30 of transcription start
Phvul.002G049800	PvMADS-06	TATA-box	TATATA	923	6	929	-	Arabidopsis thaliana	core promoter element around -30 of transcription start
Phvul.002G049800	PvMADS-06	TATA-box	ATATAT	924	6	930	-	Brassica napus	core promoter element around -30 of transcription start
Phvul.002G049800	PvMADS-06	TATA-box	TATA	925	4	929	-	Arabidopsis thaliana	core promoter element around -30 of transcription start
Phvul.002G049800	PvMADS-06	TATA-box	taTATAAAtc	931	9	940	-	Arabidopsis thaliana	core promoter element around -30 of transcription start
Phvul.002G049800	PvMADS-06	TATA-box	TATAAAT	932	7	939	-	Brassica juncea	core promoter element around -30 of transcription start
Phvul.002G049800	PvMADS-06	TATA-box	TATAAA	933	6	939	-	Helianthus annuus	core promoter element around -30 of transcription start
Phvul.002G049800	PvMADS-06	TATA-box	TATATAA	934	7	941	-	Arabidopsis thaliana	core promoter element around -30 of transcription start
Phvul.002G049800	PvMADS-06	TATA-box	TATATA	935	6	941	-	Arabidopsis thaliana	core promoter element around -30 of transcription start
Phvul.002G049800	PvMADS-06	TATA-box	ATATAT	936	6	942	-	Brassica napus	core promoter element around -30 of transcription start
Phvul.002G049800	PvMADS-06	TATA-box	TATATA	937	6	943	-	Arabidopsis thaliana	core promoter element around -30 of transcription start
Phvul.002G049800	PvMADS-06	TATA-box	ATATAT	938	6	944	-	Brassica napus	core promoter element around -30 of transcription start
Phvul.002G049800	PvMADS-06	TATA-box	TATA	939	4	943	-	Arabidopsis thaliana	core promoter element around -30 of transcription start
Phvul.002G049800	PvMADS-06	TATA-box	ATATAT	954	6	960	-	Brassica napus	core promoter element around -30 of transcription start
Phvul.002G049800	PvMADS-06	TATA-box	TATA	955	4	959	-	Arabidopsis thaliana	core promoter element around -30 of transcription start
Phvul.002G049800	PvMADS-06	TATA-box	TATAAAA	961	7	968	-	Pisum sativum	core promoter element around -30 of transcription start
Phvul.002G049800	PvMADS-06	TATA-box	TATAAA	962	6	968	-	Helianthus annuus	core promoter element around -30 of transcription start
Phvul.002G049800	PvMADS-06	TATA-box	TATATAA	963	7	970	-	Arabidopsis thaliana	core promoter element around -30 of transcription start
Phvul.002G049800	PvMADS-06	TATA-box	TATATA	964	6	970	-	Arabidopsis thaliana	core promoter element around -30 of transcription start
Phvul.002G049800	PvMADS-06	TATA-box	ATATAA	965	6	971	+	Brassica oleracea	core promoter element around -30 of transcription start
Phvul.002G049800	PvMADS-06	TATA-box	TATA	966	4	970	-	Arabidopsis thaliana	core promoter element around -30 of transcription start
Phvul.002G049800	PvMADS-06	TATA-box	ATTATA	975	6	981	+	Brassica napus	core promoter element around -30 of transcription start
Phvul.002G049800	PvMADS-06	TATA-box	TATAA	976	5	981	-	Arabidopsis thaliana	core promoter element around -30 of transcription start
Phvul.002G049800	PvMADS-06	TATA-box	TATA	977	4	981	-	Arabidopsis thaliana	core promoter element around -30 of transcription start
Phvul.002G049800	PvMADS-06	TATA-box	ATTATA	981	6	987	+	Brassica napus	core promoter element around -30 of transcription start
Phvul.002G049800	PvMADS-06	TATA-box	TATATAA	982	7	989	-	Arabidopsis thaliana	core promoter element around -30 of transcription start
Phvul.002G049800	PvMADS-06	TATA-box	TATATA	983	6	989	-	Arabidopsis thaliana	core promoter element around -30 of transcription start
Phvul.002G049800	PvMADS-06	TATA-box	TATA	985	4	989	-	Arabidopsis thaliana	core promoter element around -30 of transcription start
Phvul.002G049800	PvMADS-06	TATA-box	TATAAAA	1008	7	1015	-	Pisum sativum	core promoter element around -30 of transcription start
Phvul.002G049800	PvMADS-06	TATA-box	TATAAA	1009	6	1015	-	Helianthus annuus	core promoter element around -30 of transcription start
Phvul.002G049800	PvMADS-06	TATA-box	TATATAA	1010	7	1017	-	Arabidopsis thaliana	core promoter element around -30 of transcription start
Phvul.002G049800	PvMADS-06	TATA-box	TATATA	1011	6	1017	-	Arabidopsis thaliana	core promoter element around -30 of transcription start
Phvul.002G049800	PvMADS-06	TATA-box	ATATAT	1012	6	1018	-	Brassica napus	core promoter element around -30 of transcription start
Phvul.002G049800	PvMADS-06	TATA-box	TATA	1013	4	1017	-	Arabidopsis thaliana	core promoter element around -30 of transcription start
Phvul.002G049800	PvMADS-06	TATA-box	ATATAA	1062	6	1068	+	Brassica oleracea	core promoter element around -30 of transcription start
Phvul.002G049800	PvMADS-06	TATA-box	TATA	1063	4	1067	-	Arabidopsis thaliana	core promoter element around -30 of transcription start
Phvul.002G049800	PvMADS-06	TATA-box	TATAAATA	1112	8	1120	-	Daucus carota	core promoter element around -30 of transcription start
Phvul.002G049800	PvMADS-06	TATA-box	TATAAAT	1113	7	1120	-	Brassica juncea	core promoter element around -30 of transcription start
Phvul.002G049800	PvMADS-06	TATA-box	TATAAA	1114	6	1120	-	Helianthus annuus	core promoter element around -30 of transcription start
Phvul.002G049800	PvMADS-06	TATA-box	TATAA	1115	5	1120	-	Arabidopsis thaliana	core promoter element around -30 of transcription start
Phvul.002G049800	PvMADS-06	TATA-box	TATA	1116	4	1120	-	Arabidopsis thaliana	core promoter element around -30 of transcription start
Phvul.002G049800	PvMADS-06	TATA-box	TATAA	1214	5	1219	-	Arabidopsis thaliana	core promoter element around -30 of transcription start
Phvul.002G049800	PvMADS-06	TATA-box	TATA	1215	4	1219	-	Arabidopsis thaliana	core promoter element around -30 of transcription start
Phvul.002G049800	PvMADS-06	TATA-box	ATTATA	1230	6	1236	+	Brassica napus	core promoter element around -30 of transcription start
Phvul.002G049800	PvMADS-06	TATA-box	TATAA	1231	5	1236	-	Arabidopsis thaliana	core promoter element around -30 of transcription start
Phvul.002G049800	PvMADS-06	TATA-box	TATA	1232	4	1236	-	Arabidopsis thaliana	core promoter element around -30 of transcription start
Phvul.002G049800	PvMADS-06	TATA-box	ATATAT	1255	6	1261	-	Brassica napus	core promoter element around -30 of transcription start
Phvul.002G049800	PvMADS-06	TATA-box	TATATA	1256	6	1262	-	Arabidopsis thaliana	core promoter element around -30 of transcription start
Phvul.002G049800	PvMADS-06	TATA-box	ATATAA	1257	6	1263	+	Brassica oleracea	core promoter element around -30 of transcription start
Phvul.002G049800	PvMADS-06	TATA-box	TATA	1258	4	1262	-	Arabidopsis thaliana	core promoter element around -30 of transcription start
Phvul.002G049800	PvMADS-06	TATA-box	TATAAGAA	1310	8	1318	-	Zea mays	core promoter element around -30 of transcription start
Phvul.002G049800	PvMADS-06	TATA-box	TATAA	1313	5	1318	-	Arabidopsis thaliana	core promoter element around -30 of transcription start
Phvul.002G049800	PvMADS-06	TATA-box	TATA	1314	4	1318	-	Arabidopsis thaliana	core promoter element around -30 of transcription start
Phvul.002G049800	PvMADS-06	TATA-box	ATTATA	1342	6	1348	+	Brassica napus	core promoter element around -30 of transcription start
Phvul.002G049800	PvMADS-06	TATA-box	TATATAA	1343	7	1350	-	Arabidopsis thaliana	core promoter element around -30 of transcription start
Phvul.002G049800	PvMADS-06	TATA-box	TATATA	1344	6	1350	-	Arabidopsis thaliana	core promoter element around -30 of transcription start
Phvul.002G049800	PvMADS-06	TATA-box	ATATAA	1345	6	1351	+	Brassica oleracea	core promoter element around -30 of transcription start
Phvul.002G049800	PvMADS-06	TATA-box	TATA	1346	4	1350	-	Arabidopsis thaliana	core promoter element around -30 of transcription start
Phvul.002G049800	PvMADS-06	TATA-box	ATTATA	1396	6	1402	+	Brassica napus	core promoter element around -30 of transcription start
Phvul.002G049800	PvMADS-06	TATA-box	TATAA	1397	5	1402	-	Arabidopsis thaliana	core promoter element around -30 of transcription start
Phvul.002G049800	PvMADS-06	TATA-box	TATA	1398	4	1402	-	Arabidopsis thaliana	core promoter element around -30 of transcription start
Phvul.002G049800	PvMADS-06	TATA-box	TATAA	1453	5	1458	-	Arabidopsis thaliana	core promoter element around -30 of transcription start
Phvul.002G049800	PvMADS-06	TATA-box	TATA	1454	4	1458	-	Arabidopsis thaliana	core promoter element around -30 of transcription start
Phvul.002G049800	PvMADS-06	TCA-element	CCATCTTTTT	468	9	477	-	Nicotiana tabacum	cis-acting element involved in salicylic acid responsiveness
Phvul.002G049800	PvMADS-06	TGACG-motif	TGACG	227	5	232	-	Hordeum vulgare	cis-acting regulatory element involved in the MeJA-responsiveness
Phvul.002G049800	PvMADS-06	chs-CMA1a	TTACTTAA	944	8	952	-	Daucus carota	part of a light responsive element
Phvul.002G049800	PvMADS-06	MBS	CAACTG	300	6	306	+	Arabidopsis thaliana	MYB binding site involved in drought-inducibility
Phvul.002G112200	PvMADS-07	GARE-motif	TCTGTTG	349	7	356	-	Brassica oleracea	gibberellin-responsive element
Phvul.002G112200	PvMADS-07	GARE-motif	TCTGTTG	845	7	852	+	Brassica oleracea	gibberellin-responsive element
Phvul.002G112200	PvMADS-07	GARE-motif	TCTGTTG	1161	7	1168	+	Brassica oleracea	gibberellin-responsive element
Phvul.002G112200	PvMADS-07	MBS	CAACTG	191	6	197	-	Arabidopsis thaliana	MYB binding site involved in drought-inducibility
Phvul.002G112200	PvMADS-07	MBS	CAACTG	1191	6	1197	-	Arabidopsis thaliana	MYB binding site involved in drought-inducibility
Phvul.002G112200	PvMADS-07	ABRE	ACGTG	806	5	811	+	Arabidopsis thaliana	cis-acting element involved in the abscisic acid responsiveness
Phvul.002G112200	PvMADS-07	GT1-motif	GGTTAA	326	6	332	-	Arabidopsis thaliana	light responsive element
Phvul.002G112200	PvMADS-07	GT1-motif	GGTTAA	1032	6	1038	+	Arabidopsis thaliana	light responsive element
Phvul.002G112200	PvMADS-07	TCA-element	CCATCTTTTT	604	9	613	-	Nicotiana tabacum	cis-acting element involved in salicylic acid responsiveness
Phvul.002G112200	PvMADS-07	TGACG-motif	TGACG	685	5	690	+	Hordeum vulgare	cis-acting regulatory element involved in the MeJA-responsiveness
Phvul.002G112200	PvMADS-07	TCT-motif	TCTTAC	491	6	497	-	Arabidopsis thaliana	part of a light responsive element
Phvul.002G112200	PvMADS-07	TCT-motif	TCTTAC	1138	6	1144	+	Arabidopsis thaliana	part of a light responsive element
Phvul.002G112200	PvMADS-07	CAT-box	GCCACT	82	6	88	+	Arabidopsis thaliana	cis-acting regulatory element related to meristem expression
Phvul.002G112200	PvMADS-07	CAAT-box	CAAAT	29	5	34	-	Pisum sativum	common cis-acting element in promoter and enhancer regions
Phvul.002G112200	PvMADS-07	CAAT-box	CAAAT	78	5	83	-	Pisum sativum	common cis-acting element in promoter and enhancer regions
Phvul.002G112200	PvMADS-07	CAAT-box	CAAAT	199	5	204	-	Pisum sativum	common cis-acting element in promoter and enhancer regions
Phvul.002G112200	PvMADS-07	CAAT-box	CCAAT	279	5	284	-	Arabidopsis thaliana	common cis-acting element in promoter and enhancer regions
Phvul.002G112200	PvMADS-07	CAAT-box	CAAAT	293	5	298	+	Pisum sativum	common cis-acting element in promoter and enhancer regions
Phvul.002G112200	PvMADS-07	CAAT-box	CAAAT	487	5	492	-	Pisum sativum	common cis-acting element in promoter and enhancer regions
Phvul.002G112200	PvMADS-07	CAAT-box	CAAAT	701	5	706	-	Pisum sativum	common cis-acting element in promoter and enhancer regions
Phvul.002G112200	PvMADS-07	CAAT-box	CAAAT	898	5	903	-	Pisum sativum	common cis-acting element in promoter and enhancer regions
Phvul.002G112200	PvMADS-07	CAAT-box	CAAAT	907	5	912	-	Pisum sativum	common cis-acting element in promoter and enhancer regions
Phvul.002G112200	PvMADS-07	CAAT-box	CAAAT	961	5	966	+	Pisum sativum	common cis-acting element in promoter and enhancer regions
Phvul.002G112200	PvMADS-07	CAAT-box	CAAAT	1201	5	1206	-	Pisum sativum	common cis-acting element in promoter and enhancer regions
Phvul.002G112200	PvMADS-07	CAAT-box	CAAAT	1398	5	1403	+	Pisum sativum	common cis-acting element in promoter and enhancer regions
Phvul.002G112200	PvMADS-07	CAAT-box	CCAAT	1431	5	1436	+	Arabidopsis thaliana	common cis-acting element in promoter and enhancer regions
Phvul.002G112200	PvMADS-07	CAAT-box	CAAAT	1460	5	1465	+	Pisum sativum	common cis-acting element in promoter and enhancer regions
Phvul.002G112200	PvMADS-07	AAAC-motif	CAATCAAAACCT	305	11	316	+	Spinacia oleracea	light responsive element
Phvul.002G112200	PvMADS-07	TATA-box	TATAAAT	34	7	41	-	Brassica juncea	core promoter element around -30 of transcription start
Phvul.002G112200	PvMADS-07	TATA-box	TATAAA	35	6	41	-	Helianthus annuus	core promoter element around -30 of transcription start
Phvul.002G112200	PvMADS-07	TATA-box	TATAA	36	5	41	-	Arabidopsis thaliana	core promoter element around -30 of transcription start
Phvul.002G112200	PvMADS-07	TATA-box	TATA	37	4	41	+	Arabidopsis thaliana	core promoter element around -30 of transcription start
Phvul.002G112200	PvMADS-07	TATA-box	TATA	110	4	114	+	Arabidopsis thaliana	core promoter element around -30 of transcription start
Phvul.002G112200	PvMADS-07	TATA-box	ATTATA	238	6	244	+	Brassica napus	core promoter element around -30 of transcription start
Phvul.002G112200	PvMADS-07	TATA-box	TATAA	239	5	244	-	Arabidopsis thaliana	core promoter element around -30 of transcription start
Phvul.002G112200	PvMADS-07	TATA-box	TATA	240	4	244	+	Arabidopsis thaliana	core promoter element around -30 of transcription start
Phvul.002G112200	PvMADS-07	TATA-box	taTATAAAtc	397	10	407	-	Arabidopsis thaliana	core promoter element around -30 of transcription start
Phvul.002G112200	PvMADS-07	TATA-box	TATAAAT	398	7	405	-	Brassica juncea	core promoter element around -30 of transcription start
Phvul.002G112200	PvMADS-07	TATA-box	TATAAA	399	6	405	-	Helianthus annuus	core promoter element around -30 of transcription start
Phvul.002G112200	PvMADS-07	TATA-box	TATATAA	400	7	407	-	Arabidopsis thaliana	core promoter element around -30 of transcription start
Phvul.002G112200	PvMADS-07	TATA-box	TATATA	401	6	407	+	Arabidopsis thaliana	core promoter element around -30 of transcription start
Phvul.002G112200	PvMADS-07	TATA-box	ATATAT	402	6	408	+	Brassica napus	core promoter element around -30 of transcription start
Phvul.002G112200	PvMADS-07	TATA-box	TATA	403	4	407	+	Arabidopsis thaliana	core promoter element around -30 of transcription start
Phvul.002G112200	PvMADS-07	TATA-box	TATAAAT	468	7	475	-	Brassica juncea	core promoter element around -30 of transcription start
Phvul.002G112200	PvMADS-07	TATA-box	TATAAA	469	6	475	-	Helianthus annuus	core promoter element around -30 of transcription start
Phvul.002G112200	PvMADS-07	TATA-box	TATAA	470	5	475	-	Arabidopsis thaliana	core promoter element around -30 of transcription start
Phvul.002G112200	PvMADS-07	TATA-box	TATA	471	4	475	+	Arabidopsis thaliana	core promoter element around -30 of transcription start
Phvul.002G112200	PvMADS-07	TATA-box	TATA	713	4	717	+	Arabidopsis thaliana	core promoter element around -30 of transcription start
Phvul.002G112200	PvMADS-07	TATA-box	TATATA	750	6	756	-	Arabidopsis thaliana	core promoter element around -30 of transcription start
Phvul.002G112200	PvMADS-07	TATA-box	TATA	752	4	756	-	Arabidopsis thaliana	core promoter element around -30 of transcription start
Phvul.002G112200	PvMADS-07	TATA-box	ATTATA	878	6	884	+	Brassica napus	core promoter element around -30 of transcription start
Phvul.002G112200	PvMADS-07	TATA-box	TATAA	879	5	884	-	Arabidopsis thaliana	core promoter element around -30 of transcription start
Phvul.002G112200	PvMADS-07	TATA-box	TATA	880	4	884	-	Arabidopsis thaliana	core promoter element around -30 of transcription start
Phvul.002G112200	PvMADS-07	TATA-box	TATA	1114	4	1118	-	Arabidopsis thaliana	core promoter element around -30 of transcription start
Phvul.002G112200	PvMADS-07	TATA-box	TACATAAA	1116	8	1124	+	Oryza sativa	core promoter element around -30 of transcription start
Phvul.002G112200	PvMADS-07	TATA-box	ATATAT	1123	6	1129	-	Brassica napus	core promoter element around -30 of transcription start
Phvul.002G112200	PvMADS-07	TATA-box	TATATA	1124	6	1130	-	Arabidopsis thaliana	core promoter element around -30 of transcription start
Phvul.002G112200	PvMADS-07	TATA-box	ATATAT	1125	6	1131	-	Brassica napus	core promoter element around -30 of transcription start
Phvul.002G112200	PvMADS-07	TATA-box	TATA	1126	4	1130	-	Arabidopsis thaliana	core promoter element around -30 of transcription start
Phvul.002G112200	PvMADS-07	TATA-box	TATAA	1216	5	1221	-	Arabidopsis thaliana	core promoter element around -30 of transcription start
Phvul.002G112200	PvMADS-07	TATA-box	TATA	1217	4	1221	-	Arabidopsis thaliana	core promoter element around -30 of transcription start
Phvul.002G112200	PvMADS-07	TATA-box	ATTATA	1300	6	1306	+	Brassica napus	core promoter element around -30 of transcription start
Phvul.002G112200	PvMADS-07	TATA-box	TATAA	1301	5	1306	-	Arabidopsis thaliana	core promoter element around -30 of transcription start
Phvul.002G112200	PvMADS-07	TATA-box	TATA	1302	4	1306	-	Arabidopsis thaliana	core promoter element around -30 of transcription start
Phvul.002G112200	PvMADS-07	TATA-box	TATA	1420	4	1424	-	Arabidopsis thaliana	core promoter element around -30 of transcription start
Phvul.002G112200	PvMADS-07	CGTCA-motif	CGTCA	685	5	690	-	Hordeum vulgare	cis-acting regulatory element involved in the MeJA-responsiveness
Phvul.002G112200	PvMADS-07	circadian	CAAAGATATC	994	9	1003	+	Lycopersicon esculentum	cis-acting regulatory element involved in circadian control
Phvul.002G112200	PvMADS-07	GATA-motif	AAGGATAAGG	324	9	333	-	Solanum tuberosum	part of a light responsive element
Phvul.002G112200	PvMADS-07	G-box	TACGTG	805	6	811	+	Arabidopsis thaliana	cis-acting regulatory element involved in light responsiveness
Phvul.002G112200	PvMADS-07	G-box	CACGAC	1010	6	1016	-	Zea mays	cis-acting regulatory element involved in light responsiveness
Phvul.002G112200	PvMADS-07	A-box	CCGTCC	613	6	619	-	Petroselinum crispum	cis-acting regulatory element
Phvul.002G112200	PvMADS-07	A-box	CCGTCC	1373	6	1379	-	Petroselinum crispum	cis-acting regulatory element
Phvul.002G112200	PvMADS-07	I-box	gGATAAGGTG	322	9	331	-	Zea mays	part of a light responsive element
Phvul.002G112200	PvMADS-07	ARE	AAACCA	1437	6	1443	+	Zea mays	cis-acting regulatory element essential for the anaerobic induction
Phvul.002G112200	PvMADS-07	TC-rich repeats	ATTCTCTAAC	453	9	462	+	Nicotiana tabacum	cis-acting element involved in defense and stress responsiveness
Phvul.002G112200	PvMADS-07	TC-rich repeats	ATTCTCTAAC	599	9	608	-	Nicotiana tabacum	cis-acting element involved in defense and stress responsiveness
Phvul.002G112200	PvMADS-07	Box 4	ATTAAT	105	6	111	+	Petroselinum crispum	part of a conserved DNA module involved in light responsiveness
Phvul.002G112200	PvMADS-07	Box 4	ATTAAT	1209	6	1215	-	Petroselinum crispum	part of a conserved DNA module involved in light responsiveness
Phvul.002G112200	PvMADS-07	Box 4	ATTAAT	1466	6	1472	-	Petroselinum crispum	part of a conserved DNA module involved in light responsiveness
Phvul.002G112200	PvMADS-07	GA-motif	ATAGATAA	129	8	137	+	Arabidopsis thaliana	part of a light responsive element
Phvul.002G143866	PvMADS-08	I-box	AGATAAGG	1150	8	1158	+	Triticum aestivum	part of a light responsive element
Phvul.002G143866	PvMADS-08	ARE	AAACCA	889	6	895	+	Zea mays	cis-acting regulatory element essential for the anaerobic induction
Phvul.002G143866	PvMADS-08	Box 4	ATTAAT	168	6	174	+	Petroselinum crispum	part of a conserved DNA module involved in light responsiveness
Phvul.002G143866	PvMADS-08	Box 4	ATTAAT	427	6	433	+	Petroselinum crispum	part of a conserved DNA module involved in light responsiveness
Phvul.002G143866	PvMADS-08	Box 4	ATTAAT	487	6	493	+	Petroselinum crispum	part of a conserved DNA module involved in light responsiveness
Phvul.002G143866	PvMADS-08	TC-rich repeats	ATTCTCTAAC	214	9	223	-	Nicotiana tabacum	cis-acting element involved in defense and stress responsiveness
Phvul.002G143866	PvMADS-08	TC-rich repeats	ATTCTCTAAC	370	9	379	-	Nicotiana tabacum	cis-acting element involved in defense and stress responsiveness
Phvul.002G143866	PvMADS-08	G-Box	CACGTT	1407	6	1413	-	Pisum sativum	cis-acting regulatory element involved in light responsiveness
Phvul.002G143866	PvMADS-08	AE-box	AGAAACTT	11	8	19	+	Arabidopsis thaliana	part of a module for light response
Phvul.002G143866	PvMADS-08	GATA-motif	AAGATAAGATT	43	10	53	+	Arabidopsis thaliana	part of a light responsive element
Phvul.002G143866	PvMADS-08	CGTCA-motif	CGTCA	686	5	691	+	Hordeum vulgare	cis-acting regulatory element involved in the MeJA-responsiveness
Phvul.002G143866	PvMADS-08	TATA-box	TATACA	36	6	42	-	Helianthus annuus	core promoter element around -30 of transcription start
Phvul.002G143866	PvMADS-08	TATA-box	TATA	38	4	42	+	Arabidopsis thaliana	core promoter element around -30 of transcription start
Phvul.002G143866	PvMADS-08	TATA-box	TACAAAA	40	7	47	+	Oryza sativa	core promoter element around -30 of transcription start
Phvul.002G143866	PvMADS-08	TATA-box	TATATA	60	6	66	+	Arabidopsis thaliana	core promoter element around -30 of transcription start
Phvul.002G143866	PvMADS-08	TATA-box	ATATAT	61	6	67	+	Brassica napus	core promoter element around -30 of transcription start
Phvul.002G143866	PvMADS-08	TATA-box	TATA	62	4	66	+	Arabidopsis thaliana	core promoter element around -30 of transcription start
Phvul.002G143866	PvMADS-08	TATA-box	TATACA	70	6	76	-	Helianthus annuus	core promoter element around -30 of transcription start
Phvul.002G143866	PvMADS-08	TATA-box	TATA	72	4	76	+	Arabidopsis thaliana	core promoter element around -30 of transcription start
Phvul.002G143866	PvMADS-08	TATA-box	TATA	116	4	120	+	Arabidopsis thaliana	core promoter element around -30 of transcription start
Phvul.002G143866	PvMADS-08	TATA-box	TATAA	131	5	136	-	Arabidopsis thaliana	core promoter element around -30 of transcription start
Phvul.002G143866	PvMADS-08	TATA-box	TATA	132	4	136	+	Arabidopsis thaliana	core promoter element around -30 of transcription start
Phvul.002G143866	PvMADS-08	TATA-box	TATAA	137	5	142	-	Arabidopsis thaliana	core promoter element around -30 of transcription start
Phvul.002G143866	PvMADS-08	TATA-box	TATA	138	4	142	+	Arabidopsis thaliana	core promoter element around -30 of transcription start
Phvul.002G143866	PvMADS-08	TATA-box	TATA	204	4	208	+	Arabidopsis thaliana	core promoter element around -30 of transcription start
Phvul.002G143866	PvMADS-08	TATA-box	TATA	263	4	267	+	Arabidopsis thaliana	core promoter element around -30 of transcription start
Phvul.002G143866	PvMADS-08	TATA-box	TATATA	418	6	424	+	Arabidopsis thaliana	core promoter element around -30 of transcription start
Phvul.002G143866	PvMADS-08	TATA-box	ATATAT	419	6	425	+	Brassica napus	core promoter element around -30 of transcription start
Phvul.002G143866	PvMADS-08	TATA-box	TATA	420	4	424	+	Arabidopsis thaliana	core promoter element around -30 of transcription start
Phvul.002G143866	PvMADS-08	TATA-box	TATTTAAA	555	8	563	+	Arabidopsis thaliana	core promoter element around -30 of transcription start
Phvul.002G143866	PvMADS-08	TATA-box	ATATAT	610	6	616	+	Brassica napus	core promoter element around -30 of transcription start
Phvul.002G143866	PvMADS-08	TATA-box	TATA	611	4	615	+	Arabidopsis thaliana	core promoter element around -30 of transcription start
Phvul.002G143866	PvMADS-08	TATA-box	taTATAAAtc	653	9	662	-	Arabidopsis thaliana	core promoter element around -30 of transcription start
Phvul.002G143866	PvMADS-08	TATA-box	ccTATAAAaa	655	9	664	-	Arabidopsis thaliana	core promoter element around -30 of transcription start
Phvul.002G143866	PvMADS-08	TATA-box	TATAAAA	656	7	663	-	Pisum sativum	core promoter element around -30 of transcription start
Phvul.002G143866	PvMADS-08	TATA-box	TATAAA	657	6	663	-	Helianthus annuus	core promoter element around -30 of transcription start
Phvul.002G143866	PvMADS-08	TATA-box	TATAA	658	5	663	-	Arabidopsis thaliana	core promoter element around -30 of transcription start
Phvul.002G143866	PvMADS-08	TATA-box	TATA	659	4	663	+	Arabidopsis thaliana	core promoter element around -30 of transcription start
Phvul.002G143866	PvMADS-08	TATA-box	ATTATA	673	6	679	+	Brassica napus	core promoter element around -30 of transcription start
Phvul.002G143866	PvMADS-08	TATA-box	TATAA	674	5	679	-	Arabidopsis thaliana	core promoter element around -30 of transcription start
Phvul.002G143866	PvMADS-08	TATA-box	TATA	675	4	679	+	Arabidopsis thaliana	core promoter element around -30 of transcription start
Phvul.002G143866	PvMADS-08	TATA-box	ATTATA	678	6	684	+	Brassica napus	core promoter element around -30 of transcription start
Phvul.002G143866	PvMADS-08	TATA-box	TATAA	679	5	684	-	Arabidopsis thaliana	core promoter element around -30 of transcription start
Phvul.002G143866	PvMADS-08	TATA-box	TATA	680	4	684	+	Arabidopsis thaliana	core promoter element around -30 of transcription start
Phvul.002G143866	PvMADS-08	TATA-box	TATAA	735	5	740	-	Arabidopsis thaliana	core promoter element around -30 of transcription start
Phvul.002G143866	PvMADS-08	TATA-box	TATA	736	4	740	+	Arabidopsis thaliana	core promoter element around -30 of transcription start
Phvul.002G143866	PvMADS-08	TATA-box	TATTTAAA	907	8	915	-	Arabidopsis thaliana	core promoter element around -30 of transcription start
Phvul.002G143866	PvMADS-08	TATA-box	TATATA	958	6	964	-	Arabidopsis thaliana	core promoter element around -30 of transcription start
Phvul.002G143866	PvMADS-08	TATA-box	ATATAA	959	6	965	+	Brassica oleracea	core promoter element around -30 of transcription start
Phvul.002G143866	PvMADS-08	TATA-box	TATA	960	4	964	-	Arabidopsis thaliana	core promoter element around -30 of transcription start
Phvul.002G143866	PvMADS-08	TATA-box	TATAA	990	5	995	-	Arabidopsis thaliana	core promoter element around -30 of transcription start
Phvul.002G143866	PvMADS-08	TATA-box	TATA	991	4	995	-	Arabidopsis thaliana	core promoter element around -30 of transcription start
Phvul.002G143866	PvMADS-08	TATA-box	TATACA	1007	6	1013	-	Helianthus annuus	core promoter element around -30 of transcription start
Phvul.002G143866	PvMADS-08	TATA-box	TATATA	1009	6	1015	-	Arabidopsis thaliana	core promoter element around -30 of transcription start
Phvul.002G143866	PvMADS-08	TATA-box	ATATAT	1010	6	1016	-	Brassica napus	core promoter element around -30 of transcription start
Phvul.002G143866	PvMADS-08	TATA-box	TATATA	1011	6	1017	-	Arabidopsis thaliana	core promoter element around -30 of transcription start
Phvul.002G143866	PvMADS-08	TATA-box	ATATAT	1012	6	1018	-	Brassica napus	core promoter element around -30 of transcription start
Phvul.002G143866	PvMADS-08	TATA-box	TATA	1013	4	1017	-	Arabidopsis thaliana	core promoter element around -30 of transcription start
Phvul.002G143866	PvMADS-08	TATA-box	TATTTAAA	1065	8	1073	+	Arabidopsis thaliana	core promoter element around -30 of transcription start
Phvul.002G143866	PvMADS-08	TATA-box	ATTATA	1082	6	1088	+	Brassica napus	core promoter element around -30 of transcription start
Phvul.002G143866	PvMADS-08	TATA-box	TATAA	1083	5	1088	-	Arabidopsis thaliana	core promoter element around -30 of transcription start
Phvul.002G143866	PvMADS-08	TATA-box	TATA	1084	4	1088	-	Arabidopsis thaliana	core promoter element around -30 of transcription start
Phvul.002G143866	PvMADS-08	TATA-box	TATAA	1096	5	1101	-	Arabidopsis thaliana	core promoter element around -30 of transcription start
Phvul.002G143866	PvMADS-08	TATA-box	TATA	1097	4	1101	-	Arabidopsis thaliana	core promoter element around -30 of transcription start
Phvul.002G143866	PvMADS-08	TATA-box	TATA	1114	4	1118	-	Arabidopsis thaliana	core promoter element around -30 of transcription start
Phvul.002G143866	PvMADS-08	TATA-box	ATATAA	1194	6	1200	+	Brassica oleracea	core promoter element around -30 of transcription start
Phvul.002G143866	PvMADS-08	TATA-box	TATA	1195	4	1199	-	Arabidopsis thaliana	core promoter element around -30 of transcription start
Phvul.002G143866	PvMADS-08	TATA-box	ccTATAAAaa	1201	9	1210	-	Arabidopsis thaliana	core promoter element around -30 of transcription start
Phvul.002G143866	PvMADS-08	TATA-box	TATAAAA	1202	7	1209	-	Pisum sativum	core promoter element around -30 of transcription start
Phvul.002G143866	PvMADS-08	TATA-box	TATAAA	1203	6	1209	-	Helianthus annuus	core promoter element around -30 of transcription start
Phvul.002G143866	PvMADS-08	TATA-box	TATAA	1204	5	1209	-	Arabidopsis thaliana	core promoter element around -30 of transcription start
Phvul.002G143866	PvMADS-08	TATA-box	TATA	1205	4	1209	-	Arabidopsis thaliana	core promoter element around -30 of transcription start
Phvul.002G143866	PvMADS-08	TATA-box	ATATAT	1211	6	1217	-	Brassica napus	core promoter element around -30 of transcription start
Phvul.002G143866	PvMADS-08	TATA-box	TATA	1212	4	1216	-	Arabidopsis thaliana	core promoter element around -30 of transcription start
Phvul.002G143866	PvMADS-08	TATA-box	TATTTAAA	1214	8	1222	+	Arabidopsis thaliana	core promoter element around -30 of transcription start
Phvul.002G143866	PvMADS-08	TATA-box	TATAAATA	1228	8	1236	-	Daucus carota	core promoter element around -30 of transcription start
Phvul.002G143866	PvMADS-08	TATA-box	TATAAAT	1229	7	1236	-	Brassica juncea	core promoter element around -30 of transcription start
Phvul.002G143866	PvMADS-08	TATA-box	TATAAA	1230	6	1236	-	Helianthus annuus	core promoter element around -30 of transcription start
Phvul.002G143866	PvMADS-08	TATA-box	TATAA	1231	5	1236	-	Arabidopsis thaliana	core promoter element around -30 of transcription start
Phvul.002G143866	PvMADS-08	TATA-box	TATA	1232	4	1236	-	Arabidopsis thaliana	core promoter element around -30 of transcription start
Phvul.002G143866	PvMADS-08	TATA-box	TATAAAT	1246	7	1253	-	Brassica juncea	core promoter element around -30 of transcription start
Phvul.002G143866	PvMADS-08	TATA-box	TATAAA	1247	6	1253	-	Helianthus annuus	core promoter element around -30 of transcription start
Phvul.002G143866	PvMADS-08	TATA-box	TATAA	1248	5	1253	-	Arabidopsis thaliana	core promoter element around -30 of transcription start
Phvul.002G143866	PvMADS-08	TATA-box	TATA	1249	4	1253	-	Arabidopsis thaliana	core promoter element around -30 of transcription start
Phvul.002G143866	PvMADS-08	TATA-box	ATATAA	1261	6	1267	+	Brassica oleracea	core promoter element around -30 of transcription start
Phvul.002G143866	PvMADS-08	TATA-box	TATA	1262	4	1266	-	Arabidopsis thaliana	core promoter element around -30 of transcription start
Phvul.002G143866	PvMADS-08	TATA-box	TATATAA	1306	7	1313	-	Arabidopsis thaliana	core promoter element around -30 of transcription start
Phvul.002G143866	PvMADS-08	TATA-box	TATATA	1307	6	1313	-	Arabidopsis thaliana	core promoter element around -30 of transcription start
Phvul.002G143866	PvMADS-08	TATA-box	ATATAA	1308	6	1314	+	Brassica oleracea	core promoter element around -30 of transcription start
Phvul.002G143866	PvMADS-08	TATA-box	TATA	1309	4	1313	-	Arabidopsis thaliana	core promoter element around -30 of transcription start
Phvul.002G143866	PvMADS-08	TATA-box	TATAA	1325	5	1330	-	Arabidopsis thaliana	core promoter element around -30 of transcription start
Phvul.002G143866	PvMADS-08	TATA-box	TATA	1326	4	1330	-	Arabidopsis thaliana	core promoter element around -30 of transcription start
Phvul.002G143866	PvMADS-08	TATA-box	TATA	1340	4	1344	-	Arabidopsis thaliana	core promoter element around -30 of transcription start
Phvul.002G143866	PvMADS-08	TATA-box	TATAA	1421	5	1426	-	Arabidopsis thaliana	core promoter element around -30 of transcription start
Phvul.002G143866	PvMADS-08	TATA-box	TATA	1422	4	1426	-	Arabidopsis thaliana	core promoter element around -30 of transcription start
Phvul.002G143866	PvMADS-08	ACE	GACACGTATG	269	9	278	-	Petroselinum crispum	cis-acting element involved in light responsiveness
Phvul.002G143866	PvMADS-08	CAAT-box	CCAAT	255	5	260	+	Arabidopsis thaliana	common cis-acting element in promoter and enhancer regions
Phvul.002G143866	PvMADS-08	CAAT-box	CCAAT	473	5	478	-	Arabidopsis thaliana	common cis-acting element in promoter and enhancer regions
Phvul.002G143866	PvMADS-08	CAAT-box	CAAAT	481	5	486	-	Pisum sativum	common cis-acting element in promoter and enhancer regions
Phvul.002G143866	PvMADS-08	CAAT-box	CAAAT	523	5	528	-	Pisum sativum	common cis-acting element in promoter and enhancer regions
Phvul.002G143866	PvMADS-08	CAAT-box	CAAAT	533	5	538	+	Pisum sativum	common cis-acting element in promoter and enhancer regions
Phvul.002G143866	PvMADS-08	CAAT-box	CAAAT	625	5	630	+	Pisum sativum	common cis-acting element in promoter and enhancer regions
Phvul.002G143866	PvMADS-08	CAAT-box	CAAAT	689	5	694	+	Pisum sativum	common cis-acting element in promoter and enhancer regions
Phvul.002G143866	PvMADS-08	CAAT-box	CAAAT	724	5	729	-	Pisum sativum	common cis-acting element in promoter and enhancer regions
Phvul.002G143866	PvMADS-08	CAAT-box	CAAAT	778	5	783	+	Pisum sativum	common cis-acting element in promoter and enhancer regions
Phvul.002G143866	PvMADS-08	CAAT-box	CAAAT	918	5	923	+	Pisum sativum	common cis-acting element in promoter and enhancer regions
Phvul.002G143866	PvMADS-08	CAAT-box	CAAAT	949	5	954	+	Pisum sativum	common cis-acting element in promoter and enhancer regions
Phvul.002G143866	PvMADS-08	CAAT-box	CCAAT	1317	5	1322	-	Arabidopsis thaliana	common cis-acting element in promoter and enhancer regions
Phvul.002G143866	PvMADS-08	MRE	AACCTAA	299	7	306	+	Petroselinum crispum	MYB binding site involved in light responsiveness
Phvul.002G143866	PvMADS-08	AT1-motif	AATTATTTTTTATT	1235	14	1249	-	Solanum tuberosum	part of a light responsive module
Phvul.002G143866	PvMADS-08	ABRE	ACGTG	1408	5	1413	+	Arabidopsis thaliana	cis-acting element involved in the abscisic acid responsiveness
Phvul.002G143866	PvMADS-08	GT1-motif	GGTTAA	517	6	523	+	Arabidopsis thaliana	light responsive element
Phvul.002G143866	PvMADS-08	TGACG-motif	TGACG	686	5	691	-	Hordeum vulgare	cis-acting regulatory element involved in the MeJA-responsiveness
Phvul.002G147600	PvMADS-09	TATC-box	TATCCCA	196	7	203	+	Oryza sativa	cis-acting element involved in gibberellin-responsiveness
Phvul.002G147600	PvMADS-09	TATA-box	ATATAA	321	6	327	+	Brassica oleracea	core promoter element around -30 of transcription start
Phvul.002G147600	PvMADS-09	TATA-box	TATA	322	4	326	+	Arabidopsis thaliana	core promoter element around -30 of transcription start
Phvul.002G147600	PvMADS-09	TATA-box	TATTTAAA	337	8	345	-	Arabidopsis thaliana	core promoter element around -30 of transcription start
Phvul.002G147600	PvMADS-09	TATA-box	TATA	346	4	350	+	Arabidopsis thaliana	core promoter element around -30 of transcription start
Phvul.002G147600	PvMADS-09	TATA-box	ATATAT	365	6	371	+	Brassica napus	core promoter element around -30 of transcription start
Phvul.002G147600	PvMADS-09	TATA-box	TATATA	366	6	372	+	Arabidopsis thaliana	core promoter element around -30 of transcription start
Phvul.002G147600	PvMADS-09	TATA-box	ATATAA	367	6	373	+	Brassica oleracea	core promoter element around -30 of transcription start
Phvul.002G147600	PvMADS-09	TATA-box	TATA	368	4	372	+	Arabidopsis thaliana	core promoter element around -30 of transcription start
Phvul.002G147600	PvMADS-09	TATA-box	TATATA	591	6	597	+	Arabidopsis thaliana	core promoter element around -30 of transcription start
Phvul.002G147600	PvMADS-09	TATA-box	ATATAA	592	6	598	+	Brassica oleracea	core promoter element around -30 of transcription start
Phvul.002G147600	PvMADS-09	TATA-box	TATA	593	4	597	+	Arabidopsis thaliana	core promoter element around -30 of transcription start
Phvul.002G147600	PvMADS-09	TATA-box	TATA	829	4	833	-	Arabidopsis thaliana	core promoter element around -30 of transcription start
Phvul.002G147600	PvMADS-09	TATA-box	ATATAT	891	6	897	-	Brassica napus	core promoter element around -30 of transcription start
Phvul.002G147600	PvMADS-09	TATA-box	TATA	892	4	896	-	Arabidopsis thaliana	core promoter element around -30 of transcription start
Phvul.002G147600	PvMADS-09	TATA-box	TATA	943	4	947	-	Arabidopsis thaliana	core promoter element around -30 of transcription start
Phvul.002G147600	PvMADS-09	TATA-box	TATA	1004	4	1008	-	Arabidopsis thaliana	core promoter element around -30 of transcription start
Phvul.002G147600	PvMADS-09	TATA-box	ATATAA	1016	6	1022	+	Brassica oleracea	core promoter element around -30 of transcription start
Phvul.002G147600	PvMADS-09	TATA-box	TATA	1017	4	1021	-	Arabidopsis thaliana	core promoter element around -30 of transcription start
Phvul.002G147600	PvMADS-09	TATA-box	ATTATA	1028	6	1034	+	Brassica napus	core promoter element around -30 of transcription start
Phvul.002G147600	PvMADS-09	TATA-box	TATAA	1029	5	1034	-	Arabidopsis thaliana	core promoter element around -30 of transcription start
Phvul.002G147600	PvMADS-09	TATA-box	TATA	1030	4	1034	-	Arabidopsis thaliana	core promoter element around -30 of transcription start
Phvul.002G147600	PvMADS-09	TATA-box	ATATAA	1102	6	1108	+	Brassica oleracea	core promoter element around -30 of transcription start
Phvul.002G147600	PvMADS-09	TATA-box	TATA	1103	4	1107	-	Arabidopsis thaliana	core promoter element around -30 of transcription start
Phvul.002G147600	PvMADS-09	TATA-box	TATTTAAA	1125	8	1133	-	Arabidopsis thaliana	core promoter element around -30 of transcription start
Phvul.002G147600	PvMADS-09	TATA-box	TATA	1301	4	1305	-	Arabidopsis thaliana	core promoter element around -30 of transcription start
Phvul.002G147600	PvMADS-09	3-AF1 binding site	TAAGAGAGGAA	793	10	803	+	Solanum tuberosum	light responsive element
Phvul.002G147600	PvMADS-09	CAAT-box	CAAAT	201	5	206	+	Pisum sativum	common cis-acting element in promoter and enhancer regions
Phvul.002G147600	PvMADS-09	CAAT-box	CAAAT	278	5	283	-	Pisum sativum	common cis-acting element in promoter and enhancer regions
Phvul.002G147600	PvMADS-09	CAAT-box	CCAAT	404	5	409	-	Arabidopsis thaliana	common cis-acting element in promoter and enhancer regions
Phvul.002G147600	PvMADS-09	CAAT-box	CCAAT	928	5	933	-	Arabidopsis thaliana	common cis-acting element in promoter and enhancer regions
Phvul.002G147600	PvMADS-09	CAAT-box	CAAT	934	4	938	-	Nicotiana glutinosa
Phvul.002G147600	PvMADS-09	CAAT-box	CAAT	1051	4	1055	+	Nicotiana glutinosa
Phvul.002G147600	PvMADS-09	CAAT-box	CCAAT	1439	5	1444	-	Arabidopsis thaliana	common cis-acting element in promoter and enhancer regions
Phvul.002G147600	PvMADS-09	Box 4	ATTAAT	182	6	188	+	Petroselinum crispum	part of a conserved DNA module involved in light responsiveness
Phvul.002G147600	PvMADS-09	Box 4	ATTAAT	1075	6	1081	-	Petroselinum crispum	part of a conserved DNA module involved in light responsiveness
Phvul.002G147600	PvMADS-09	Box 4	ATTAAT	1079	6	1085	-	Petroselinum crispum	part of a conserved DNA module involved in light responsiveness
Phvul.002G147600	PvMADS-09	Box 4	ATTAAT	1308	6	1314	-	Petroselinum crispum	part of a conserved DNA module involved in light responsiveness
Phvul.002G147600	PvMADS-09	ARE	AAACCA	1481	6	1487	+	Zea mays	cis-acting regulatory element essential for the anaerobic induction
Phvul.002G147600	PvMADS-09	GT1-motif	GGTTAA	614	6	620	+	Arabidopsis thaliana	light responsive element
Phvul.002G147600	PvMADS-09	ABRE	ACGTG	412	5	417	-	Arabidopsis thaliana	cis-acting element involved in the abscisic acid responsiveness
Phvul.002G147600	PvMADS-09	GATA-motif	AAGGATAAGG	6	9	15	+	Solanum tuberosum	part of a light responsive element
Phvul.002G147600	PvMADS-09	G-box	CACGTC	412	6	418	+	Zea mays	cis-acting regulatory element involved in light responsiveness
Phvul.002G147600	PvMADS-09	circadian	CAAAGATATC	94	9	103	-	Lycopersicon esculentum	cis-acting regulatory element involved in circadian control
Phvul.002G147600	PvMADS-09	Box II	TGGTAATAA	1223	9	1232	+	Solanum tuberosum	part of a light responsive element
Phvul.002G183400	PvMADS-10	CAAT-box	CAAAT	131	5	136	+	Pisum sativum	common cis-acting element in promoter and enhancer regions
Phvul.002G183400	PvMADS-10	CAAT-box	CAAAT	411	5	416	+	Pisum sativum	common cis-acting element in promoter and enhancer regions
Phvul.002G183400	PvMADS-10	CAAT-box	CAAAT	695	5	700	-	Pisum sativum	common cis-acting element in promoter and enhancer regions
Phvul.002G183400	PvMADS-10	CAAT-box	CCAAT	790	5	795	+	Arabidopsis thaliana	common cis-acting element in promoter and enhancer regions
Phvul.002G183400	PvMADS-10	CAAT-box	CAAAT	1053	5	1058	-	Pisum sativum	common cis-acting element in promoter and enhancer regions
Phvul.002G183400	PvMADS-10	CAAT-box	CAAAT	1132	5	1137	+	Pisum sativum	common cis-acting element in promoter and enhancer regions
Phvul.002G183400	PvMADS-10	CAAT-box	CCAAT	1297	5	1302	-	Arabidopsis thaliana	common cis-acting element in promoter and enhancer regions
Phvul.002G183400	PvMADS-10	GARE-motif	TCTGTTG	1406	7	1413	+	Brassica oleracea	gibberellin-responsive element
Phvul.002G183400	PvMADS-10	TATA-box	TACAAAA	31	7	38	-	Oryza sativa	core promoter element around -30 of transcription start
Phvul.002G183400	PvMADS-10	TATA-box	TATACA	34	6	40	-	Helianthus annuus	core promoter element around -30 of transcription start
Phvul.002G183400	PvMADS-10	TATA-box	TATA	36	4	40	+	Arabidopsis thaliana	core promoter element around -30 of transcription start
Phvul.002G183400	PvMADS-10	TATA-box	TATA	93	4	97	+	Arabidopsis thaliana	core promoter element around -30 of transcription start
Phvul.002G183400	PvMADS-10	TATA-box	TATAAAA	99	7	106	-	Pisum sativum	core promoter element around -30 of transcription start
Phvul.002G183400	PvMADS-10	TATA-box	TATAAA	100	6	106	-	Helianthus annuus	core promoter element around -30 of transcription start
Phvul.002G183400	PvMADS-10	TATA-box	TATAA	101	5	106	-	Arabidopsis thaliana	core promoter element around -30 of transcription start
Phvul.002G183400	PvMADS-10	TATA-box	TATA	102	4	106	+	Arabidopsis thaliana	core promoter element around -30 of transcription start
Phvul.002G183400	PvMADS-10	TATA-box	ATATAA	124	6	130	+	Brassica oleracea	core promoter element around -30 of transcription start
Phvul.002G183400	PvMADS-10	TATA-box	TATA	125	4	129	+	Arabidopsis thaliana	core promoter element around -30 of transcription start
Phvul.002G183400	PvMADS-10	TATA-box	TACATAAA	182	8	190	-	Oryza sativa	core promoter element around -30 of transcription start
Phvul.002G183400	PvMADS-10	TATA-box	ATATAT	223	6	229	+	Brassica napus	core promoter element around -30 of transcription start
Phvul.002G183400	PvMADS-10	TATA-box	TATA	224	4	228	+	Arabidopsis thaliana	core promoter element around -30 of transcription start
Phvul.002G183400	PvMADS-10	TATA-box	TATAAAA	228	7	235	-	Pisum sativum	core promoter element around -30 of transcription start
Phvul.002G183400	PvMADS-10	TATA-box	TATAAA	229	6	235	-	Helianthus annuus	core promoter element around -30 of transcription start
Phvul.002G183400	PvMADS-10	TATA-box	TATAA	230	5	235	-	Arabidopsis thaliana	core promoter element around -30 of transcription start
Phvul.002G183400	PvMADS-10	TATA-box	TATATTTATATTT	231	12	243	+	Avena sativa	core promoter element around -30 of transcription start
Phvul.002G183400	PvMADS-10	TATA-box	TATAAATA	233	8	241	-	Daucus carota	core promoter element around -30 of transcription start
Phvul.002G183400	PvMADS-10	TATA-box	TATAAAT	234	7	241	-	Brassica juncea	core promoter element around -30 of transcription start
Phvul.002G183400	PvMADS-10	TATA-box	TATAAA	235	6	241	-	Helianthus annuus	core promoter element around -30 of transcription start
Phvul.002G183400	PvMADS-10	TATA-box	TATAA	236	5	241	-	Arabidopsis thaliana	core promoter element around -30 of transcription start
Phvul.002G183400	PvMADS-10	TATA-box	TATA	237	4	241	+	Arabidopsis thaliana	core promoter element around -30 of transcription start
Phvul.002G183400	PvMADS-10	TATA-box	TATA	345	4	349	+	Arabidopsis thaliana	core promoter element around -30 of transcription start
Phvul.002G183400	PvMADS-10	TATA-box	ATATAT	360	6	366	+	Brassica napus	core promoter element around -30 of transcription start
Phvul.002G183400	PvMADS-10	TATA-box	TATATA	361	6	367	+	Arabidopsis thaliana	core promoter element around -30 of transcription start
Phvul.002G183400	PvMADS-10	TATA-box	ATATAT	362	6	368	+	Brassica napus	core promoter element around -30 of transcription start
Phvul.002G183400	PvMADS-10	TATA-box	TATATA	363	6	369	+	Arabidopsis thaliana	core promoter element around -30 of transcription start
Phvul.002G183400	PvMADS-10	TATA-box	ATATAT	364	6	370	+	Brassica napus	core promoter element around -30 of transcription start
Phvul.002G183400	PvMADS-10	TATA-box	TATATA	365	6	371	+	Arabidopsis thaliana	core promoter element around -30 of transcription start
Phvul.002G183400	PvMADS-10	TATA-box	ATATAT	366	6	372	+	Brassica napus	core promoter element around -30 of transcription start
Phvul.002G183400	PvMADS-10	TATA-box	TATATA	367	6	373	+	Arabidopsis thaliana	core promoter element around -30 of transcription start
Phvul.002G183400	PvMADS-10	TATA-box	ATATAT	368	6	374	+	Brassica napus	core promoter element around -30 of transcription start
Phvul.002G183400	PvMADS-10	TATA-box	TATATA	369	6	375	+	Arabidopsis thaliana	core promoter element around -30 of transcription start
Phvul.002G183400	PvMADS-10	TATA-box	TATA	371	4	375	+	Arabidopsis thaliana	core promoter element around -30 of transcription start
Phvul.002G183400	PvMADS-10	TATA-box	TATA	379	4	383	+	Arabidopsis thaliana	core promoter element around -30 of transcription start
Phvul.002G183400	PvMADS-10	TATA-box	ATATAT	384	6	390	+	Brassica napus	core promoter element around -30 of transcription start
Phvul.002G183400	PvMADS-10	TATA-box	TATATTTATATTT	385	12	397	+	Avena sativa	core promoter element around -30 of transcription start
Phvul.002G183400	PvMADS-10	TATA-box	TACATAAA	395	8	403	-	Oryza sativa	core promoter element around -30 of transcription start
Phvul.002G183400	PvMADS-10	TATA-box	ATTATA	416	6	422	+	Brassica napus	core promoter element around -30 of transcription start
Phvul.002G183400	PvMADS-10	TATA-box	TATAA	417	5	422	-	Arabidopsis thaliana	core promoter element around -30 of transcription start
Phvul.002G183400	PvMADS-10	TATA-box	TATA	418	4	422	+	Arabidopsis thaliana	core promoter element around -30 of transcription start
Phvul.002G183400	PvMADS-10	TATA-box	TATAAA	425	6	431	-	Helianthus annuus	core promoter element around -30 of transcription start
Phvul.002G183400	PvMADS-10	TATA-box	TATAA	426	5	431	-	Arabidopsis thaliana	core promoter element around -30 of transcription start
Phvul.002G183400	PvMADS-10	TATA-box	TATA	427	4	431	+	Arabidopsis thaliana	core promoter element around -30 of transcription start
Phvul.002G183400	PvMADS-10	TATA-box	ATTATA	471	6	477	+	Brassica napus	core promoter element around -30 of transcription start
Phvul.002G183400	PvMADS-10	TATA-box	TATAA	472	5	477	-	Arabidopsis thaliana	core promoter element around -30 of transcription start
Phvul.002G183400	PvMADS-10	TATA-box	TATA	473	4	477	+	Arabidopsis thaliana	core promoter element around -30 of transcription start
Phvul.002G183400	PvMADS-10	TATA-box	TACATAAA	497	8	505	-	Oryza sativa	core promoter element around -30 of transcription start
Phvul.002G183400	PvMADS-10	TATA-box	ATATAA	537	6	543	+	Brassica oleracea	core promoter element around -30 of transcription start
Phvul.002G183400	PvMADS-10	TATA-box	TATA	538	4	542	+	Arabidopsis thaliana	core promoter element around -30 of transcription start
Phvul.002G183400	PvMADS-10	TATA-box	TATA	562	4	566	+	Arabidopsis thaliana	core promoter element around -30 of transcription start
Phvul.002G183400	PvMADS-10	TATA-box	ATATAT	575	6	581	+	Brassica napus	core promoter element around -30 of transcription start
Phvul.002G183400	PvMADS-10	TATA-box	TATA	576	4	580	+	Arabidopsis thaliana	core promoter element around -30 of transcription start
Phvul.002G183400	PvMADS-10	TATA-box	TATAAAA	581	7	588	-	Pisum sativum	core promoter element around -30 of transcription start
Phvul.002G183400	PvMADS-10	TATA-box	TATAAA	582	6	588	-	Helianthus annuus	core promoter element around -30 of transcription start
Phvul.002G183400	PvMADS-10	TATA-box	TATAA	583	5	588	-	Arabidopsis thaliana	core promoter element around -30 of transcription start
Phvul.002G183400	PvMADS-10	TATA-box	TATA	584	4	588	+	Arabidopsis thaliana	core promoter element around -30 of transcription start
Phvul.002G183400	PvMADS-10	TATA-box	ATATAT	611	6	617	+	Brassica napus	core promoter element around -30 of transcription start
Phvul.002G183400	PvMADS-10	TATA-box	TATATA	612	6	618	+	Arabidopsis thaliana	core promoter element around -30 of transcription start
Phvul.002G183400	PvMADS-10	TATA-box	ATATAA	613	6	619	+	Brassica oleracea	core promoter element around -30 of transcription start
Phvul.002G183400	PvMADS-10	TATA-box	TATA	614	4	618	+	Arabidopsis thaliana	core promoter element around -30 of transcription start
Phvul.002G183400	PvMADS-10	TATA-box	ATATAA	709	6	715	+	Brassica oleracea	core promoter element around -30 of transcription start
Phvul.002G183400	PvMADS-10	TATA-box	TATA	710	4	714	+	Arabidopsis thaliana	core promoter element around -30 of transcription start
Phvul.002G183400	PvMADS-10	TATA-box	ATATAT	777	6	783	-	Brassica napus	core promoter element around -30 of transcription start
Phvul.002G183400	PvMADS-10	TATA-box	TATA	778	4	782	-	Arabidopsis thaliana	core promoter element around -30 of transcription start
Phvul.002G183400	PvMADS-10	TATA-box	TATAAAA	889	7	896	-	Pisum sativum	core promoter element around -30 of transcription start
Phvul.002G183400	PvMADS-10	TATA-box	TATAAA	890	6	896	-	Helianthus annuus	core promoter element around -30 of transcription start
Phvul.002G183400	PvMADS-10	TATA-box	TATAA	891	5	896	-	Arabidopsis thaliana	core promoter element around -30 of transcription start
Phvul.002G183400	PvMADS-10	TATA-box	TATA	892	4	896	-	Arabidopsis thaliana	core promoter element around -30 of transcription start
Phvul.002G183400	PvMADS-10	TATA-box	ATATAA	936	6	942	+	Brassica oleracea	core promoter element around -30 of transcription start
Phvul.002G183400	PvMADS-10	TATA-box	TATA	937	4	941	-	Arabidopsis thaliana	core promoter element around -30 of transcription start
Phvul.002G183400	PvMADS-10	TATA-box	ATTATA	1038	6	1044	+	Brassica napus	core promoter element around -30 of transcription start
Phvul.002G183400	PvMADS-10	TATA-box	TATATAA	1039	7	1046	-	Arabidopsis thaliana	core promoter element around -30 of transcription start
Phvul.002G183400	PvMADS-10	TATA-box	TATATA	1040	6	1046	-	Arabidopsis thaliana	core promoter element around -30 of transcription start
Phvul.002G183400	PvMADS-10	TATA-box	ATATAA	1041	6	1047	+	Brassica oleracea	core promoter element around -30 of transcription start
Phvul.002G183400	PvMADS-10	TATA-box	TATA	1042	4	1046	-	Arabidopsis thaliana	core promoter element around -30 of transcription start
Phvul.002G183400	PvMADS-10	TATA-box	TATATA	1083	6	1089	-	Arabidopsis thaliana	core promoter element around -30 of transcription start
Phvul.002G183400	PvMADS-10	TATA-box	ATATAT	1084	6	1090	-	Brassica napus	core promoter element around -30 of transcription start
Phvul.002G183400	PvMADS-10	TATA-box	TATA	1085	4	1089	-	Arabidopsis thaliana	core promoter element around -30 of transcription start
Phvul.002G183400	PvMADS-10	TATA-box	TATAAAT	1202	7	1209	-	Brassica juncea	core promoter element around -30 of transcription start
Phvul.002G183400	PvMADS-10	TATA-box	TATAAA	1203	6	1209	-	Helianthus annuus	core promoter element around -30 of transcription start
Phvul.002G183400	PvMADS-10	TATA-box	TATAA	1204	5	1209	-	Arabidopsis thaliana	core promoter element around -30 of transcription start
Phvul.002G183400	PvMADS-10	TATA-box	TATA	1205	4	1209	-	Arabidopsis thaliana	core promoter element around -30 of transcription start
Phvul.002G183400	PvMADS-10	TATA-box	TATAAAA	1317	7	1324	-	Pisum sativum	core promoter element around -30 of transcription start
Phvul.002G183400	PvMADS-10	TATA-box	TATAAA	1318	6	1324	-	Helianthus annuus	core promoter element around -30 of transcription start
Phvul.002G183400	PvMADS-10	TATA-box	TATAA	1319	5	1324	-	Arabidopsis thaliana	core promoter element around -30 of transcription start
Phvul.002G183400	PvMADS-10	TATA-box	TATA	1320	4	1324	-	Arabidopsis thaliana	core promoter element around -30 of transcription start
Phvul.002G183400	PvMADS-10	TATA-box	TATACA	1427	6	1433	-	Helianthus annuus	core promoter element around -30 of transcription start
Phvul.002G183400	PvMADS-10	TATA-box	TATA	1429	4	1433	-	Arabidopsis thaliana	core promoter element around -30 of transcription start
Phvul.002G183400	PvMADS-10	TATA-box	TATATA	1445	6	1451	-	Arabidopsis thaliana	core promoter element around -30 of transcription start
Phvul.002G183400	PvMADS-10	TATA-box	ATATAA	1446	6	1452	+	Brassica oleracea	core promoter element around -30 of transcription start
Phvul.002G183400	PvMADS-10	TATA-box	TATA	1447	4	1451	-	Arabidopsis thaliana	core promoter element around -30 of transcription start
Phvul.002G183400	PvMADS-10	TATA-box	TAAAGATT	1477	8	1485	-	Arabidopsis thaliana	core promoter element around -30 of transcription start
Phvul.002G183400	PvMADS-10	TATA-box	TATACA	1486	6	1492	-	Helianthus annuus	core promoter element around -30 of transcription start
Phvul.002G183400	PvMADS-10	TATA-box	TATATA	1488	6	1494	-	Arabidopsis thaliana	core promoter element around -30 of transcription start
Phvul.002G183400	PvMADS-10	TATA-box	TATA	1490	4	1494	-	Arabidopsis thaliana	core promoter element around -30 of transcription start
Phvul.002G183400	PvMADS-10	ATCT-motif	AATCTAATCC	943	9	952	-	Pisum sativum	part of a conserved DNA module involved in light responsiveness
Phvul.002G183400	PvMADS-10	GT1-motif	GGTTAA	13	6	19	-	Arabidopsis thaliana	light responsive element
Phvul.002G183400	PvMADS-10	P-box	CCTTTTG	1148	7	1155	-	Oryza sativa	gibberellin-responsive element
Phvul.002G183400	PvMADS-10	TC-rich repeats	GTTTTCTTAC	1278	9	1287	-	Nicotiana tabacum	cis-acting element involved in defense and stress responsiveness
Phvul.002G183400	PvMADS-10	Box 4	ATTAAT	518	6	524	+	Petroselinum crispum	part of a conserved DNA module involved in light responsiveness
Phvul.002G183400	PvMADS-10	Box 4	ATTAAT	959	6	965	-	Petroselinum crispum	part of a conserved DNA module involved in light responsiveness
Phvul.002G183400	PvMADS-10	ARE	AAACCA	840	6	846	+	Zea mays	cis-acting regulatory element essential for the anaerobic induction
Phvul.002G183400	PvMADS-10	ARE	AAACCA	942	6	948	-	Zea mays	cis-acting regulatory element essential for the anaerobic induction
Phvul.002G183400	PvMADS-10	ARE	AAACCA	1106	6	1112	+	Zea mays	cis-acting regulatory element essential for the anaerobic induction
Phvul.002G183400	PvMADS-10	ARE	AAACCA	1290	6	1296	-	Zea mays	cis-acting regulatory element essential for the anaerobic induction
Phvul.002G194600	PvMADS-11	GT1-motif	GGTTAA	268	6	274	+	Arabidopsis thaliana	light responsive element
Phvul.002G194600	PvMADS-11	LAMP-element	CTTTATCA	463	8	471	-	Pisum sativum	part of a light responsive element
Phvul.002G194600	PvMADS-11	ATC-motif	AGTAATCT	469	8	477	+	Spinacia oleracea	part of a conserved DNA module involved in light responsiveness
Phvul.002G194600	PvMADS-11	RY-element	CATGCATG	1192	8	1200	-	Helianthus annuus	cis-acting regulatory element involved in seed-specific regulation
Phvul.002G194600	PvMADS-11	AE-box	AGAAACAA	1412	8	1420	-	Arabidopsis thaliana	part of a module for light response
Phvul.002G194600	PvMADS-11	ARE	AAACCA	79	6	85	+	Zea mays	cis-acting regulatory element essential for the anaerobic induction
Phvul.002G194600	PvMADS-11	ARE	AAACCA	1150	6	1156	+	Zea mays	cis-acting regulatory element essential for the anaerobic induction
Phvul.002G194600	PvMADS-11	ARE	AAACCA	1441	6	1447	+	Zea mays	cis-acting regulatory element essential for the anaerobic induction
Phvul.002G194600	PvMADS-11	TC-rich repeats	GTTTTCTTAC	1103	9	1112	+	Nicotiana tabacum	cis-acting element involved in defense and stress responsiveness
Phvul.002G194600	PvMADS-11	Box 4	ATTAAT	383	6	389	+	Petroselinum crispum	part of a conserved DNA module involved in light responsiveness
Phvul.002G194600	PvMADS-11	Box 4	ATTAAT	451	6	457	+	Petroselinum crispum	part of a conserved DNA module involved in light responsiveness
Phvul.002G194600	PvMADS-11	Box 4	ATTAAT	537	6	543	+	Petroselinum crispum	part of a conserved DNA module involved in light responsiveness
Phvul.002G194600	PvMADS-11	Box 4	ATTAAT	544	6	550	+	Petroselinum crispum	part of a conserved DNA module involved in light responsiveness
Phvul.002G194600	PvMADS-11	Box 4	ATTAAT	1045	6	1051	-	Petroselinum crispum	part of a conserved DNA module involved in light responsiveness
Phvul.002G194600	PvMADS-11	Box 4	ATTAAT	1226	6	1232	-	Petroselinum crispum	part of a conserved DNA module involved in light responsiveness
Phvul.002G194600	PvMADS-11	Box 4	ATTAAT	1239	6	1245	-	Petroselinum crispum	part of a conserved DNA module involved in light responsiveness
Phvul.002G194600	PvMADS-11	CAT-box	GCCACT	275	6	281	-	Arabidopsis thaliana	cis-acting regulatory element related to meristem expression
Phvul.002G194600	PvMADS-11	CAAT-box	CAAT	45	4	49	-	Nicotiana glutinosa
Phvul.002G194600	PvMADS-11	CAAT-box	CAAT	92	4	96	+	Nicotiana glutinosa
Phvul.002G194600	PvMADS-11	CAAT-box	CAAAT	178	5	183	+	Pisum sativum	common cis-acting element in promoter and enhancer regions
Phvul.002G194600	PvMADS-11	CAAT-box	CAAAT	219	5	224	+	Pisum sativum	common cis-acting element in promoter and enhancer regions
Phvul.002G194600	PvMADS-11	CAAT-box	CCAAT	344	5	349	-	Arabidopsis thaliana	common cis-acting element in promoter and enhancer regions
Phvul.002G194600	PvMADS-11	CAAT-box	CAAAT	852	5	857	+	Pisum sativum	common cis-acting element in promoter and enhancer regions
Phvul.002G194600	PvMADS-11	CAAT-box	CAAAT	864	5	869	+	Pisum sativum	common cis-acting element in promoter and enhancer regions
Phvul.002G194600	PvMADS-11	CAAT-box	CAAAT	963	5	968	+	Pisum sativum	common cis-acting element in promoter and enhancer regions
Phvul.002G194600	PvMADS-11	CAAT-box	CCAAT	1144	5	1149	+	Arabidopsis thaliana	common cis-acting element in promoter and enhancer regions
Phvul.002G194600	PvMADS-11	CAAT-box	CAAAT	1243	5	1248	-	Pisum sativum	common cis-acting element in promoter and enhancer regions
Phvul.002G194600	PvMADS-11	CAAT-box	CCAAT	1291	5	1296	-	Arabidopsis thaliana	common cis-acting element in promoter and enhancer regions
Phvul.002G194600	PvMADS-11	CAAT-box	CAAAT	1351	5	1356	+	Pisum sativum	common cis-acting element in promoter and enhancer regions
Phvul.002G194600	PvMADS-11	Unnamed__1	GAATTTAATTAA	546	11	557	+	Glycine max	60K protein binding site
Phvul.002G194600	PvMADS-11	TATA-box	TATACA	392	6	398	-	Helianthus annuus	core promoter element around -30 of transcription start
Phvul.002G194600	PvMADS-11	TATA-box	TATA	394	4	398	+	Arabidopsis thaliana	core promoter element around -30 of transcription start
Phvul.002G194600	PvMADS-11	TATA-box	ATTATA	397	6	403	+	Brassica napus	core promoter element around -30 of transcription start
Phvul.002G194600	PvMADS-11	TATA-box	TATATAA	398	7	405	-	Arabidopsis thaliana	core promoter element around -30 of transcription start
Phvul.002G194600	PvMADS-11	TATA-box	TATATA	399	6	405	+	Arabidopsis thaliana	core promoter element around -30 of transcription start
Phvul.002G194600	PvMADS-11	TATA-box	ATATAA	400	6	406	+	Brassica oleracea	core promoter element around -30 of transcription start
Phvul.002G194600	PvMADS-11	TATA-box	TATA	401	4	405	+	Arabidopsis thaliana	core promoter element around -30 of transcription start
Phvul.002G194600	PvMADS-11	TATA-box	TATAAAA	408	7	415	-	Pisum sativum	core promoter element around -30 of transcription start
Phvul.002G194600	PvMADS-11	TATA-box	TATAAA	409	6	415	-	Helianthus annuus	core promoter element around -30 of transcription start
Phvul.002G194600	PvMADS-11	TATA-box	TATAA	410	5	415	-	Arabidopsis thaliana	core promoter element around -30 of transcription start
Phvul.002G194600	PvMADS-11	TATA-box	TATA	411	4	415	+	Arabidopsis thaliana	core promoter element around -30 of transcription start
Phvul.002G194600	PvMADS-11	TATA-box	ATATAT	430	6	436	+	Brassica napus	core promoter element around -30 of transcription start
Phvul.002G194600	PvMADS-11	TATA-box	TATATA	431	6	437	+	Arabidopsis thaliana	core promoter element around -30 of transcription start
Phvul.002G194600	PvMADS-11	TATA-box	ATATAA	432	6	438	+	Brassica oleracea	core promoter element around -30 of transcription start
Phvul.002G194600	PvMADS-11	TATA-box	TATA	433	4	437	+	Arabidopsis thaliana	core promoter element around -30 of transcription start
Phvul.002G194600	PvMADS-11	TATA-box	TATAA	610	5	615	-	Arabidopsis thaliana	core promoter element around -30 of transcription start
Phvul.002G194600	PvMADS-11	TATA-box	TATA	611	4	615	+	Arabidopsis thaliana	core promoter element around -30 of transcription start
Phvul.002G194600	PvMADS-11	TATA-box	TATAAAA	632	7	639	-	Pisum sativum	core promoter element around -30 of transcription start
Phvul.002G194600	PvMADS-11	TATA-box	TATAAA	633	6	639	-	Helianthus annuus	core promoter element around -30 of transcription start
Phvul.002G194600	PvMADS-11	TATA-box	TATAA	634	5	639	-	Arabidopsis thaliana	core promoter element around -30 of transcription start
Phvul.002G194600	PvMADS-11	TATA-box	TATA	635	4	639	+	Arabidopsis thaliana	core promoter element around -30 of transcription start
Phvul.002G194600	PvMADS-11	TATA-box	TATTTAAA	664	8	672	-	Arabidopsis thaliana	core promoter element around -30 of transcription start
Phvul.002G194600	PvMADS-11	TATA-box	TACAAAA	780	7	787	+	Oryza sativa	core promoter element around -30 of transcription start
Phvul.002G194600	PvMADS-11	TATA-box	TATAAAT	821	7	828	-	Brassica juncea	core promoter element around -30 of transcription start
Phvul.002G194600	PvMADS-11	TATA-box	TATAAA	822	6	828	-	Helianthus annuus	core promoter element around -30 of transcription start
Phvul.002G194600	PvMADS-11	TATA-box	TATAA	823	5	828	-	Arabidopsis thaliana	core promoter element around -30 of transcription start
Phvul.002G194600	PvMADS-11	TATA-box	TATA	824	4	828	-	Arabidopsis thaliana	core promoter element around -30 of transcription start
Phvul.002G194600	PvMADS-11	TATA-box	TATAAA	905	6	911	-	Helianthus annuus	core promoter element around -30 of transcription start
Phvul.002G194600	PvMADS-11	TATA-box	TATAA	906	5	911	-	Arabidopsis thaliana	core promoter element around -30 of transcription start
Phvul.002G194600	PvMADS-11	TATA-box	TATA	907	4	911	-	Arabidopsis thaliana	core promoter element around -30 of transcription start
Phvul.002G194600	PvMADS-11	TATA-box	ATTATA	927	6	933	+	Brassica napus	core promoter element around -30 of transcription start
Phvul.002G194600	PvMADS-11	TATA-box	TATATAA	928	7	935	-	Arabidopsis thaliana	core promoter element around -30 of transcription start
Phvul.002G194600	PvMADS-11	TATA-box	TATATA	929	6	935	-	Arabidopsis thaliana	core promoter element around -30 of transcription start
Phvul.002G194600	PvMADS-11	TATA-box	ATATAT	930	6	936	-	Brassica napus	core promoter element around -30 of transcription start
Phvul.002G194600	PvMADS-11	TATA-box	TATA	931	4	935	-	Arabidopsis thaliana	core promoter element around -30 of transcription start
Phvul.002G194600	PvMADS-11	TATA-box	ATATAT	966	6	972	-	Brassica napus	core promoter element around -30 of transcription start
Phvul.002G194600	PvMADS-11	TATA-box	TATA	967	4	971	-	Arabidopsis thaliana	core promoter element around -30 of transcription start
Phvul.002G194600	PvMADS-11	TATA-box	TACAAAA	985	7	992	+	Oryza sativa	core promoter element around -30 of transcription start
Phvul.002G194600	PvMADS-11	TATA-box	TATA	995	4	999	-	Arabidopsis thaliana	core promoter element around -30 of transcription start
Phvul.002G194600	PvMADS-11	TATA-box	TATTTAAA	1011	8	1019	-	Arabidopsis thaliana	core promoter element around -30 of transcription start
Phvul.002G194600	PvMADS-11	TATA-box	TATAAAT	1062	7	1069	-	Brassica juncea	core promoter element around -30 of transcription start
Phvul.002G194600	PvMADS-11	TATA-box	TATAAA	1063	6	1069	-	Helianthus annuus	core promoter element around -30 of transcription start
Phvul.002G194600	PvMADS-11	TATA-box	TATAA	1064	5	1069	-	Arabidopsis thaliana	core promoter element around -30 of transcription start
Phvul.002G194600	PvMADS-11	TATA-box	TATA	1065	4	1069	-	Arabidopsis thaliana	core promoter element around -30 of transcription start
Phvul.002G194600	PvMADS-11	TATA-box	ATTATA	1096	6	1102	+	Brassica napus	core promoter element around -30 of transcription start
Phvul.002G194600	PvMADS-11	TATA-box	TATAA	1097	5	1102	-	Arabidopsis thaliana	core promoter element around -30 of transcription start
Phvul.002G194600	PvMADS-11	TATA-box	TATA	1098	4	1102	-	Arabidopsis thaliana	core promoter element around -30 of transcription start
Phvul.002G194600	PvMADS-11	TATA-box	TATTTAAA	1161	8	1169	+	Arabidopsis thaliana	core promoter element around -30 of transcription start
Phvul.002G194600	PvMADS-11	TATA-box	ccTATAAAaa	1172	9	1181	+	Arabidopsis thaliana	core promoter element around -30 of transcription start
Phvul.002G194600	PvMADS-11	TATA-box	ATATAA	1173	6	1179	+	Brassica oleracea	core promoter element around -30 of transcription start
Phvul.002G194600	PvMADS-11	TATA-box	TATA	1174	4	1178	-	Arabidopsis thaliana	core promoter element around -30 of transcription start
Phvul.002G194600	PvMADS-11	TATA-box	TATA	1202	4	1206	-	Arabidopsis thaliana	core promoter element around -30 of transcription start
Phvul.002G194600	PvMADS-11	TATA-box	TATAAAA	1251	7	1258	-	Pisum sativum	core promoter element around -30 of transcription start
Phvul.002G194600	PvMADS-11	TATA-box	TATAAA	1252	6	1258	-	Helianthus annuus	core promoter element around -30 of transcription start
Phvul.002G194600	PvMADS-11	TATA-box	TATATAA	1253	7	1260	-	Arabidopsis thaliana	core promoter element around -30 of transcription start
Phvul.002G194600	PvMADS-11	TATA-box	TATATA	1254	6	1260	-	Arabidopsis thaliana	core promoter element around -30 of transcription start
Phvul.002G194600	PvMADS-11	TATA-box	TATA	1256	4	1260	-	Arabidopsis thaliana	core promoter element around -30 of transcription start
Phvul.002G194600	PvMADS-11	TATA-box	TATA	1327	4	1331	-	Arabidopsis thaliana	core promoter element around -30 of transcription start
Phvul.002G194600	PvMADS-11	TATA-box	ATTATA	1377	6	1383	+	Brassica napus	core promoter element around -30 of transcription start
Phvul.002G194600	PvMADS-11	TATA-box	TATAA	1378	5	1383	-	Arabidopsis thaliana	core promoter element around -30 of transcription start
Phvul.002G194600	PvMADS-11	TATA-box	TATA	1379	4	1383	-	Arabidopsis thaliana	core promoter element around -30 of transcription start
Phvul.002G212450	PvMADS-12	GT1-motif	GGTTAA	24	6	30	+	Arabidopsis thaliana	light responsive element
Phvul.002G212450	PvMADS-12	GT1-motif	GGTTAA	605	6	611	-	Arabidopsis thaliana	light responsive element
Phvul.002G212450	PvMADS-12	P-box	CCTTTTG	52	7	59	+	Oryza sativa	gibberellin-responsive element
Phvul.002G212450	PvMADS-12	TCA-element	CCATCTTTTT	535	9	544	+	Nicotiana tabacum	cis-acting element involved in salicylic acid responsiveness
Phvul.002G212450	PvMADS-12	RY-element	CATGCATG	610	8	618	+	Helianthus annuus	cis-acting regulatory element involved in seed-specific regulation
Phvul.002G212450	PvMADS-12	TCT-motif	TCTTAC	232	6	238	-	Arabidopsis thaliana	part of a light responsive element
Phvul.002G212450	PvMADS-12	TCT-motif	TCTTAC	510	6	516	-	Arabidopsis thaliana	part of a light responsive element
Phvul.002G212450	PvMADS-12	AT1-motif	AATTATTTTTTATT	1001	13	1014	+	Solanum tuberosum	part of a light responsive module
Phvul.002G212450	PvMADS-12	GATA-motif	AAGGATAAGG	476	9	485	-	Solanum tuberosum	part of a light responsive element
Phvul.002G212450	PvMADS-12	I-box	AGATAAGG	62	8	70	+	Triticum aestivum	part of a light responsive element
Phvul.002G212450	PvMADS-12	I-box	AAGATAAGGCT	474	10	484	-	Gossypium hirsutum	part of a light responsive element
Phvul.002G212450	PvMADS-12	I-box	AGATAAGG	476	8	484	-	Triticum aestivum	part of a light responsive element
Phvul.002G212450	PvMADS-12	Box 4	ATTAAT	306	6	312	+	Petroselinum crispum	part of a conserved DNA module involved in light responsiveness
Phvul.002G212450	PvMADS-12	Box 4	ATTAAT	343	6	349	+	Petroselinum crispum	part of a conserved DNA module involved in light responsiveness
Phvul.002G212450	PvMADS-12	Box 4	ATTAAT	818	6	824	-	Petroselinum crispum	part of a conserved DNA module involved in light responsiveness
Phvul.002G212450	PvMADS-12	Box 4	ATTAAT	1044	6	1050	-	Petroselinum crispum	part of a conserved DNA module involved in light responsiveness
Phvul.002G212450	PvMADS-12	CAAT-box	CCAAT	36	5	41	-	Arabidopsis thaliana	common cis-acting element in promoter and enhancer regions
Phvul.002G212450	PvMADS-12	CAAT-box	CAAAT	360	5	365	+	Pisum sativum	common cis-acting element in promoter and enhancer regions
Phvul.002G212450	PvMADS-12	CAAT-box	CAAAT	455	5	460	+	Pisum sativum	common cis-acting element in promoter and enhancer regions
Phvul.002G212450	PvMADS-12	CAAT-box	CAAAT	551	5	556	+	Pisum sativum	common cis-acting element in promoter and enhancer regions
Phvul.002G212450	PvMADS-12	CAAT-box	CCAAT	652	5	657	+	Arabidopsis thaliana	common cis-acting element in promoter and enhancer regions
Phvul.002G212450	PvMADS-12	CAAT-box	CAAAT	714	5	719	+	Pisum sativum	common cis-acting element in promoter and enhancer regions
Phvul.002G212450	PvMADS-12	CAAT-box	CAAAT	1129	5	1134	+	Pisum sativum	common cis-acting element in promoter and enhancer regions
Phvul.002G212450	PvMADS-12	CAAT-box	CAAAT	1480	5	1485	+	Pisum sativum	common cis-acting element in promoter and enhancer regions
Phvul.002G212450	PvMADS-12	TATA-box	TATATTTATATTT	80	12	92	-	Avena sativa	core promoter element around -30 of transcription start
Phvul.002G212450	PvMADS-12	TATA-box	ATATAA	82	6	88	+	Brassica oleracea	core promoter element around -30 of transcription start
Phvul.002G212450	PvMADS-12	TATA-box	TATA	83	4	87	+	Arabidopsis thaliana	core promoter element around -30 of transcription start
Phvul.002G212450	PvMADS-12	TATA-box	ATATAA	88	6	94	+	Brassica oleracea	core promoter element around -30 of transcription start
Phvul.002G212450	PvMADS-12	TATA-box	TATA	89	4	93	+	Arabidopsis thaliana	core promoter element around -30 of transcription start
Phvul.002G212450	PvMADS-12	TATA-box	TATA	351	4	355	+	Arabidopsis thaliana	core promoter element around -30 of transcription start
Phvul.002G212450	PvMADS-12	TATA-box	TACAAAA	390	7	397	+	Oryza sativa	core promoter element around -30 of transcription start
Phvul.002G212450	PvMADS-12	TATA-box	ATATAA	515	6	521	+	Brassica oleracea	core promoter element around -30 of transcription start
Phvul.002G212450	PvMADS-12	TATA-box	TATA	516	4	520	+	Arabidopsis thaliana	core promoter element around -30 of transcription start
Phvul.002G212450	PvMADS-12	TATA-box	TATATA	562	6	568	+	Arabidopsis thaliana	core promoter element around -30 of transcription start
Phvul.002G212450	PvMADS-12	TATA-box	TATA	564	4	568	+	Arabidopsis thaliana	core promoter element around -30 of transcription start
Phvul.002G212450	PvMADS-12	TATA-box	TATAA	619	5	624	-	Arabidopsis thaliana	core promoter element around -30 of transcription start
Phvul.002G212450	PvMADS-12	TATA-box	TATA	620	4	624	+	Arabidopsis thaliana	core promoter element around -30 of transcription start
Phvul.002G212450	PvMADS-12	TATA-box	TACAAAA	705	7	712	-	Oryza sativa	core promoter element around -30 of transcription start
Phvul.002G212450	PvMADS-12	TATA-box	ATATAA	747	6	753	+	Brassica oleracea	core promoter element around -30 of transcription start
Phvul.002G212450	PvMADS-12	TATA-box	TATA	748	4	752	+	Arabidopsis thaliana	core promoter element around -30 of transcription start
Phvul.002G212450	PvMADS-12	TATA-box	ATTATA	778	6	784	+	Brassica napus	core promoter element around -30 of transcription start
Phvul.002G212450	PvMADS-12	TATA-box	TATAA	779	5	784	-	Arabidopsis thaliana	core promoter element around -30 of transcription start
Phvul.002G212450	PvMADS-12	TATA-box	TATA	780	4	784	-	Arabidopsis thaliana	core promoter element around -30 of transcription start
Phvul.002G212450	PvMADS-12	TATA-box	ATTATA	996	6	1002	+	Brassica napus	core promoter element around -30 of transcription start
Phvul.002G212450	PvMADS-12	TATA-box	TATAA	997	5	1002	-	Arabidopsis thaliana	core promoter element around -30 of transcription start
Phvul.002G212450	PvMADS-12	TATA-box	TATA	998	4	1002	-	Arabidopsis thaliana	core promoter element around -30 of transcription start
Phvul.002G212450	PvMADS-12	TATA-box	TATAAAA	1164	7	1171	-	Pisum sativum	core promoter element around -30 of transcription start
Phvul.002G212450	PvMADS-12	TATA-box	TATAAA	1165	6	1171	-	Helianthus annuus	core promoter element around -30 of transcription start
Phvul.002G212450	PvMADS-12	TATA-box	TATATAA	1166	7	1173	-	Arabidopsis thaliana	core promoter element around -30 of transcription start
Phvul.002G212450	PvMADS-12	TATA-box	TATATA	1167	6	1173	-	Arabidopsis thaliana	core promoter element around -30 of transcription start
Phvul.002G212450	PvMADS-12	TATA-box	ATATAT	1168	6	1174	-	Brassica napus	core promoter element around -30 of transcription start
Phvul.002G212450	PvMADS-12	TATA-box	TATA	1169	4	1173	-	Arabidopsis thaliana	core promoter element around -30 of transcription start
Phvul.002G212450	PvMADS-12	TATA-box	TATAAAT	1264	7	1271	-	Brassica juncea	core promoter element around -30 of transcription start
Phvul.002G212450	PvMADS-12	TATA-box	TATAAA	1265	6	1271	-	Helianthus annuus	core promoter element around -30 of transcription start
Phvul.002G212450	PvMADS-12	TATA-box	TATAA	1266	5	1271	-	Arabidopsis thaliana	core promoter element around -30 of transcription start
Phvul.002G212450	PvMADS-12	TATA-box	TATA	1267	4	1271	-	Arabidopsis thaliana	core promoter element around -30 of transcription start
Phvul.002G212450	PvMADS-12	TATA-box	ATTATA	1389	6	1395	+	Brassica napus	core promoter element around -30 of transcription start
Phvul.002G212450	PvMADS-12	TATA-box	TATAA	1390	5	1395	-	Arabidopsis thaliana	core promoter element around -30 of transcription start
Phvul.002G212450	PvMADS-12	TATA-box	TATA	1391	4	1395	-	Arabidopsis thaliana	core promoter element around -30 of transcription start
Phvul.002G212450	PvMADS-12	TATA-box	TATACA	1459	6	1465	-	Helianthus annuus	core promoter element around -30 of transcription start
Phvul.002G212450	PvMADS-12	TATA-box	TATA	1461	4	1465	-	Arabidopsis thaliana	core promoter element around -30 of transcription start
Phvul.002G215500	PvMADS-13	MBSI	aaaAaaC(G/C)GTTA	135	10.5	45191	+	Petunia hybrida	MYB binding site involved in flavonoid biosynthetic genes regulation
Phvul.002G215500	PvMADS-13	GT1-motif	GGTTAA	142	6	148	+	Arabidopsis thaliana	light responsive element
Phvul.002G215500	PvMADS-13	GT1-motif	GGTTAA	570	6	576	+	Arabidopsis thaliana	light responsive element
Phvul.002G215500	PvMADS-13	ABRE	ACGTG	715	5	720	-	Arabidopsis thaliana	cis-acting element involved in the abscisic acid responsiveness
Phvul.002G215500	PvMADS-13	ABRE	GCAACGTGTC	748	9	757	+	Hordeum vulgare	cis-acting element involved in the abscisic acid responsiveness
Phvul.002G215500	PvMADS-13	ABRE	ACGTG	751	5	756	+	Arabidopsis thaliana	cis-acting element involved in the abscisic acid responsiveness
Phvul.002G215500	PvMADS-13	TGACG-motif	TGACG	717	5	722	-	Hordeum vulgare	cis-acting regulatory element involved in the MeJA-responsiveness
Phvul.002G215500	PvMADS-13	TCA-element	CCATCTTTTT	1053	9	1062	+	Nicotiana tabacum	cis-acting element involved in salicylic acid responsiveness
Phvul.002G215500	PvMADS-13	AT-rich element	ATAGAAATCAA	399	11	410	-	Glycine max	binding site of AT-rich DNA binding protein (ATBP-1)
Phvul.002G215500	PvMADS-13	TCT-motif	TCTTAC	1363	6	1369	-	Arabidopsis thaliana	part of a light responsive element
Phvul.002G215500	PvMADS-13	CAAT-box	CAAAT	86	5	91	+	Pisum sativum	common cis-acting element in promoter and enhancer regions
Phvul.002G215500	PvMADS-13	CAAT-box	CCAAT	159	5	164	-	Arabidopsis thaliana	common cis-acting element in promoter and enhancer regions
Phvul.002G215500	PvMADS-13	CAAT-box	CAAAT	306	5	311	+	Pisum sativum	common cis-acting element in promoter and enhancer regions
Phvul.002G215500	PvMADS-13	CAAT-box	CAAAT	452	5	457	+	Pisum sativum	common cis-acting element in promoter and enhancer regions
Phvul.002G215500	PvMADS-13	CAAT-box	CAAAT	465	5	470	-	Pisum sativum	common cis-acting element in promoter and enhancer regions
Phvul.002G215500	PvMADS-13	CAAT-box	CAAAT	506	5	511	-	Pisum sativum	common cis-acting element in promoter and enhancer regions
Phvul.002G215500	PvMADS-13	CAAT-box	CAAAT	540	5	545	+	Pisum sativum	common cis-acting element in promoter and enhancer regions
Phvul.002G215500	PvMADS-13	CAAT-box	CCAAT	552	5	557	+	Arabidopsis thaliana	common cis-acting element in promoter and enhancer regions
Phvul.002G215500	PvMADS-13	CAAT-box	CAAAT	564	5	569	+	Pisum sativum	common cis-acting element in promoter and enhancer regions
Phvul.002G215500	PvMADS-13	CAAT-box	CCAAT	651	5	656	+	Arabidopsis thaliana	common cis-acting element in promoter and enhancer regions
Phvul.002G215500	PvMADS-13	CAAT-box	CAAAT	803	5	808	-	Pisum sativum	common cis-acting element in promoter and enhancer regions
Phvul.002G215500	PvMADS-13	CAAT-box	CCAAT	1133	5	1138	-	Arabidopsis thaliana	common cis-acting element in promoter and enhancer regions
Phvul.002G215500	PvMADS-13	CAAT-box	CCAAT	1294	5	1299	-	Arabidopsis thaliana	common cis-acting element in promoter and enhancer regions
Phvul.002G215500	PvMADS-13	CAAT-box	CAAAT	1383	5	1388	+	Pisum sativum	common cis-acting element in promoter and enhancer regions
Phvul.002G215500	PvMADS-13	TATA-box	ATATAA	154	6	160	+	Brassica oleracea	core promoter element around -30 of transcription start
Phvul.002G215500	PvMADS-13	TATA-box	TATA	155	4	159	+	Arabidopsis thaliana	core promoter element around -30 of transcription start
Phvul.002G215500	PvMADS-13	TATA-box	ATATAT	194	6	200	+	Brassica napus	core promoter element around -30 of transcription start
Phvul.002G215500	PvMADS-13	TATA-box	TATA	195	4	199	+	Arabidopsis thaliana	core promoter element around -30 of transcription start
Phvul.002G215500	PvMADS-13	TATA-box	TATA	205	4	209	+	Arabidopsis thaliana	core promoter element around -30 of transcription start
Phvul.002G215500	PvMADS-13	TATA-box	TACAAAA	207	7	214	+	Oryza sativa	core promoter element around -30 of transcription start
Phvul.002G215500	PvMADS-13	TATA-box	ATATAA	225	6	231	+	Brassica oleracea	core promoter element around -30 of transcription start
Phvul.002G215500	PvMADS-13	TATA-box	TATA	226	4	230	+	Arabidopsis thaliana	core promoter element around -30 of transcription start
Phvul.002G215500	PvMADS-13	TATA-box	ATATAT	268	6	274	+	Brassica napus	core promoter element around -30 of transcription start
Phvul.002G215500	PvMADS-13	TATA-box	TATA	269	4	273	+	Arabidopsis thaliana	core promoter element around -30 of transcription start
Phvul.002G215500	PvMADS-13	TATA-box	ATATAA	291	6	297	+	Brassica oleracea	core promoter element around -30 of transcription start
Phvul.002G215500	PvMADS-13	TATA-box	TATA	292	4	296	+	Arabidopsis thaliana	core promoter element around -30 of transcription start
Phvul.002G215500	PvMADS-13	TATA-box	TATA	332	4	336	+	Arabidopsis thaliana	core promoter element around -30 of transcription start
Phvul.002G215500	PvMADS-13	TATA-box	TATAAA	365	6	371	-	Helianthus annuus	core promoter element around -30 of transcription start
Phvul.002G215500	PvMADS-13	TATA-box	TATAA	366	5	371	-	Arabidopsis thaliana	core promoter element around -30 of transcription start
Phvul.002G215500	PvMADS-13	TATA-box	TATA	367	4	371	+	Arabidopsis thaliana	core promoter element around -30 of transcription start
Phvul.002G215500	PvMADS-13	TATA-box	TATA	414	4	418	+	Arabidopsis thaliana	core promoter element around -30 of transcription start
Phvul.002G215500	PvMADS-13	TATA-box	ATATAA	591	6	597	+	Brassica oleracea	core promoter element around -30 of transcription start
Phvul.002G215500	PvMADS-13	TATA-box	TATA	592	4	596	+	Arabidopsis thaliana	core promoter element around -30 of transcription start
Phvul.002G215500	PvMADS-13	TATA-box	TATAAAT	629	7	636	-	Brassica juncea	core promoter element around -30 of transcription start
Phvul.002G215500	PvMADS-13	TATA-box	TATAAA	630	6	636	-	Helianthus annuus	core promoter element around -30 of transcription start
Phvul.002G215500	PvMADS-13	TATA-box	TATAA	631	5	636	-	Arabidopsis thaliana	core promoter element around -30 of transcription start
Phvul.002G215500	PvMADS-13	TATA-box	TATA	632	4	636	+	Arabidopsis thaliana	core promoter element around -30 of transcription start
Phvul.002G215500	PvMADS-13	TATA-box	TATA	637	4	641	+	Arabidopsis thaliana	core promoter element around -30 of transcription start
Phvul.002G215500	PvMADS-13	TATA-box	TATAAAT	826	7	833	-	Brassica juncea	core promoter element around -30 of transcription start
Phvul.002G215500	PvMADS-13	TATA-box	TATAAA	827	6	833	-	Helianthus annuus	core promoter element around -30 of transcription start
Phvul.002G215500	PvMADS-13	TATA-box	TATAA	828	5	833	-	Arabidopsis thaliana	core promoter element around -30 of transcription start
Phvul.002G215500	PvMADS-13	TATA-box	TATA	829	4	833	-	Arabidopsis thaliana	core promoter element around -30 of transcription start
Phvul.002G215500	PvMADS-13	TATA-box	ATATAA	857	6	863	+	Brassica oleracea	core promoter element around -30 of transcription start
Phvul.002G215500	PvMADS-13	TATA-box	TATA	858	4	862	-	Arabidopsis thaliana	core promoter element around -30 of transcription start
Phvul.002G215500	PvMADS-13	TATA-box	TATA	866	4	870	-	Arabidopsis thaliana	core promoter element around -30 of transcription start
Phvul.002G215500	PvMADS-13	TATA-box	ATATAA	905	6	911	+	Brassica oleracea	core promoter element around -30 of transcription start
Phvul.002G215500	PvMADS-13	TATA-box	TATA	906	4	910	-	Arabidopsis thaliana	core promoter element around -30 of transcription start
Phvul.002G215500	PvMADS-13	TATA-box	ccTATAAAaa	940	9	949	+	Arabidopsis thaliana	core promoter element around -30 of transcription start
Phvul.002G215500	PvMADS-13	TATA-box	ATATAA	941	6	947	+	Brassica oleracea	core promoter element around -30 of transcription start
Phvul.002G215500	PvMADS-13	TATA-box	TATA	942	4	946	-	Arabidopsis thaliana	core promoter element around -30 of transcription start
Phvul.002G215500	PvMADS-13	TATA-box	ATTATA	970	6	976	+	Brassica napus	core promoter element around -30 of transcription start
Phvul.002G215500	PvMADS-13	TATA-box	TATAA	971	5	976	-	Arabidopsis thaliana	core promoter element around -30 of transcription start
Phvul.002G215500	PvMADS-13	TATA-box	TATA	972	4	976	-	Arabidopsis thaliana	core promoter element around -30 of transcription start
Phvul.002G215500	PvMADS-13	TATA-box	TATA	1077	4	1081	-	Arabidopsis thaliana	core promoter element around -30 of transcription start
Phvul.002G215500	PvMADS-13	TATA-box	ATTATA	1080	6	1086	+	Brassica napus	core promoter element around -30 of transcription start
Phvul.002G215500	PvMADS-13	TATA-box	TATAA	1081	5	1086	-	Arabidopsis thaliana	core promoter element around -30 of transcription start
Phvul.002G215500	PvMADS-13	TATA-box	TATA	1082	4	1086	-	Arabidopsis thaliana	core promoter element around -30 of transcription start
Phvul.002G215500	PvMADS-13	TATA-box	TATAAATA	1109	8	1117	-	Daucus carota	core promoter element around -30 of transcription start
Phvul.002G215500	PvMADS-13	TATA-box	TATAAAT	1110	7	1117	-	Brassica juncea	core promoter element around -30 of transcription start
Phvul.002G215500	PvMADS-13	TATA-box	TATAAA	1111	6	1117	-	Helianthus annuus	core promoter element around -30 of transcription start
Phvul.002G215500	PvMADS-13	TATA-box	TATAA	1112	5	1117	-	Arabidopsis thaliana	core promoter element around -30 of transcription start
Phvul.002G215500	PvMADS-13	TATA-box	TATA	1113	4	1117	-	Arabidopsis thaliana	core promoter element around -30 of transcription start
Phvul.002G215500	PvMADS-13	TATA-box	ccTATAAAaa	1289	9	1298	-	Arabidopsis thaliana	core promoter element around -30 of transcription start
Phvul.002G215500	PvMADS-13	TATA-box	TACAAAA	1359	7	1366	-	Oryza sativa	core promoter element around -30 of transcription start
Phvul.002G215500	PvMADS-13	TATA-box	TATA	1375	4	1379	-	Arabidopsis thaliana	core promoter element around -30 of transcription start
Phvul.002G215500	PvMADS-13	TATA-box	TACAAAA	1388	7	1395	+	Oryza sativa	core promoter element around -30 of transcription start
Phvul.002G215500	PvMADS-13	TATA-box	taTATAAAtc	1410	9	1419	-	Arabidopsis thaliana	core promoter element around -30 of transcription start
Phvul.002G215500	PvMADS-13	TATA-box	ATATAT	1415	6	1421	-	Brassica napus	core promoter element around -30 of transcription start
Phvul.002G215500	PvMADS-13	TATA-box	TATA	1416	4	1420	-	Arabidopsis thaliana	core promoter element around -30 of transcription start
Phvul.002G215500	PvMADS-13	Gap-box	CAAATGAA(A/G)A	798	9.5	45853	-	Arabidopsis thaliana	part of a light responsive element
Phvul.002G215500	PvMADS-13	CGTCA-motif	CGTCA	717	5	722	+	Hordeum vulgare	cis-acting regulatory element involved in the MeJA-responsiveness
Phvul.002G215500	PvMADS-13	TATC-box	TATCCCA	150	7	157	-	Oryza sativa	cis-acting element involved in gibberellin-responsiveness
Phvul.002G215500	PvMADS-13	G-Box	CACGTT	750	6	756	-	Pisum sativum	cis-acting regulatory element involved in light responsiveness
Phvul.002G215500	PvMADS-13	GATA-motif	AAGGATAAGG	779	9	788	-	Solanum tuberosum	part of a light responsive element
Phvul.002G215500	PvMADS-13	G-box	CACGTC	715	6	721	+	Zea mays	cis-acting regulatory element involved in light responsiveness
Phvul.002G215500	PvMADS-13	HD-Zip 1	CAAT(A/T)ATTG	1040	8.5	46094	-	Arabidopsis thaliana	element involved in differentiation of the palisade mesophyll cells
Phvul.002G215500	PvMADS-13	Box 4	ATTAAT	9	6	15	+	Petroselinum crispum	part of a conserved DNA module involved in light responsiveness
Phvul.002G215500	PvMADS-13	Box 4	ATTAAT	318	6	324	+	Petroselinum crispum	part of a conserved DNA module involved in light responsiveness
Phvul.002G215500	PvMADS-13	Box 4	ATTAAT	353	6	359	+	Petroselinum crispum	part of a conserved DNA module involved in light responsiveness
Phvul.002G215500	PvMADS-13	Box 4	ATTAAT	436	6	442	+	Petroselinum crispum	part of a conserved DNA module involved in light responsiveness
Phvul.002G215500	PvMADS-13	Box 4	ATTAAT	461	6	467	+	Petroselinum crispum	part of a conserved DNA module involved in light responsiveness
Phvul.002G215500	PvMADS-13	Box 4	ATTAAT	522	6	528	+	Petroselinum crispum	part of a conserved DNA module involved in light responsiveness
Phvul.002G215500	PvMADS-13	Box 4	ATTAAT	625	6	631	+	Petroselinum crispum	part of a conserved DNA module involved in light responsiveness
Phvul.002G215500	PvMADS-13	Box 4	ATTAAT	838	6	844	-	Petroselinum crispum	part of a conserved DNA module involved in light responsiveness
Phvul.002G215500	PvMADS-13	Box 4	ATTAAT	1099	6	1105	-	Petroselinum crispum	part of a conserved DNA module involved in light responsiveness
Phvul.002G215500	PvMADS-13	Box 4	ATTAAT	1411	6	1417	-	Petroselinum crispum	part of a conserved DNA module involved in light responsiveness
Phvul.002G215500	PvMADS-13	Box 4	ATTAAT	1419	6	1425	-	Petroselinum crispum	part of a conserved DNA module involved in light responsiveness
Phvul.002G215500	PvMADS-13	TC-rich repeats	GTTTTCTTAC	1363	9	1372	-	Nicotiana tabacum	cis-acting element involved in defense and stress responsiveness
Phvul.002G215500	PvMADS-13	I-box	gGATAAGGTG	777	9	786	-	Zea mays	part of a light responsive element
Phvul.002G215500	PvMADS-13	ARE	AAACCA	168	6	174	+	Zea mays	cis-acting regulatory element essential for the anaerobic induction
Phvul.002G243200	PvMADS-14	Box 4	ATTAAT	239	6	245	+	Petroselinum crispum	part of a conserved DNA module involved in light responsiveness
Phvul.002G243200	PvMADS-14	Box 4	ATTAAT	658	6	664	+	Petroselinum crispum	part of a conserved DNA module involved in light responsiveness
Phvul.002G243200	PvMADS-14	Box 4	ATTAAT	684	6	690	+	Petroselinum crispum	part of a conserved DNA module involved in light responsiveness
Phvul.002G243200	PvMADS-14	Box 4	ATTAAT	691	6	697	+	Petroselinum crispum	part of a conserved DNA module involved in light responsiveness
Phvul.002G243200	PvMADS-14	Box 4	ATTAAT	695	6	701	+	Petroselinum crispum	part of a conserved DNA module involved in light responsiveness
Phvul.002G243200	PvMADS-14	Box 4	ATTAAT	718	6	724	+	Petroselinum crispum	part of a conserved DNA module involved in light responsiveness
Phvul.002G243200	PvMADS-14	Box 4	ATTAAT	1195	6	1201	-	Petroselinum crispum	part of a conserved DNA module involved in light responsiveness
Phvul.002G243200	PvMADS-14	AuxRR-core	GGTCCAT	747	7	754	-	Nicotiana tabacum	cis-acting regulatory element involved in auxin responsiveness
Phvul.002G243200	PvMADS-14	ARE	AAACCA	581	6	587	+	Zea mays	cis-acting regulatory element essential for the anaerobic induction
Phvul.002G243200	PvMADS-14	ARE	AAACCA	1435	6	1441	+	Zea mays	cis-acting regulatory element essential for the anaerobic induction
Phvul.002G243200	PvMADS-14	AE-box	AGAAACAA	500	8	508	-	Arabidopsis thaliana	part of a module for light response
Phvul.002G243200	PvMADS-14	G-box	CACGTC	1178	6	1184	+	Zea mays	cis-acting regulatory element involved in light responsiveness
Phvul.002G243200	PvMADS-14	TGA-element	AACGAC	398	6	404	+	Brassica oleracea	auxin-responsive element
Phvul.002G243200	PvMADS-14	Gap-box	CAAATGAA(A/G)A	419	9.5	45474	+	Arabidopsis thaliana	part of a light responsive element
Phvul.002G243200	PvMADS-14	TATA-box	TATA	29	4	33	+	Arabidopsis thaliana	core promoter element around -30 of transcription start
Phvul.002G243200	PvMADS-14	TATA-box	TACAAAA	87	7	94	+	Oryza sativa	core promoter element around -30 of transcription start
Phvul.002G243200	PvMADS-14	TATA-box	ATTATA	303	6	309	+	Brassica napus	core promoter element around -30 of transcription start
Phvul.002G243200	PvMADS-14	TATA-box	TATAA	304	5	309	-	Arabidopsis thaliana	core promoter element around -30 of transcription start
Phvul.002G243200	PvMADS-14	TATA-box	TATA	305	4	309	+	Arabidopsis thaliana	core promoter element around -30 of transcription start
Phvul.002G243200	PvMADS-14	TATA-box	ATATAA	337	6	343	+	Brassica oleracea	core promoter element around -30 of transcription start
Phvul.002G243200	PvMADS-14	TATA-box	TATA	338	4	342	+	Arabidopsis thaliana	core promoter element around -30 of transcription start
Phvul.002G243200	PvMADS-14	TATA-box	TACAAAA	355	7	362	-	Oryza sativa	core promoter element around -30 of transcription start
Phvul.002G243200	PvMADS-14	TATA-box	TATAAA	537	6	543	-	Helianthus annuus	core promoter element around -30 of transcription start
Phvul.002G243200	PvMADS-14	TATA-box	TATAA	538	5	543	-	Arabidopsis thaliana	core promoter element around -30 of transcription start
Phvul.002G243200	PvMADS-14	TATA-box	TATA	539	4	543	+	Arabidopsis thaliana	core promoter element around -30 of transcription start
Phvul.002G243200	PvMADS-14	TATA-box	ATATAT	586	6	592	+	Brassica napus	core promoter element around -30 of transcription start
Phvul.002G243200	PvMADS-14	TATA-box	TATA	587	4	591	+	Arabidopsis thaliana	core promoter element around -30 of transcription start
Phvul.002G243200	PvMADS-14	TATA-box	TATATA	709	6	715	+	Arabidopsis thaliana	core promoter element around -30 of transcription start
Phvul.002G243200	PvMADS-14	TATA-box	ATATAT	710	6	716	+	Brassica napus	core promoter element around -30 of transcription start
Phvul.002G243200	PvMADS-14	TATA-box	TATATA	711	6	717	+	Arabidopsis thaliana	core promoter element around -30 of transcription start
Phvul.002G243200	PvMADS-14	TATA-box	ATATAT	712	6	718	+	Brassica napus	core promoter element around -30 of transcription start
Phvul.002G243200	PvMADS-14	TATA-box	TATATA	713	6	719	+	Arabidopsis thaliana	core promoter element around -30 of transcription start
Phvul.002G243200	PvMADS-14	TATA-box	ATATAT	714	6	720	+	Brassica napus	core promoter element around -30 of transcription start
Phvul.002G243200	PvMADS-14	TATA-box	TATA	715	4	719	+	Arabidopsis thaliana	core promoter element around -30 of transcription start
Phvul.002G243200	PvMADS-14	TATA-box	ATATAT	737	6	743	+	Brassica napus	core promoter element around -30 of transcription start
Phvul.002G243200	PvMADS-14	TATA-box	TATA	738	4	742	+	Arabidopsis thaliana	core promoter element around -30 of transcription start
Phvul.002G243200	PvMADS-14	TATA-box	TATA	775	4	779	+	Arabidopsis thaliana	core promoter element around -30 of transcription start
Phvul.002G243200	PvMADS-14	TATA-box	ATATAA	804	6	810	+	Brassica oleracea	core promoter element around -30 of transcription start
Phvul.002G243200	PvMADS-14	TATA-box	TATA	805	4	809	+	Arabidopsis thaliana	core promoter element around -30 of transcription start
Phvul.002G243200	PvMADS-14	TATA-box	TATA	834	4	838	+	Arabidopsis thaliana	core promoter element around -30 of transcription start
Phvul.002G243200	PvMADS-14	TATA-box	TATAA	957	5	962	-	Arabidopsis thaliana	core promoter element around -30 of transcription start
Phvul.002G243200	PvMADS-14	TATA-box	TATA	958	4	962	-	Arabidopsis thaliana	core promoter element around -30 of transcription start
Phvul.002G243200	PvMADS-14	TATA-box	ccTATAAAaa	1039	10	1049	+	Arabidopsis thaliana	core promoter element around -30 of transcription start
Phvul.002G243200	PvMADS-14	TATA-box	TATA	1041	4	1045	-	Arabidopsis thaliana	core promoter element around -30 of transcription start
Phvul.002G243200	PvMADS-14	TATA-box	ATATAT	1351	6	1357	-	Brassica napus	core promoter element around -30 of transcription start
Phvul.002G243200	PvMADS-14	TATA-box	TATATA	1352	6	1358	-	Arabidopsis thaliana	core promoter element around -30 of transcription start
Phvul.002G243200	PvMADS-14	TATA-box	ATATAT	1353	6	1359	-	Brassica napus	core promoter element around -30 of transcription start
Phvul.002G243200	PvMADS-14	TATA-box	TATATA	1354	6	1360	-	Arabidopsis thaliana	core promoter element around -30 of transcription start
Phvul.002G243200	PvMADS-14	TATA-box	ATATAT	1355	6	1361	-	Brassica napus	core promoter element around -30 of transcription start
Phvul.002G243200	PvMADS-14	TATA-box	TATATA	1356	6	1362	-	Arabidopsis thaliana	core promoter element around -30 of transcription start
Phvul.002G243200	PvMADS-14	TATA-box	ATATAT	1357	6	1363	-	Brassica napus	core promoter element around -30 of transcription start
Phvul.002G243200	PvMADS-14	TATA-box	TATATA	1358	6	1364	-	Arabidopsis thaliana	core promoter element around -30 of transcription start
Phvul.002G243200	PvMADS-14	TATA-box	ATATAT	1359	6	1365	-	Brassica napus	core promoter element around -30 of transcription start
Phvul.002G243200	PvMADS-14	TATA-box	TATATA	1360	6	1366	-	Arabidopsis thaliana	core promoter element around -30 of transcription start
Phvul.002G243200	PvMADS-14	TATA-box	ATATAT	1361	6	1367	-	Brassica napus	core promoter element around -30 of transcription start
Phvul.002G243200	PvMADS-14	TATA-box	TATATA	1362	6	1368	-	Arabidopsis thaliana	core promoter element around -30 of transcription start
Phvul.002G243200	PvMADS-14	TATA-box	ATATAT	1363	6	1369	-	Brassica napus	core promoter element around -30 of transcription start
Phvul.002G243200	PvMADS-14	TATA-box	TATATA	1364	6	1370	-	Arabidopsis thaliana	core promoter element around -30 of transcription start
Phvul.002G243200	PvMADS-14	TATA-box	ATATAT	1365	6	1371	-	Brassica napus	core promoter element around -30 of transcription start
Phvul.002G243200	PvMADS-14	TATA-box	TATATA	1366	6	1372	-	Arabidopsis thaliana	core promoter element around -30 of transcription start
Phvul.002G243200	PvMADS-14	TATA-box	ATATAT	1367	6	1373	-	Brassica napus	core promoter element around -30 of transcription start
Phvul.002G243200	PvMADS-14	TATA-box	TATATA	1368	6	1374	-	Arabidopsis thaliana	core promoter element around -30 of transcription start
Phvul.002G243200	PvMADS-14	TATA-box	ATATAT	1369	6	1375	-	Brassica napus	core promoter element around -30 of transcription start
Phvul.002G243200	PvMADS-14	TATA-box	TATATA	1370	6	1376	-	Arabidopsis thaliana	core promoter element around -30 of transcription start
Phvul.002G243200	PvMADS-14	TATA-box	ATATAT	1371	6	1377	-	Brassica napus	core promoter element around -30 of transcription start
Phvul.002G243200	PvMADS-14	TATA-box	TATATA	1372	6	1378	-	Arabidopsis thaliana	core promoter element around -30 of transcription start
Phvul.002G243200	PvMADS-14	TATA-box	ATATAT	1373	6	1379	-	Brassica napus	core promoter element around -30 of transcription start
Phvul.002G243200	PvMADS-14	TATA-box	TATATA	1374	6	1380	-	Arabidopsis thaliana	core promoter element around -30 of transcription start
Phvul.002G243200	PvMADS-14	TATA-box	ATATAT	1375	6	1381	-	Brassica napus	core promoter element around -30 of transcription start
Phvul.002G243200	PvMADS-14	TATA-box	TATATA	1376	6	1382	-	Arabidopsis thaliana	core promoter element around -30 of transcription start
Phvul.002G243200	PvMADS-14	TATA-box	ATATAT	1377	6	1383	-	Brassica napus	core promoter element around -30 of transcription start
Phvul.002G243200	PvMADS-14	TATA-box	TATATA	1378	6	1384	-	Arabidopsis thaliana	core promoter element around -30 of transcription start
Phvul.002G243200	PvMADS-14	TATA-box	ATATAT	1379	6	1385	-	Brassica napus	core promoter element around -30 of transcription start
Phvul.002G243200	PvMADS-14	TATA-box	TATATA	1380	6	1386	-	Arabidopsis thaliana	core promoter element around -30 of transcription start
Phvul.002G243200	PvMADS-14	TATA-box	TATA	1382	4	1386	-	Arabidopsis thaliana	core promoter element around -30 of transcription start
Phvul.002G243200	PvMADS-14	TATA-box	TATACA	1408	6	1414	-	Helianthus annuus	core promoter element around -30 of transcription start
Phvul.002G243200	PvMADS-14	TATA-box	TATA	1410	4	1414	-	Arabidopsis thaliana	core promoter element around -30 of transcription start
Phvul.002G243200	PvMADS-14	TATA-box	ATTATA	1440	6	1446	+	Brassica napus	core promoter element around -30 of transcription start
Phvul.002G243200	PvMADS-14	TATA-box	TATAA	1441	5	1446	-	Arabidopsis thaliana	core promoter element around -30 of transcription start
Phvul.002G243200	PvMADS-14	TATA-box	TATA	1442	4	1446	-	Arabidopsis thaliana	core promoter element around -30 of transcription start
Phvul.002G243200	PvMADS-14	TATA-box	TATAAA	1467	6	1473	-	Helianthus annuus	core promoter element around -30 of transcription start
Phvul.002G243200	PvMADS-14	TATA-box	TATAA	1468	5	1473	-	Arabidopsis thaliana	core promoter element around -30 of transcription start
Phvul.002G243200	PvMADS-14	TATA-box	TATA	1469	4	1473	-	Arabidopsis thaliana	core promoter element around -30 of transcription start
Phvul.002G243200	PvMADS-14	TATA-box	ATATAT	1556	6	1562	-	Brassica napus	core promoter element around -30 of transcription start
Phvul.002G243200	PvMADS-14	TATA-box	TATATA	1557	6	1563	-	Arabidopsis thaliana	core promoter element around -30 of transcription start
Phvul.002G243200	PvMADS-14	TATA-box	TATA	1559	4	1563	-	Arabidopsis thaliana	core promoter element around -30 of transcription start
Phvul.002G243200	PvMADS-14	TATA-box	ATATAT	1568	6	1574	-	Brassica napus	core promoter element around -30 of transcription start
Phvul.002G243200	PvMADS-14	TATA-box	TATATA	1569	6	1575	-	Arabidopsis thaliana	core promoter element around -30 of transcription start
Phvul.002G243200	PvMADS-14	TATA-box	ATATAT	1570	6	1576	-	Brassica napus	core promoter element around -30 of transcription start
Phvul.002G243200	PvMADS-14	TATA-box	TATATA	1571	6	1577	-	Arabidopsis thaliana	core promoter element around -30 of transcription start
Phvul.002G243200	PvMADS-14	TATA-box	ATATAT	1572	6	1578	-	Brassica napus	core promoter element around -30 of transcription start
Phvul.002G243200	PvMADS-14	TATA-box	TATATA	1573	6	1579	-	Arabidopsis thaliana	core promoter element around -30 of transcription start
Phvul.002G243200	PvMADS-14	TATA-box	TATA	1575	4	1579	-	Arabidopsis thaliana	core promoter element around -30 of transcription start
Phvul.002G243200	PvMADS-14	TATA-box	ATATAA	1622	6	1628	+	Brassica oleracea	core promoter element around -30 of transcription start
Phvul.002G243200	PvMADS-14	TATA-box	TATA	1623	4	1627	-	Arabidopsis thaliana	core promoter element around -30 of transcription start
Phvul.002G243200	PvMADS-14	TATA-box	TATA	1764	4	1768	-	Arabidopsis thaliana	core promoter element around -30 of transcription start
Phvul.002G243200	PvMADS-14	TATA-box	TATA	1828	4	1832	-	Arabidopsis thaliana	core promoter element around -30 of transcription start
Phvul.002G243200	PvMADS-14	TATA-box	TAAAGATT	1834	8	1842	+	Arabidopsis thaliana	core promoter element around -30 of transcription start
Phvul.002G243200	PvMADS-14	CGTCA-motif	CGTCA	130	5	135	-	Hordeum vulgare	cis-acting regulatory element involved in the MeJA-responsiveness
Phvul.002G243200	PvMADS-14	CAAT-box	CCAAT	208	5	213	+	Arabidopsis thaliana	common cis-acting element in promoter and enhancer regions
Phvul.002G243200	PvMADS-14	CAAT-box	CAAAT	419	5	424	+	Pisum sativum	common cis-acting element in promoter and enhancer regions
Phvul.002G243200	PvMADS-14	CAAT-box	CAAAT	552	5	557	-	Pisum sativum	common cis-acting element in promoter and enhancer regions
Phvul.002G243200	PvMADS-14	CAAT-box	CAAAT	779	5	784	+	Pisum sativum	common cis-acting element in promoter and enhancer regions
Phvul.002G243200	PvMADS-14	CAAT-box	CCAAT	887	5	892	+	Arabidopsis thaliana	common cis-acting element in promoter and enhancer regions
Phvul.002G243200	PvMADS-14	CAAT-box	CAAAT	1072	5	1077	+	Pisum sativum	common cis-acting element in promoter and enhancer regions
Phvul.002G243200	PvMADS-14	CAAT-box	CAAAT	1297	5	1302	-	Pisum sativum	common cis-acting element in promoter and enhancer regions
Phvul.002G243200	PvMADS-14	CAAT-box	CAAAT	1749	5	1754	-	Pisum sativum	common cis-acting element in promoter and enhancer regions
Phvul.002G243200	PvMADS-14	CAAT-box	CAAAT	1794	5	1799	+	Pisum sativum	common cis-acting element in promoter and enhancer regions
Phvul.002G243200	PvMADS-14	CAAT-box	CAAAT	1876	5	1881	-	Pisum sativum	common cis-acting element in promoter and enhancer regions
Phvul.002G243200	PvMADS-14	chs-CMA1a	TTACTTAA	296	8	304	+	Daucus carota	part of a light responsive element
Phvul.002G243200	PvMADS-14	GCN4_motif	TGAGTCA	1014	7	1021	+	Oryza sativa	cis-regulatory element involved in endosperm expression
Phvul.002G243200	PvMADS-14	TGACG-motif	TGACG	130	5	135	+	Hordeum vulgare	cis-acting regulatory element involved in the MeJA-responsiveness
Phvul.002G243200	PvMADS-14	P-box	CCTTTTG	42	7	49	-	Oryza sativa	gibberellin-responsive element
Phvul.002G243200	PvMADS-14	P-box	CCTTTTG	411	7	418	+	Oryza sativa	gibberellin-responsive element
Phvul.002G243200	PvMADS-14	GT1-motif	GGTTAAT	7	7	14	+	Avena sativa	light responsive element
Phvul.002G243200	PvMADS-14	ABRE	ACGTG	1178	5	1183	-	Arabidopsis thaliana	cis-acting element involved in the abscisic acid responsiveness
Phvul.002G243200	PvMADS-14	TCCC-motif	TCTCCCT	1538	7	1545	-	Spinacia oleracea	part of a light responsive element
Phvul.002G309200	PvMADS-15	ATCT-motif	AATCTAATCC	320	9	329	+	Pisum sativum	part of a conserved DNA module involved in light responsiveness
Phvul.002G309200	PvMADS-15	ATCT-motif	AATCTAATCC	390	9	399	-	Pisum sativum	part of a conserved DNA module involved in light responsiveness
Phvul.002G309200	PvMADS-15	Unnamed__1	GAATTTAATTAA	489	11	500	-	Glycine max	60K protein binding site
Phvul.002G309200	PvMADS-15	TATA-box	TACAAAA	20	7	27	+	Oryza sativa	core promoter element around -30 of transcription start
Phvul.002G309200	PvMADS-15	TATA-box	TATA	175	4	179	+	Arabidopsis thaliana	core promoter element around -30 of transcription start
Phvul.002G309200	PvMADS-15	TATA-box	TATTTAAA	289	8	297	-	Arabidopsis thaliana	core promoter element around -30 of transcription start
Phvul.002G309200	PvMADS-15	TATA-box	ATTATA	430	6	436	+	Brassica napus	core promoter element around -30 of transcription start
Phvul.002G309200	PvMADS-15	TATA-box	TATAA	431	5	436	-	Arabidopsis thaliana	core promoter element around -30 of transcription start
Phvul.002G309200	PvMADS-15	TATA-box	TATA	432	4	436	+	Arabidopsis thaliana	core promoter element around -30 of transcription start
Phvul.002G309200	PvMADS-15	TATA-box	TATTTAAA	444	8	452	-	Arabidopsis thaliana	core promoter element around -30 of transcription start
Phvul.002G309200	PvMADS-15	TATA-box	TAAAGATT	463	8	471	+	Arabidopsis thaliana	core promoter element around -30 of transcription start
Phvul.002G309200	PvMADS-15	TATA-box	TATAAAA	508	7	515	-	Pisum sativum	core promoter element around -30 of transcription start
Phvul.002G309200	PvMADS-15	TATA-box	TATAAA	509	6	515	-	Helianthus annuus	core promoter element around -30 of transcription start
Phvul.002G309200	PvMADS-15	TATA-box	TATAA	510	5	515	-	Arabidopsis thaliana	core promoter element around -30 of transcription start
Phvul.002G309200	PvMADS-15	TATA-box	TATA	511	4	515	+	Arabidopsis thaliana	core promoter element around -30 of transcription start
Phvul.002G309200	PvMADS-15	TATA-box	TATAAAT	562	7	569	-	Brassica juncea	core promoter element around -30 of transcription start
Phvul.002G309200	PvMADS-15	TATA-box	TATAAA	563	6	569	-	Helianthus annuus	core promoter element around -30 of transcription start
Phvul.002G309200	PvMADS-15	TATA-box	TATAA	564	5	569	-	Arabidopsis thaliana	core promoter element around -30 of transcription start
Phvul.002G309200	PvMADS-15	TATA-box	TATA	565	4	569	+	Arabidopsis thaliana	core promoter element around -30 of transcription start
Phvul.002G309200	PvMADS-15	TATA-box	TATAAAA	633	7	640	-	Pisum sativum	core promoter element around -30 of transcription start
Phvul.002G309200	PvMADS-15	TATA-box	TATAAA	634	6	640	-	Helianthus annuus	core promoter element around -30 of transcription start
Phvul.002G309200	PvMADS-15	TATA-box	TATAA	635	5	640	-	Arabidopsis thaliana	core promoter element around -30 of transcription start
Phvul.002G309200	PvMADS-15	TATA-box	TATA	636	4	640	+	Arabidopsis thaliana	core promoter element around -30 of transcription start
Phvul.002G309200	PvMADS-15	TATA-box	TATAAAA	740	7	747	-	Pisum sativum	core promoter element around -30 of transcription start
Phvul.002G309200	PvMADS-15	TATA-box	TATAAA	741	6	747	-	Helianthus annuus	core promoter element around -30 of transcription start
Phvul.002G309200	PvMADS-15	TATA-box	TATAA	742	5	747	-	Arabidopsis thaliana	core promoter element around -30 of transcription start
Phvul.002G309200	PvMADS-15	TATA-box	TATA	743	4	747	+	Arabidopsis thaliana	core promoter element around -30 of transcription start
Phvul.002G309200	PvMADS-15	TATA-box	TATA	902	4	906	-	Arabidopsis thaliana	core promoter element around -30 of transcription start
Phvul.002G309200	PvMADS-15	TATA-box	TATTTAAA	910	8	918	+	Arabidopsis thaliana	core promoter element around -30 of transcription start
Phvul.002G309200	PvMADS-15	TATA-box	TATTTAAA	912	8	920	-	Arabidopsis thaliana	core promoter element around -30 of transcription start
Phvul.002G309200	PvMADS-15	TATA-box	ATTATA	921	6	927	+	Brassica napus	core promoter element around -30 of transcription start
Phvul.002G309200	PvMADS-15	TATA-box	TATAA	922	5	927	-	Arabidopsis thaliana	core promoter element around -30 of transcription start
Phvul.002G309200	PvMADS-15	TATA-box	TATA	923	4	927	-	Arabidopsis thaliana	core promoter element around -30 of transcription start
Phvul.002G309200	PvMADS-15	TATA-box	ATTATA	926	6	932	+	Brassica napus	core promoter element around -30 of transcription start
Phvul.002G309200	PvMADS-15	TATA-box	TATATAA	927	7	934	-	Arabidopsis thaliana	core promoter element around -30 of transcription start
Phvul.002G309200	PvMADS-15	TATA-box	TATATA	928	6	934	-	Arabidopsis thaliana	core promoter element around -30 of transcription start
Phvul.002G309200	PvMADS-15	TATA-box	ATATAT	929	6	935	-	Brassica napus	core promoter element around -30 of transcription start
Phvul.002G309200	PvMADS-15	TATA-box	TATATA	930	6	936	-	Arabidopsis thaliana	core promoter element around -30 of transcription start
Phvul.002G309200	PvMADS-15	TATA-box	TATA	932	4	936	-	Arabidopsis thaliana	core promoter element around -30 of transcription start
Phvul.002G309200	PvMADS-15	TATA-box	TATAAAA	1171	7	1178	-	Pisum sativum	core promoter element around -30 of transcription start
Phvul.002G309200	PvMADS-15	TATA-box	TATAAA	1172	6	1178	-	Helianthus annuus	core promoter element around -30 of transcription start
Phvul.002G309200	PvMADS-15	TATA-box	TATAA	1173	5	1178	-	Arabidopsis thaliana	core promoter element around -30 of transcription start
Phvul.002G309200	PvMADS-15	TATA-box	TATA	1174	4	1178	-	Arabidopsis thaliana	core promoter element around -30 of transcription start
Phvul.002G309200	PvMADS-15	Gap-box	CAAATGAA(A/G)A	235	9	244	+	Arabidopsis thaliana	part of a light responsive element
Phvul.002G309200	PvMADS-15	AAAC-motif	CAATCAAAACCT	1215	11	1226	+	Spinacia oleracea	light responsive element
Phvul.002G309200	PvMADS-15	CAAT-box	CAAAT	70	5	75	-	Pisum sativum	common cis-acting element in promoter and enhancer regions
Phvul.002G309200	PvMADS-15	CAAT-box	CCAAT	88	5	93	+	Arabidopsis thaliana	common cis-acting element in promoter and enhancer regions
Phvul.002G309200	PvMADS-15	CAAT-box	CCAAT	144	5	149	+	Arabidopsis thaliana	common cis-acting element in promoter and enhancer regions
Phvul.002G309200	PvMADS-15	CAAT-box	CAAAT	235	5	240	+	Pisum sativum	common cis-acting element in promoter and enhancer regions
Phvul.002G309200	PvMADS-15	CAAT-box	CCAAT	527	5	532	-	Arabidopsis thaliana	common cis-acting element in promoter and enhancer regions
Phvul.002G309200	PvMADS-15	CAAT-box	CCAAT	780	5	785	+	Arabidopsis thaliana	common cis-acting element in promoter and enhancer regions
Phvul.002G309200	PvMADS-15	CAAT-box	CAAAT	871	5	876	+	Pisum sativum	common cis-acting element in promoter and enhancer regions
Phvul.002G309200	PvMADS-15	CAAT-box	CCAAT	1120	5	1125	-	Arabidopsis thaliana	common cis-acting element in promoter and enhancer regions
Phvul.002G309200	PvMADS-15	CAAT-box	CAAAT	1162	5	1167	+	Pisum sativum	common cis-acting element in promoter and enhancer regions
Phvul.002G309200	PvMADS-15	CAAT-box	CAAAT	1440	5	1445	-	Pisum sativum	common cis-acting element in promoter and enhancer regions
Phvul.002G309200	PvMADS-15	AT-rich sequence	TAAAATACT	1091	9	1100	+	Pisum sativum	element for maximal elicitor-mediated activation (2copies)
Phvul.002G309200	PvMADS-15	ARE	AAACCA	765	6	771	+	Zea mays	cis-acting regulatory element essential for the anaerobic induction
Phvul.002G309200	PvMADS-15	Box 4	ATTAAT	168	6	174	+	Petroselinum crispum	part of a conserved DNA module involved in light responsiveness
Phvul.002G309200	PvMADS-15	Box 4	ATTAAT	198	6	204	+	Petroselinum crispum	part of a conserved DNA module involved in light responsiveness
Phvul.002G309200	PvMADS-15	Box 4	ATTAAT	297	6	303	+	Petroselinum crispum	part of a conserved DNA module involved in light responsiveness
Phvul.002G309200	PvMADS-15	Box 4	ATTAAT	455	6	461	+	Petroselinum crispum	part of a conserved DNA module involved in light responsiveness
Phvul.002G309200	PvMADS-15	Box 4	ATTAAT	552	6	558	+	Petroselinum crispum	part of a conserved DNA module involved in light responsiveness
Phvul.002G309200	PvMADS-15	Box 4	ATTAAT	656	6	662	+	Petroselinum crispum	part of a conserved DNA module involved in light responsiveness
Phvul.002G309200	PvMADS-15	Box 4	ATTAAT	671	6	677	+	Petroselinum crispum	part of a conserved DNA module involved in light responsiveness
Phvul.002G309200	PvMADS-15	Box 4	ATTAAT	690	6	696	+	Petroselinum crispum	part of a conserved DNA module involved in light responsiveness
Phvul.002G309200	PvMADS-15	Box 4	ATTAAT	802	6	808	-	Petroselinum crispum	part of a conserved DNA module involved in light responsiveness
Phvul.002G309200	PvMADS-15	Box 4	ATTAAT	965	6	971	-	Petroselinum crispum	part of a conserved DNA module involved in light responsiveness
Phvul.002G309200	PvMADS-15	Box 4	ATTAAT	975	6	981	-	Petroselinum crispum	part of a conserved DNA module involved in light responsiveness
Phvul.002G309200	PvMADS-15	TGA-element	AACGAC	41	6	47	+	Brassica oleracea	auxin-responsive element
Phvul.002G309200	PvMADS-15	HD-Zip 1	CAAT(A/T)ATTG	522	8.5	45576	+	Arabidopsis thaliana	element involved in differentiation of the palisade mesophyll cells
Phvul.002G309200	PvMADS-15	G-Box	CACGTG	334	6	340	+	Pisum sativum	cis-acting regulatory element involved in light responsiveness
Phvul.002G309200	PvMADS-15	G-box	CACGTG	334	6	340	+	Arabidopsis thaliana	cis-acting regulatory element involved in light responsiveness
Phvul.002G309200	PvMADS-15	GARE-motif	TCTGTTG	47	7	54	-	Brassica oleracea	gibberellin-responsive element
Phvul.002G309200	PvMADS-15	O2-site	GTTGACGTGA	1415	9	1424	+	Zea mays	cis-acting regulatory element involved in zein metabolism regulation
Phvul.002G309200	PvMADS-15	AT1-motif	AATTATTTTTTATT	59	13	72	-	Solanum tuberosum	part of a light responsive module
Phvul.002G309200	PvMADS-15	AT1-motif	AATTATTTTTTATT	448	13	461	-	Solanum tuberosum	part of a light responsive module
Phvul.002G309200	PvMADS-15	AT1-motif	AATTATTTTTTATT	831	13	844	+	Solanum tuberosum	part of a light responsive module
Phvul.002G309200	PvMADS-15	ABRE	CACGTG	334	6	340	+	Arabidopsis thaliana	cis-acting element involved in the abscisic acid responsiveness
Phvul.002G309200	PvMADS-15	ABRE	ACGTG	335	5	340	+	Arabidopsis thaliana	cis-acting element involved in the abscisic acid responsiveness
Phvul.002G309200	PvMADS-15	GT1-motif	GGTTAAT	316	7	323	+	Avena sativa	light responsive element
Phvul.002G309200	PvMADS-15	GT1-motif	GGTTAA	1331	6	1337	+	Arabidopsis thaliana	light responsive element
Phvul.002G309200	PvMADS-15	GT1-motif	GGTTAA	1353	6	1359	+	Arabidopsis thaliana	light responsive element
Phvul.002G309200	PvMADS-15	GT1-motif	GGTTAA	1448	6	1454	+	Arabidopsis thaliana	light responsive element
Phvul.002G309400	PvMADS-16	TATA-box	ATATAA	61	6	67	+	Brassica oleracea	core promoter element around -30 of transcription start
Phvul.002G309400	PvMADS-16	TATA-box	TATA	62	4	66	+	Arabidopsis thaliana	core promoter element around -30 of transcription start
Phvul.002G309400	PvMADS-16	TATA-box	TATAAATA	78	8	86	-	Daucus carota	core promoter element around -30 of transcription start
Phvul.002G309400	PvMADS-16	TATA-box	TATAAAT	79	7	86	-	Brassica juncea	core promoter element around -30 of transcription start
Phvul.002G309400	PvMADS-16	TATA-box	TATAAA	80	6	86	-	Helianthus annuus	core promoter element around -30 of transcription start
Phvul.002G309400	PvMADS-16	TATA-box	TATAA	81	5	86	-	Arabidopsis thaliana	core promoter element around -30 of transcription start
Phvul.002G309400	PvMADS-16	TATA-box	TATA	82	4	86	+	Arabidopsis thaliana	core promoter element around -30 of transcription start
Phvul.002G309400	PvMADS-16	TATA-box	ATATAA	145	6	151	+	Brassica oleracea	core promoter element around -30 of transcription start
Phvul.002G309400	PvMADS-16	TATA-box	TATA	146	4	150	+	Arabidopsis thaliana	core promoter element around -30 of transcription start
Phvul.002G309400	PvMADS-16	TATA-box	ccTATAAAaa	156	9	165	+	Arabidopsis thaliana	core promoter element around -30 of transcription start
Phvul.002G309400	PvMADS-16	TATA-box	TATATA	233	6	239	+	Arabidopsis thaliana	core promoter element around -30 of transcription start
Phvul.002G309400	PvMADS-16	TATA-box	TATA	235	4	239	+	Arabidopsis thaliana	core promoter element around -30 of transcription start
Phvul.002G309400	PvMADS-16	TATA-box	ATTATA	269	6	275	+	Brassica napus	core promoter element around -30 of transcription start
Phvul.002G309400	PvMADS-16	TATA-box	TATATAA	270	7	277	-	Arabidopsis thaliana	core promoter element around -30 of transcription start
Phvul.002G309400	PvMADS-16	TATA-box	TATATA	271	6	277	+	Arabidopsis thaliana	core promoter element around -30 of transcription start
Phvul.002G309400	PvMADS-16	TATA-box	ATATAA	272	6	278	+	Brassica oleracea	core promoter element around -30 of transcription start
Phvul.002G309400	PvMADS-16	TATA-box	TATA	273	4	277	+	Arabidopsis thaliana	core promoter element around -30 of transcription start
Phvul.002G309400	PvMADS-16	TATA-box	TATAAATA	306	8	314	-	Daucus carota	core promoter element around -30 of transcription start
Phvul.002G309400	PvMADS-16	TATA-box	TATAAAT	307	7	314	-	Brassica juncea	core promoter element around -30 of transcription start
Phvul.002G309400	PvMADS-16	TATA-box	TATAAA	308	6	314	-	Helianthus annuus	core promoter element around -30 of transcription start
Phvul.002G309400	PvMADS-16	TATA-box	TATAA	309	5	314	-	Arabidopsis thaliana	core promoter element around -30 of transcription start
Phvul.002G309400	PvMADS-16	TATA-box	TATA	310	4	314	+	Arabidopsis thaliana	core promoter element around -30 of transcription start
Phvul.002G309400	PvMADS-16	TATA-box	ATTATA	348	6	354	+	Brassica napus	core promoter element around -30 of transcription start
Phvul.002G309400	PvMADS-16	TATA-box	TATATAA	349	7	356	-	Arabidopsis thaliana	core promoter element around -30 of transcription start
Phvul.002G309400	PvMADS-16	TATA-box	TATATA	350	6	356	+	Arabidopsis thaliana	core promoter element around -30 of transcription start
Phvul.002G309400	PvMADS-16	TATA-box	ATATAA	351	6	357	+	Brassica oleracea	core promoter element around -30 of transcription start
Phvul.002G309400	PvMADS-16	TATA-box	TATA	352	4	356	+	Arabidopsis thaliana	core promoter element around -30 of transcription start
Phvul.002G309400	PvMADS-16	TATA-box	TATTTAAA	433	8	441	-	Arabidopsis thaliana	core promoter element around -30 of transcription start
Phvul.002G309400	PvMADS-16	TATA-box	TATA	464	4	468	+	Arabidopsis thaliana	core promoter element around -30 of transcription start
Phvul.002G309400	PvMADS-16	TATA-box	ATATAT	593	6	599	+	Brassica napus	core promoter element around -30 of transcription start
Phvul.002G309400	PvMADS-16	TATA-box	TATA	594	4	598	+	Arabidopsis thaliana	core promoter element around -30 of transcription start
Phvul.002G309400	PvMADS-16	TATA-box	TATA	624	4	628	+	Arabidopsis thaliana	core promoter element around -30 of transcription start
Phvul.002G309400	PvMADS-16	TATA-box	ATTATA	670	6	676	+	Brassica napus	core promoter element around -30 of transcription start
Phvul.002G309400	PvMADS-16	TATA-box	TATAA	671	5	676	-	Arabidopsis thaliana	core promoter element around -30 of transcription start
Phvul.002G309400	PvMADS-16	TATA-box	TATA	672	4	676	+	Arabidopsis thaliana	core promoter element around -30 of transcription start
Phvul.002G309400	PvMADS-16	TATA-box	TATA	794	4	798	-	Arabidopsis thaliana	core promoter element around -30 of transcription start
Phvul.002G309400	PvMADS-16	TATA-box	TATATAA	848	7	855	-	Arabidopsis thaliana	core promoter element around -30 of transcription start
Phvul.002G309400	PvMADS-16	TATA-box	TATATA	849	6	855	-	Arabidopsis thaliana	core promoter element around -30 of transcription start
Phvul.002G309400	PvMADS-16	TATA-box	ATATAA	850	6	856	+	Brassica oleracea	core promoter element around -30 of transcription start
Phvul.002G309400	PvMADS-16	TATA-box	TATA	851	4	855	-	Arabidopsis thaliana	core promoter element around -30 of transcription start
Phvul.002G309400	PvMADS-16	TATA-box	ATTATA	864	6	870	+	Brassica napus	core promoter element around -30 of transcription start
Phvul.002G309400	PvMADS-16	TATA-box	TATAA	865	5	870	-	Arabidopsis thaliana	core promoter element around -30 of transcription start
Phvul.002G309400	PvMADS-16	TATA-box	TATA	866	4	870	-	Arabidopsis thaliana	core promoter element around -30 of transcription start
Phvul.002G309400	PvMADS-16	TATA-box	TACAAAA	875	7	882	-	Oryza sativa	core promoter element around -30 of transcription start
Phvul.002G309400	PvMADS-16	TATA-box	TATACA	878	6	884	-	Helianthus annuus	core promoter element around -30 of transcription start
Phvul.002G309400	PvMADS-16	TATA-box	TATA	880	4	884	-	Arabidopsis thaliana	core promoter element around -30 of transcription start
Phvul.002G309400	PvMADS-16	TATA-box	ATTATA	973	6	979	+	Brassica napus	core promoter element around -30 of transcription start
Phvul.002G309400	PvMADS-16	TATA-box	TATATAA	974	7	981	-	Arabidopsis thaliana	core promoter element around -30 of transcription start
Phvul.002G309400	PvMADS-16	TATA-box	TATATA	975	6	981	-	Arabidopsis thaliana	core promoter element around -30 of transcription start
Phvul.002G309400	PvMADS-16	TATA-box	ATATAA	976	6	982	+	Brassica oleracea	core promoter element around -30 of transcription start
Phvul.002G309400	PvMADS-16	TATA-box	TATA	977	4	981	-	Arabidopsis thaliana	core promoter element around -30 of transcription start
Phvul.002G309400	PvMADS-16	TATA-box	TATA	998	4	1002	-	Arabidopsis thaliana	core promoter element around -30 of transcription start
Phvul.002G309400	PvMADS-16	TATA-box	TATA	1159	4	1163	-	Arabidopsis thaliana	core promoter element around -30 of transcription start
Phvul.002G309400	PvMADS-16	TATA-box	ATTATA	1166	6	1172	+	Brassica napus	core promoter element around -30 of transcription start
Phvul.002G309400	PvMADS-16	TATA-box	TATAA	1167	5	1172	-	Arabidopsis thaliana	core promoter element around -30 of transcription start
Phvul.002G309400	PvMADS-16	TATA-box	TATATTTATATTT	1168	12	1180	+	Avena sativa	core promoter element around -30 of transcription start
Phvul.002G309400	PvMADS-16	TATA-box	TATAAAT	1252	7	1259	-	Brassica juncea	core promoter element around -30 of transcription start
Phvul.002G309400	PvMADS-16	TATA-box	TATAAA	1253	6	1259	-	Helianthus annuus	core promoter element around -30 of transcription start
Phvul.002G309400	PvMADS-16	TATA-box	TATAA	1254	5	1259	-	Arabidopsis thaliana	core promoter element around -30 of transcription start
Phvul.002G309400	PvMADS-16	TATA-box	TATA	1255	4	1259	-	Arabidopsis thaliana	core promoter element around -30 of transcription start
Phvul.002G309400	PvMADS-16	TATA-box	ATTATA	1268	6	1274	+	Brassica napus	core promoter element around -30 of transcription start
Phvul.002G309400	PvMADS-16	TATA-box	TATAA	1269	5	1274	-	Arabidopsis thaliana	core promoter element around -30 of transcription start
Phvul.002G309400	PvMADS-16	TATA-box	TATA	1270	4	1274	-	Arabidopsis thaliana	core promoter element around -30 of transcription start
Phvul.002G309400	PvMADS-16	TATA-box	TATACA	1366	6	1372	-	Helianthus annuus	core promoter element around -30 of transcription start
Phvul.002G309400	PvMADS-16	TATA-box	TATA	1368	4	1372	-	Arabidopsis thaliana	core promoter element around -30 of transcription start
Phvul.002G309400	PvMADS-16	TATA-box	TATA	1398	4	1402	-	Arabidopsis thaliana	core promoter element around -30 of transcription start
Phvul.002G309400	PvMADS-16	Unnamed__1	GAATTTAATTAA	50	11	61	+	Glycine max	60K protein binding site
Phvul.002G309400	PvMADS-16	O2-site	GATGATGTGG	750	9	759	+	Zea mays	cis-acting regulatory element involved in zein metabolism regulation
Phvul.002G309400	PvMADS-16	CAAT-box	CAAAT	10	5	15	+	Pisum sativum	common cis-acting element in promoter and enhancer regions
Phvul.002G309400	PvMADS-16	CAAT-box	CCAAT	314	5	319	-	Arabidopsis thaliana	common cis-acting element in promoter and enhancer regions
Phvul.002G309400	PvMADS-16	CAAT-box	CAAAT	494	5	499	+	Pisum sativum	common cis-acting element in promoter and enhancer regions
Phvul.002G309400	PvMADS-16	CAAT-box	CCAAT	676	5	681	+	Arabidopsis thaliana	common cis-acting element in promoter and enhancer regions
Phvul.002G309400	PvMADS-16	CAAT-box	CAAAT	1067	5	1072	-	Pisum sativum	common cis-acting element in promoter and enhancer regions
Phvul.002G309400	PvMADS-16	CAAT-box	CAAAT	1084	5	1089	+	Pisum sativum	common cis-acting element in promoter and enhancer regions
Phvul.002G309400	PvMADS-16	CAAT-box	TGCCAAC	1100	7	1107	+	Petunia hybrida	common cis-acting element in promoter and enhancer regions
Phvul.002G309400	PvMADS-16	CAAT-box	CAAAT	1155	5	1160	+	Pisum sativum	common cis-acting element in promoter and enhancer regions
Phvul.002G309400	PvMADS-16	CAAT-box	CAAAT	1249	5	1254	+	Pisum sativum	common cis-acting element in promoter and enhancer regions
Phvul.002G309400	PvMADS-16	CAAT-box	CCAAT	1457	5	1462	+	Arabidopsis thaliana	common cis-acting element in promoter and enhancer regions
Phvul.002G309400	PvMADS-16	Box 4	ATTAAT	57	6	63	+	Petroselinum crispum	part of a conserved DNA module involved in light responsiveness
Phvul.002G309400	PvMADS-16	Box 4	ATTAAT	422	6	428	+	Petroselinum crispum	part of a conserved DNA module involved in light responsiveness
Phvul.002G309400	PvMADS-16	chs-CMA1a	TTACTTAA	922	8	930	+	Daucus carota	part of a light responsive element
Phvul.002G309400	PvMADS-16	TCT-motif	TCTTAC	336	6	342	+	Arabidopsis thaliana	part of a light responsive element
Phvul.002G309400	PvMADS-16	GT1-motif	GGTTAAT	758	7	765	+	Avena sativa	light responsive element
Phvul.002G309400	PvMADS-16	LAMP-element	CTTTATCA	114	8	122	+	Pisum sativum	part of a light responsive element
Phvul.002G309500	PvMADS-17	TCA-element	CCATCTTTTT	247	9	256	-	Nicotiana tabacum	cis-acting element involved in salicylic acid responsiveness
Phvul.002G309500	PvMADS-17	TCA-element	CCATCTTTTT	577	9	586	+	Nicotiana tabacum	cis-acting element involved in salicylic acid responsiveness
Phvul.002G309500	PvMADS-17	GT1-motif	GGTTAA	75	6	81	+	Arabidopsis thaliana	light responsive element
Phvul.002G309500	PvMADS-17	TCT-motif	TCTTAC	991	6	997	+	Arabidopsis thaliana	part of a light responsive element
Phvul.002G309500	PvMADS-17	TCT-motif	TCTTAC	1128	6	1134	-	Arabidopsis thaliana	part of a light responsive element
Phvul.002G309500	PvMADS-17	ARE	AAACCA	293	6	299	-	Zea mays	cis-acting regulatory element essential for the anaerobic induction
Phvul.002G309500	PvMADS-17	Box 4	ATTAAT	825	6	831	-	Petroselinum crispum	part of a conserved DNA module involved in light responsiveness
Phvul.002G309500	PvMADS-17	Box 4	ATTAAT	920	6	926	-	Petroselinum crispum	part of a conserved DNA module involved in light responsiveness
Phvul.002G309500	PvMADS-17	Box 4	ATTAAT	961	6	967	-	Petroselinum crispum	part of a conserved DNA module involved in light responsiveness
Phvul.002G309500	PvMADS-17	CAAT-box	CCAAT	163	5	168	-	Arabidopsis thaliana	common cis-acting element in promoter and enhancer regions
Phvul.002G309500	PvMADS-17	CAAT-box	CCAAT	470	5	475	-	Arabidopsis thaliana	common cis-acting element in promoter and enhancer regions
Phvul.002G309500	PvMADS-17	CAAT-box	CAAAT	809	5	814	-	Pisum sativum	common cis-acting element in promoter and enhancer regions
Phvul.002G309500	PvMADS-17	CAAT-box	CCAAT	1097	5	1102	-	Arabidopsis thaliana	common cis-acting element in promoter and enhancer regions
Phvul.002G309500	PvMADS-17	CAAT-box	CAAAT	1181	5	1186	+	Pisum sativum	common cis-acting element in promoter and enhancer regions
Phvul.002G309500	PvMADS-17	CAAT-box	CAAAT	1190	5	1195	-	Pisum sativum	common cis-acting element in promoter and enhancer regions
Phvul.002G309500	PvMADS-17	CAAT-box	CCAAT	1224	5	1229	-	Arabidopsis thaliana	common cis-acting element in promoter and enhancer regions
Phvul.002G309500	PvMADS-17	CAAT-box	CCAAT	1360	5	1365	+	Arabidopsis thaliana	common cis-acting element in promoter and enhancer regions
Phvul.002G309500	PvMADS-17	CAAT-box	CCAAT	1384	5	1389	+	Arabidopsis thaliana	common cis-acting element in promoter and enhancer regions
Phvul.002G309500	PvMADS-17	LTR	CCGAAA	1103	6	1109	+	Hordeum vulgare	cis-acting element involved in low-temperature responsiveness
Phvul.002G309500	PvMADS-17	TATA-box	TATAA	224	5	229	-	Arabidopsis thaliana	core promoter element around -30 of transcription start
Phvul.002G309500	PvMADS-17	TATA-box	TATA	225	4	229	+	Arabidopsis thaliana	core promoter element around -30 of transcription start
Phvul.002G309500	PvMADS-17	TATA-box	TATA	475	4	479	+	Arabidopsis thaliana	core promoter element around -30 of transcription start
Phvul.002G309500	PvMADS-17	TATA-box	TATA	523	4	527	+	Arabidopsis thaliana	core promoter element around -30 of transcription start
Phvul.002G309500	PvMADS-17	TATA-box	TACAAAA	583	7	590	-	Oryza sativa	core promoter element around -30 of transcription start
Phvul.002G309500	PvMADS-17	TATA-box	TATATTTATATTT	760	12	772	-	Avena sativa	core promoter element around -30 of transcription start
Phvul.002G309500	PvMADS-17	TATA-box	ATATAT	762	6	768	-	Brassica napus	core promoter element around -30 of transcription start
Phvul.002G309500	PvMADS-17	TATA-box	TATATA	763	6	769	-	Arabidopsis thaliana	core promoter element around -30 of transcription start
Phvul.002G309500	PvMADS-17	TATA-box	ATATAT	764	6	770	-	Brassica napus	core promoter element around -30 of transcription start
Phvul.002G309500	PvMADS-17	TATA-box	TATATA	765	6	771	-	Arabidopsis thaliana	core promoter element around -30 of transcription start
Phvul.002G309500	PvMADS-17	TATA-box	ATATAT	766	6	772	-	Brassica napus	core promoter element around -30 of transcription start
Phvul.002G309500	PvMADS-17	TATA-box	TATATA	767	6	773	-	Arabidopsis thaliana	core promoter element around -30 of transcription start
Phvul.002G309500	PvMADS-17	TATA-box	ATATAT	768	6	774	-	Brassica napus	core promoter element around -30 of transcription start
Phvul.002G309500	PvMADS-17	TATA-box	TATATA	769	6	775	-	Arabidopsis thaliana	core promoter element around -30 of transcription start
Phvul.002G309500	PvMADS-17	TATA-box	ATATAT	770	6	776	-	Brassica napus	core promoter element around -30 of transcription start
Phvul.002G309500	PvMADS-17	TATA-box	TATATA	771	6	777	-	Arabidopsis thaliana	core promoter element around -30 of transcription start
Phvul.002G309500	PvMADS-17	TATA-box	ATATAT	772	6	778	-	Brassica napus	core promoter element around -30 of transcription start
Phvul.002G309500	PvMADS-17	TATA-box	TATATA	773	6	779	-	Arabidopsis thaliana	core promoter element around -30 of transcription start
Phvul.002G309500	PvMADS-17	TATA-box	ATATAT	774	6	780	-	Brassica napus	core promoter element around -30 of transcription start
Phvul.002G309500	PvMADS-17	TATA-box	TATATA	775	6	781	-	Arabidopsis thaliana	core promoter element around -30 of transcription start
Phvul.002G309500	PvMADS-17	TATA-box	ATATAT	776	6	782	-	Brassica napus	core promoter element around -30 of transcription start
Phvul.002G309500	PvMADS-17	TATA-box	TATATA	777	6	783	-	Arabidopsis thaliana	core promoter element around -30 of transcription start
Phvul.002G309500	PvMADS-17	TATA-box	ATATAT	778	6	784	-	Brassica napus	core promoter element around -30 of transcription start
Phvul.002G309500	PvMADS-17	TATA-box	TATATA	779	6	785	-	Arabidopsis thaliana	core promoter element around -30 of transcription start
Phvul.002G309500	PvMADS-17	TATA-box	ATATAT	780	6	786	-	Brassica napus	core promoter element around -30 of transcription start
Phvul.002G309500	PvMADS-17	TATA-box	TATATA	781	6	787	-	Arabidopsis thaliana	core promoter element around -30 of transcription start
Phvul.002G309500	PvMADS-17	TATA-box	ATATAT	782	6	788	-	Brassica napus	core promoter element around -30 of transcription start
Phvul.002G309500	PvMADS-17	TATA-box	TATATA	783	6	789	-	Arabidopsis thaliana	core promoter element around -30 of transcription start
Phvul.002G309500	PvMADS-17	TATA-box	ATATAT	784	6	790	-	Brassica napus	core promoter element around -30 of transcription start
Phvul.002G309500	PvMADS-17	TATA-box	TATATA	785	6	791	-	Arabidopsis thaliana	core promoter element around -30 of transcription start
Phvul.002G309500	PvMADS-17	TATA-box	ATATAT	786	6	792	-	Brassica napus	core promoter element around -30 of transcription start
Phvul.002G309500	PvMADS-17	TATA-box	TATATA	787	6	793	-	Arabidopsis thaliana	core promoter element around -30 of transcription start
Phvul.002G309500	PvMADS-17	TATA-box	ATATAT	788	6	794	-	Brassica napus	core promoter element around -30 of transcription start
Phvul.002G309500	PvMADS-17	TATA-box	TATATA	789	6	795	-	Arabidopsis thaliana	core promoter element around -30 of transcription start
Phvul.002G309500	PvMADS-17	TATA-box	ATATAT	790	6	796	-	Brassica napus	core promoter element around -30 of transcription start
Phvul.002G309500	PvMADS-17	TATA-box	TATATA	791	6	797	-	Arabidopsis thaliana	core promoter element around -30 of transcription start
Phvul.002G309500	PvMADS-17	TATA-box	ATATAT	792	6	798	-	Brassica napus	core promoter element around -30 of transcription start
Phvul.002G309500	PvMADS-17	TATA-box	TATATA	793	6	799	-	Arabidopsis thaliana	core promoter element around -30 of transcription start
Phvul.002G309500	PvMADS-17	TATA-box	ATATAT	794	6	800	-	Brassica napus	core promoter element around -30 of transcription start
Phvul.002G309500	PvMADS-17	TATA-box	TATATA	795	6	801	-	Arabidopsis thaliana	core promoter element around -30 of transcription start
Phvul.002G309500	PvMADS-17	TATA-box	ATATAA	796	6	802	+	Brassica oleracea	core promoter element around -30 of transcription start
Phvul.002G309500	PvMADS-17	TATA-box	TATA	797	4	801	-	Arabidopsis thaliana	core promoter element around -30 of transcription start
Phvul.002G309500	PvMADS-17	TATA-box	ATATAT	870	6	876	-	Brassica napus	core promoter element around -30 of transcription start
Phvul.002G309500	PvMADS-17	TATA-box	TATATA	871	6	877	-	Arabidopsis thaliana	core promoter element around -30 of transcription start
Phvul.002G309500	PvMADS-17	TATA-box	ATATAT	872	6	878	-	Brassica napus	core promoter element around -30 of transcription start
Phvul.002G309500	PvMADS-17	TATA-box	TATA	873	4	877	-	Arabidopsis thaliana	core promoter element around -30 of transcription start
Phvul.002G309500	PvMADS-17	TATA-box	ATTATA	876	6	882	+	Brassica napus	core promoter element around -30 of transcription start
Phvul.002G309500	PvMADS-17	TATA-box	TATAA	877	5	882	-	Arabidopsis thaliana	core promoter element around -30 of transcription start
Phvul.002G309500	PvMADS-17	TATA-box	TATA	878	4	882	-	Arabidopsis thaliana	core promoter element around -30 of transcription start
Phvul.002G309500	PvMADS-17	TATA-box	TATA	891	4	895	-	Arabidopsis thaliana	core promoter element around -30 of transcription start
Phvul.002G309500	PvMADS-17	TATA-box	ATATAA	915	6	921	+	Brassica oleracea	core promoter element around -30 of transcription start
Phvul.002G309500	PvMADS-17	TATA-box	TATA	916	4	920	-	Arabidopsis thaliana	core promoter element around -30 of transcription start
Phvul.002G309500	PvMADS-17	TATA-box	TACAAAA	1017	7	1024	+	Oryza sativa	core promoter element around -30 of transcription start
Phvul.002G309500	PvMADS-17	TATA-box	ATATAT	1044	6	1050	-	Brassica napus	core promoter element around -30 of transcription start
Phvul.002G309500	PvMADS-17	TATA-box	TATATA	1045	6	1051	-	Arabidopsis thaliana	core promoter element around -30 of transcription start
Phvul.002G309500	PvMADS-17	TATA-box	ATATAT	1046	6	1052	-	Brassica napus	core promoter element around -30 of transcription start
Phvul.002G309500	PvMADS-17	TATA-box	TATA	1047	4	1051	-	Arabidopsis thaliana	core promoter element around -30 of transcription start
Phvul.002G309500	PvMADS-17	TATA-box	TACAAAA	1082	7	1089	-	Oryza sativa	core promoter element around -30 of transcription start
Phvul.002G309500	PvMADS-17	TATA-box	ATTATA	1089	6	1095	+	Brassica napus	core promoter element around -30 of transcription start
Phvul.002G309500	PvMADS-17	TATA-box	TATAA	1090	5	1095	-	Arabidopsis thaliana	core promoter element around -30 of transcription start
Phvul.002G309500	PvMADS-17	TATA-box	TATA	1091	4	1095	-	Arabidopsis thaliana	core promoter element around -30 of transcription start
Phvul.002G309500	PvMADS-17	TATA-box	ATATAT	1108	6	1114	-	Brassica napus	core promoter element around -30 of transcription start
Phvul.002G309500	PvMADS-17	TATA-box	TATATA	1109	6	1115	-	Arabidopsis thaliana	core promoter element around -30 of transcription start
Phvul.002G309500	PvMADS-17	TATA-box	ATATAT	1110	6	1116	-	Brassica napus	core promoter element around -30 of transcription start
Phvul.002G309500	PvMADS-17	TATA-box	TATA	1111	4	1115	-	Arabidopsis thaliana	core promoter element around -30 of transcription start
Phvul.002G309500	PvMADS-17	TATA-box	TATACA	1135	6	1141	-	Helianthus annuus	core promoter element around -30 of transcription start
Phvul.002G309500	PvMADS-17	TATA-box	TATATA	1137	6	1143	-	Arabidopsis thaliana	core promoter element around -30 of transcription start
Phvul.002G309500	PvMADS-17	TATA-box	ATATAT	1138	6	1144	-	Brassica napus	core promoter element around -30 of transcription start
Phvul.002G309500	PvMADS-17	TATA-box	TATATA	1139	6	1145	-	Arabidopsis thaliana	core promoter element around -30 of transcription start
Phvul.002G309500	PvMADS-17	TATA-box	TATA	1141	4	1145	-	Arabidopsis thaliana	core promoter element around -30 of transcription start
Phvul.002G309500	PvMADS-17	TATA-box	ATATAT	1243	6	1249	-	Brassica napus	core promoter element around -30 of transcription start
Phvul.002G309500	PvMADS-17	TATA-box	TATATA	1244	6	1250	-	Arabidopsis thaliana	core promoter element around -30 of transcription start
Phvul.002G309500	PvMADS-17	TATA-box	ATATAT	1245	6	1251	-	Brassica napus	core promoter element around -30 of transcription start
Phvul.002G309500	PvMADS-17	TATA-box	TATA	1246	4	1250	-	Arabidopsis thaliana	core promoter element around -30 of transcription start
Phvul.002G309500	PvMADS-17	TATA-box	TATA	1259	4	1263	-	Arabidopsis thaliana	core promoter element around -30 of transcription start
Phvul.002G309500	PvMADS-17	TATA-box	TATTTAAA	1305	8	1313	+	Arabidopsis thaliana	core promoter element around -30 of transcription start
Phvul.002G309500	PvMADS-17	TATA-box	TACAAAA	1394	7	1401	+	Oryza sativa	core promoter element around -30 of transcription start
Phvul.002G309500	PvMADS-17	TATA-box	TATATA	1457	6	1463	-	Arabidopsis thaliana	core promoter element around -30 of transcription start
Phvul.002G309500	PvMADS-17	TATA-box	ATATAA	1458	6	1464	+	Brassica oleracea	core promoter element around -30 of transcription start
Phvul.002G309500	PvMADS-17	TATA-box	TATA	1459	4	1463	-	Arabidopsis thaliana	core promoter element around -30 of transcription start
Phvul.003G003800	PvMADS-18	AT-rich element	ATAGAAATCAA	459	10	469	+	Glycine max	binding site of AT-rich DNA binding protein (ATBP-1)
Phvul.003G003800	PvMADS-18	TCA-element	CCATCTTTTT	187	9	196	+	Nicotiana tabacum	cis-acting element involved in salicylic acid responsiveness
Phvul.003G003800	PvMADS-18	TCA-element	CCATCTTTTT	1187	9	1196	+	Nicotiana tabacum	cis-acting element involved in salicylic acid responsiveness
Phvul.003G003800	PvMADS-18	ABRE	ACGTG	139	5	144	+	Arabidopsis thaliana	cis-acting element involved in the abscisic acid responsiveness
Phvul.003G003800	PvMADS-18	GT1-motif	GGTTAAT	810	7	817	-	Avena sativa	light responsive element
Phvul.003G003800	PvMADS-18	GT1-motif	GGTTAA	811	6	817	-	Arabidopsis thaliana	light responsive element
Phvul.003G003800	PvMADS-18	TCT-motif	TCTTAC	914	6	920	-	Arabidopsis thaliana	part of a light responsive element
Phvul.003G003800	PvMADS-18	G-box	TACGTG	138	6	144	+	Arabidopsis thaliana	cis-acting regulatory element involved in light responsiveness
Phvul.003G003800	PvMADS-18	G-box	CACGAC	1318	6	1324	-	Zea mays	cis-acting regulatory element involved in light responsiveness
Phvul.003G003800	PvMADS-18	ARE	AAACCA	184	6	190	+	Zea mays	cis-acting regulatory element essential for the anaerobic induction
Phvul.003G003800	PvMADS-18	ARE	AAACCA	1082	6	1088	-	Zea mays	cis-acting regulatory element essential for the anaerobic induction
Phvul.003G003800	PvMADS-18	Box 4	ATTAAT	43	6	49	+	Petroselinum crispum	part of a conserved DNA module involved in light responsiveness
Phvul.003G003800	PvMADS-18	Box 4	ATTAAT	515	6	521	+	Petroselinum crispum	part of a conserved DNA module involved in light responsiveness
Phvul.003G003800	PvMADS-18	Box 4	ATTAAT	637	6	643	+	Petroselinum crispum	part of a conserved DNA module involved in light responsiveness
Phvul.003G003800	PvMADS-18	Box 4	ATTAAT	644	6	650	+	Petroselinum crispum	part of a conserved DNA module involved in light responsiveness
Phvul.003G003800	PvMADS-18	Box 4	ATTAAT	719	6	725	+	Petroselinum crispum	part of a conserved DNA module involved in light responsiveness
Phvul.003G003800	PvMADS-18	Box 4	ATTAAT	1272	6	1278	-	Petroselinum crispum	part of a conserved DNA module involved in light responsiveness
Phvul.003G003800	PvMADS-18	Box 4	ATTAAT	1494	6	1500	-	Petroselinum crispum	part of a conserved DNA module involved in light responsiveness
Phvul.003G003800	PvMADS-18	CAAT-box	CAAAT	113	5	118	-	Pisum sativum	common cis-acting element in promoter and enhancer regions
Phvul.003G003800	PvMADS-18	CAAT-box	CCAAT	276	5	281	+	Arabidopsis thaliana	common cis-acting element in promoter and enhancer regions
Phvul.003G003800	PvMADS-18	CAAT-box	CCAAT	361	5	366	-	Arabidopsis thaliana	common cis-acting element in promoter and enhancer regions
Phvul.003G003800	PvMADS-18	CAAT-box	CCAAT	376	5	381	+	Arabidopsis thaliana	common cis-acting element in promoter and enhancer regions
Phvul.003G003800	PvMADS-18	CAAT-box	CCAAT	572	5	577	-	Arabidopsis thaliana	common cis-acting element in promoter and enhancer regions
Phvul.003G003800	PvMADS-18	CAAT-box	CAAAT	650	5	655	-	Pisum sativum	common cis-acting element in promoter and enhancer regions
Phvul.003G003800	PvMADS-18	CAAT-box	CCAAT	723	5	728	-	Arabidopsis thaliana	common cis-acting element in promoter and enhancer regions
Phvul.003G003800	PvMADS-18	CAAT-box	CAAAT	805	5	810	+	Pisum sativum	common cis-acting element in promoter and enhancer regions
Phvul.003G003800	PvMADS-18	CAAT-box	CCAAT	943	5	948	+	Arabidopsis thaliana	common cis-acting element in promoter and enhancer regions
Phvul.003G003800	PvMADS-18	CAAT-box	CAAAT	1169	5	1174	+	Pisum sativum	common cis-acting element in promoter and enhancer regions
Phvul.003G003800	PvMADS-18	CAAT-box	CAAAT	1336	5	1341	+	Pisum sativum	common cis-acting element in promoter and enhancer regions
Phvul.003G003800	PvMADS-18	Unnamed__1	GAATTTAATTAA	154	11	165	+	Glycine max	60K protein binding site
Phvul.003G003800	PvMADS-18	TATA-box	ATTATA	11	6	17	+	Brassica napus	core promoter element around -30 of transcription start
Phvul.003G003800	PvMADS-18	TATA-box	TATAA	12	5	17	-	Arabidopsis thaliana	core promoter element around -30 of transcription start
Phvul.003G003800	PvMADS-18	TATA-box	TATA	13	4	17	+	Arabidopsis thaliana	core promoter element around -30 of transcription start
Phvul.003G003800	PvMADS-18	TATA-box	ATATAA	62	6	68	+	Brassica oleracea	core promoter element around -30 of transcription start
Phvul.003G003800	PvMADS-18	TATA-box	TATA	63	4	67	+	Arabidopsis thaliana	core promoter element around -30 of transcription start
Phvul.003G003800	PvMADS-18	TATA-box	ccTATAAAaa	73	9	82	-	Arabidopsis thaliana	core promoter element around -30 of transcription start
Phvul.003G003800	PvMADS-18	TATA-box	TATAAAA	74	7	81	-	Pisum sativum	core promoter element around -30 of transcription start
Phvul.003G003800	PvMADS-18	TATA-box	TATAAA	75	6	81	-	Helianthus annuus	core promoter element around -30 of transcription start
Phvul.003G003800	PvMADS-18	TATA-box	TATAA	76	5	81	-	Arabidopsis thaliana	core promoter element around -30 of transcription start
Phvul.003G003800	PvMADS-18	TATA-box	TATA	77	4	81	+	Arabidopsis thaliana	core promoter element around -30 of transcription start
Phvul.003G003800	PvMADS-18	TATA-box	ATATAT	83	6	89	+	Brassica napus	core promoter element around -30 of transcription start
Phvul.003G003800	PvMADS-18	TATA-box	TATA	84	4	88	+	Arabidopsis thaliana	core promoter element around -30 of transcription start
Phvul.003G003800	PvMADS-18	TATA-box	TATAAAA	92	7	99	-	Pisum sativum	core promoter element around -30 of transcription start
Phvul.003G003800	PvMADS-18	TATA-box	TATAAA	93	6	99	-	Helianthus annuus	core promoter element around -30 of transcription start
Phvul.003G003800	PvMADS-18	TATA-box	TATAA	94	5	99	-	Arabidopsis thaliana	core promoter element around -30 of transcription start
Phvul.003G003800	PvMADS-18	TATA-box	TATA	95	4	99	+	Arabidopsis thaliana	core promoter element around -30 of transcription start
Phvul.003G003800	PvMADS-18	TATA-box	TACATAAA	97	8	105	+	Oryza sativa	core promoter element around -30 of transcription start
Phvul.003G003800	PvMADS-18	TATA-box	TATAAA	192	6	198	-	Helianthus annuus	core promoter element around -30 of transcription start
Phvul.003G003800	PvMADS-18	TATA-box	TATAA	193	5	198	-	Arabidopsis thaliana	core promoter element around -30 of transcription start
Phvul.003G003800	PvMADS-18	TATA-box	TATA	194	4	198	+	Arabidopsis thaliana	core promoter element around -30 of transcription start
Phvul.003G003800	PvMADS-18	TATA-box	TAAAGATT	280	8	288	+	Arabidopsis thaliana	core promoter element around -30 of transcription start
Phvul.003G003800	PvMADS-18	TATA-box	taTATAAAtc	284	9	293	-	Arabidopsis thaliana	core promoter element around -30 of transcription start
Phvul.003G003800	PvMADS-18	TATA-box	TATTTAAA	286	8	294	-	Arabidopsis thaliana	core promoter element around -30 of transcription start
Phvul.003G003800	PvMADS-18	TATA-box	TATTTAAA	423	8	431	+	Arabidopsis thaliana	core promoter element around -30 of transcription start
Phvul.003G003800	PvMADS-18	TATA-box	TATA	508	4	512	+	Arabidopsis thaliana	core promoter element around -30 of transcription start
Phvul.003G003800	PvMADS-18	TATA-box	TATACA	557	6	563	-	Helianthus annuus	core promoter element around -30 of transcription start
Phvul.003G003800	PvMADS-18	TATA-box	TATA	559	4	563	+	Arabidopsis thaliana	core promoter element around -30 of transcription start
Phvul.003G003800	PvMADS-18	TATA-box	TATAAAA	614	7	621	-	Pisum sativum	core promoter element around -30 of transcription start
Phvul.003G003800	PvMADS-18	TATA-box	TATAAA	615	6	621	-	Helianthus annuus	core promoter element around -30 of transcription start
Phvul.003G003800	PvMADS-18	TATA-box	TATAA	616	5	621	-	Arabidopsis thaliana	core promoter element around -30 of transcription start
Phvul.003G003800	PvMADS-18	TATA-box	TATA	617	4	621	+	Arabidopsis thaliana	core promoter element around -30 of transcription start
Phvul.003G003800	PvMADS-18	TATA-box	ATTATA	630	6	636	+	Brassica napus	core promoter element around -30 of transcription start
Phvul.003G003800	PvMADS-18	TATA-box	TATAA	631	5	636	-	Arabidopsis thaliana	core promoter element around -30 of transcription start
Phvul.003G003800	PvMADS-18	TATA-box	TATA	632	4	636	+	Arabidopsis thaliana	core promoter element around -30 of transcription start
Phvul.003G003800	PvMADS-18	TATA-box	TATAAAT	1003	7	1010	-	Brassica juncea	core promoter element around -30 of transcription start
Phvul.003G003800	PvMADS-18	TATA-box	TATAAA	1004	6	1010	-	Helianthus annuus	core promoter element around -30 of transcription start
Phvul.003G003800	PvMADS-18	TATA-box	TATAA	1005	5	1010	-	Arabidopsis thaliana	core promoter element around -30 of transcription start
Phvul.003G003800	PvMADS-18	TATA-box	TATA	1006	4	1010	-	Arabidopsis thaliana	core promoter element around -30 of transcription start
Phvul.003G003800	PvMADS-18	TATA-box	TATA	1423	4	1427	-	Arabidopsis thaliana	core promoter element around -30 of transcription start
Phvul.003G003800	PvMADS-18	TATA-box	TATATA	1489	6	1495	-	Arabidopsis thaliana	core promoter element around -30 of transcription start
Phvul.003G003800	PvMADS-18	TATA-box	ATATAT	1490	6	1496	-	Brassica napus	core promoter element around -30 of transcription start
Phvul.003G003800	PvMADS-18	TATA-box	TATA	1491	4	1495	-	Arabidopsis thaliana	core promoter element around -30 of transcription start
Phvul.003G039200	PvMADS-19	TGA-element	AACGAC	1049	6	1055	-	Brassica oleracea	auxin-responsive element
Phvul.003G039200	PvMADS-19	AE-box	AGAAACAA	1188	8	1196	+	Arabidopsis thaliana	part of a module for light response
Phvul.003G039200	PvMADS-19	AE-box	AGAAACAA	1437	8	1445	-	Arabidopsis thaliana	part of a module for light response
Phvul.003G039200	PvMADS-19	ARE	AAACCA	186	6	192	-	Zea mays	cis-acting regulatory element essential for the anaerobic induction
Phvul.003G039200	PvMADS-19	ARE	AAACCA	389	6	395	-	Zea mays	cis-acting regulatory element essential for the anaerobic induction
Phvul.003G039200	PvMADS-19	ARE	AAACCA	1320	6	1326	+	Zea mays	cis-acting regulatory element essential for the anaerobic induction
Phvul.003G039200	PvMADS-19	ARE	AAACCA	1372	6	1378	+	Zea mays	cis-acting regulatory element essential for the anaerobic induction
Phvul.003G039200	PvMADS-19	ARE	AAACCA	1379	6	1385	+	Zea mays	cis-acting regulatory element essential for the anaerobic induction
Phvul.003G039200	PvMADS-19	ARE	AAACCA	1385	6	1391	+	Zea mays	cis-acting regulatory element essential for the anaerobic induction
Phvul.003G039200	PvMADS-19	Box 4	ATTAAT	1124	6	1130	-	Petroselinum crispum	part of a conserved DNA module involved in light responsiveness
Phvul.003G039200	PvMADS-19	CAAT-box	CAAAT	27	5	32	+	Pisum sativum	common cis-acting element in promoter and enhancer regions
Phvul.003G039200	PvMADS-19	CAAT-box	CCAAT	152	5	157	-	Arabidopsis thaliana	common cis-acting element in promoter and enhancer regions
Phvul.003G039200	PvMADS-19	CAAT-box	CCAAT	184	5	189	-	Arabidopsis thaliana	common cis-acting element in promoter and enhancer regions
Phvul.003G039200	PvMADS-19	CAAT-box	CAAAT	211	5	216	-	Pisum sativum	common cis-acting element in promoter and enhancer regions
Phvul.003G039200	PvMADS-19	CAAT-box	CAAAT	251	5	256	-	Pisum sativum	common cis-acting element in promoter and enhancer regions
Phvul.003G039200	PvMADS-19	CAAT-box	CCAAT	525	5	530	-	Arabidopsis thaliana	common cis-acting element in promoter and enhancer regions
Phvul.003G039200	PvMADS-19	CAAT-box	CAAAT	721	5	726	+	Pisum sativum	common cis-acting element in promoter and enhancer regions
Phvul.003G039200	PvMADS-19	CAAT-box	CCAAT	934	5	939	-	Arabidopsis thaliana	common cis-acting element in promoter and enhancer regions
Phvul.003G039200	PvMADS-19	CAAT-box	CAAAT	1022	5	1027	-	Pisum sativum	common cis-acting element in promoter and enhancer regions
Phvul.003G039200	PvMADS-19	CAAT-box	CAAAT	1206	5	1211	-	Pisum sativum	common cis-acting element in promoter and enhancer regions
Phvul.003G039200	PvMADS-19	CAAT-box	CCAAT	1323	5	1328	+	Arabidopsis thaliana	common cis-acting element in promoter and enhancer regions
Phvul.003G039200	PvMADS-19	CAT-box	GCCACT	594	6	600	-	Arabidopsis thaliana	cis-acting regulatory element related to meristem expression
Phvul.003G039200	PvMADS-19	Gap-box	CAAATGAA(A/G)A	27	9.5	45082	+	Arabidopsis thaliana	part of a light responsive element
Phvul.003G039200	PvMADS-19	TATA-box	TATAAATA	74	8	82	-	Daucus carota	core promoter element around -30 of transcription start
Phvul.003G039200	PvMADS-19	TATA-box	TATAAAT	75	7	82	-	Brassica juncea	core promoter element around -30 of transcription start
Phvul.003G039200	PvMADS-19	TATA-box	TATAAA	76	6	82	-	Helianthus annuus	core promoter element around -30 of transcription start
Phvul.003G039200	PvMADS-19	TATA-box	TATAA	77	5	82	-	Arabidopsis thaliana	core promoter element around -30 of transcription start
Phvul.003G039200	PvMADS-19	TATA-box	TATA	78	4	82	+	Arabidopsis thaliana	core promoter element around -30 of transcription start
Phvul.003G039200	PvMADS-19	TATA-box	TACAAAA	139	7	146	-	Oryza sativa	core promoter element around -30 of transcription start
Phvul.003G039200	PvMADS-19	TATA-box	TATA	204	4	208	+	Arabidopsis thaliana	core promoter element around -30 of transcription start
Phvul.003G039200	PvMADS-19	TATA-box	TATA	277	4	281	+	Arabidopsis thaliana	core promoter element around -30 of transcription start
Phvul.003G039200	PvMADS-19	TATA-box	TATAA	283	5	288	-	Arabidopsis thaliana	core promoter element around -30 of transcription start
Phvul.003G039200	PvMADS-19	TATA-box	TATA	284	4	288	+	Arabidopsis thaliana	core promoter element around -30 of transcription start
Phvul.003G039200	PvMADS-19	TATA-box	ATATAT	324	6	330	+	Brassica napus	core promoter element around -30 of transcription start
Phvul.003G039200	PvMADS-19	TATA-box	TATATA	325	6	331	+	Arabidopsis thaliana	core promoter element around -30 of transcription start
Phvul.003G039200	PvMADS-19	TATA-box	TATA	327	4	331	+	Arabidopsis thaliana	core promoter element around -30 of transcription start
Phvul.003G039200	PvMADS-19	TATA-box	TATAAATA	429	8	437	-	Daucus carota	core promoter element around -30 of transcription start
Phvul.003G039200	PvMADS-19	TATA-box	TATAAAT	430	7	437	-	Brassica juncea	core promoter element around -30 of transcription start
Phvul.003G039200	PvMADS-19	TATA-box	TATAAA	431	6	437	-	Helianthus annuus	core promoter element around -30 of transcription start
Phvul.003G039200	PvMADS-19	TATA-box	TATAA	432	5	437	-	Arabidopsis thaliana	core promoter element around -30 of transcription start
Phvul.003G039200	PvMADS-19	TATA-box	TATA	433	4	437	+	Arabidopsis thaliana	core promoter element around -30 of transcription start
Phvul.003G039200	PvMADS-19	TATA-box	TATA	531	4	535	+	Arabidopsis thaliana	core promoter element around -30 of transcription start
Phvul.003G039200	PvMADS-19	TATA-box	TATAAAA	545	7	552	-	Pisum sativum	core promoter element around -30 of transcription start
Phvul.003G039200	PvMADS-19	TATA-box	TATAAA	546	6	552	-	Helianthus annuus	core promoter element around -30 of transcription start
Phvul.003G039200	PvMADS-19	TATA-box	TATAA	547	5	552	-	Arabidopsis thaliana	core promoter element around -30 of transcription start
Phvul.003G039200	PvMADS-19	TATA-box	TATA	548	4	552	+	Arabidopsis thaliana	core promoter element around -30 of transcription start
Phvul.003G039200	PvMADS-19	TATA-box	TATAA	576	5	581	-	Arabidopsis thaliana	core promoter element around -30 of transcription start
Phvul.003G039200	PvMADS-19	TATA-box	TATA	577	4	581	+	Arabidopsis thaliana	core promoter element around -30 of transcription start
Phvul.003G039200	PvMADS-19	TATA-box	ccTATAAAaa	632	9	641	+	Arabidopsis thaliana	core promoter element around -30 of transcription start
Phvul.003G039200	PvMADS-19	TATA-box	TATA	656	4	660	+	Arabidopsis thaliana	core promoter element around -30 of transcription start
Phvul.003G039200	PvMADS-19	TATA-box	TATAAATA	685	8	693	-	Daucus carota	core promoter element around -30 of transcription start
Phvul.003G039200	PvMADS-19	TATA-box	TATAAAT	686	7	693	-	Brassica juncea	core promoter element around -30 of transcription start
Phvul.003G039200	PvMADS-19	TATA-box	TATAAA	687	6	693	-	Helianthus annuus	core promoter element around -30 of transcription start
Phvul.003G039200	PvMADS-19	TATA-box	TATAA	688	5	693	-	Arabidopsis thaliana	core promoter element around -30 of transcription start
Phvul.003G039200	PvMADS-19	TATA-box	TATA	689	4	693	+	Arabidopsis thaliana	core promoter element around -30 of transcription start
Phvul.003G039200	PvMADS-19	TATA-box	ATTATA	702	6	708	+	Brassica napus	core promoter element around -30 of transcription start
Phvul.003G039200	PvMADS-19	TATA-box	TATAA	703	5	708	-	Arabidopsis thaliana	core promoter element around -30 of transcription start
Phvul.003G039200	PvMADS-19	TATA-box	TATA	704	4	708	+	Arabidopsis thaliana	core promoter element around -30 of transcription start
Phvul.003G039200	PvMADS-19	TATA-box	TATA	766	4	770	-	Arabidopsis thaliana	core promoter element around -30 of transcription start
Phvul.003G039200	PvMADS-19	TATA-box	ATTATA	797	6	803	+	Brassica napus	core promoter element around -30 of transcription start
Phvul.003G039200	PvMADS-19	TATA-box	TATAA	798	5	803	-	Arabidopsis thaliana	core promoter element around -30 of transcription start
Phvul.003G039200	PvMADS-19	TATA-box	TATA	799	4	803	-	Arabidopsis thaliana	core promoter element around -30 of transcription start
Phvul.003G039200	PvMADS-19	TATA-box	TACAAAA	829	7	836	+	Oryza sativa	core promoter element around -30 of transcription start
Phvul.003G039200	PvMADS-19	TATA-box	taTATAAAg	886	9	895	-	Lycopersicon esculentum	core promoter element around -30 of transcription start
Phvul.003G039200	PvMADS-19	TATA-box	TATAAA	887	6	893	-	Helianthus annuus	core promoter element around -30 of transcription start
Phvul.003G039200	PvMADS-19	TATA-box	TATATAA	888	7	895	-	Arabidopsis thaliana	core promoter element around -30 of transcription start
Phvul.003G039200	PvMADS-19	TATA-box	TATATA	889	6	895	-	Arabidopsis thaliana	core promoter element around -30 of transcription start
Phvul.003G039200	PvMADS-19	TATA-box	ATATAA	890	6	896	+	Brassica oleracea	core promoter element around -30 of transcription start
Phvul.003G039200	PvMADS-19	TATA-box	TATA	891	4	895	-	Arabidopsis thaliana	core promoter element around -30 of transcription start
Phvul.003G039200	PvMADS-19	TATA-box	TATA	1007	4	1011	-	Arabidopsis thaliana	core promoter element around -30 of transcription start
Phvul.003G039200	PvMADS-19	TATA-box	TATAA	1060	5	1065	-	Arabidopsis thaliana	core promoter element around -30 of transcription start
Phvul.003G039200	PvMADS-19	TATA-box	TATA	1061	4	1065	-	Arabidopsis thaliana	core promoter element around -30 of transcription start
Phvul.003G039200	PvMADS-19	TATA-box	TATA	1066	4	1070	-	Arabidopsis thaliana	core promoter element around -30 of transcription start
Phvul.003G039200	PvMADS-19	TATA-box	TATACA	1074	6	1080	-	Helianthus annuus	core promoter element around -30 of transcription start
Phvul.003G039200	PvMADS-19	TATA-box	TATA	1076	4	1080	-	Arabidopsis thaliana	core promoter element around -30 of transcription start
Phvul.003G039200	PvMADS-19	TATA-box	TATA	1289	4	1293	-	Arabidopsis thaliana	core promoter element around -30 of transcription start
Phvul.003G039200	PvMADS-19	GT1-motif	GGTTAAT	410	7	417	-	Avena sativa	light responsive element
Phvul.003G039200	PvMADS-19	GT1-motif	GGTTAA	411	6	417	-	Arabidopsis thaliana	light responsive element
Phvul.003G039200	PvMADS-19	TCCC-motif	TCTCCCT	337	7	344	-	Spinacia oleracea	part of a light responsive element
Phvul.003G039300	PvMADS-20	GT1-motif	GGTTAA	156	6	162	-	Arabidopsis thaliana	light responsive element
Phvul.003G039300	PvMADS-20	GT1-motif	GGTTAA	636	6	642	+	Arabidopsis thaliana	light responsive element
Phvul.003G039300	PvMADS-20	P-box	CCTTTTG	246	7	253	+	Oryza sativa	gibberellin-responsive element
Phvul.003G039300	PvMADS-20	P-box	CCTTTTG	1442	7	1449	-	Oryza sativa	gibberellin-responsive element
Phvul.003G039300	PvMADS-20	ABRE	ACGTG	661	5	666	+	Arabidopsis thaliana	cis-acting element involved in the abscisic acid responsiveness
Phvul.003G039300	PvMADS-20	TCT-motif	TCTTAC	999	6	1005	-	Arabidopsis thaliana	part of a light responsive element
Phvul.003G039300	PvMADS-20	CAT-box	GCCACT	1358	6	1364	-	Arabidopsis thaliana	cis-acting regulatory element related to meristem expression
Phvul.003G039300	PvMADS-20	CAAT-box	CAAAT	162	5	167	-	Pisum sativum	common cis-acting element in promoter and enhancer regions
Phvul.003G039300	PvMADS-20	CAAT-box	CAAAT	208	5	213	+	Pisum sativum	common cis-acting element in promoter and enhancer regions
Phvul.003G039300	PvMADS-20	CAAT-box	CAAAT	232	5	237	-	Pisum sativum	common cis-acting element in promoter and enhancer regions
Phvul.003G039300	PvMADS-20	CAAT-box	CAAAT	318	5	323	+	Pisum sativum	common cis-acting element in promoter and enhancer regions
Phvul.003G039300	PvMADS-20	CAAT-box	CCAAT	321	5	326	-	Arabidopsis thaliana	common cis-acting element in promoter and enhancer regions
Phvul.003G039300	PvMADS-20	CAAT-box	CAAAT	344	5	349	+	Pisum sativum	common cis-acting element in promoter and enhancer regions
Phvul.003G039300	PvMADS-20	CAAT-box	CCAAT	477	5	482	+	Arabidopsis thaliana	common cis-acting element in promoter and enhancer regions
Phvul.003G039300	PvMADS-20	CAAT-box	CCAAT	678	5	683	+	Arabidopsis thaliana	common cis-acting element in promoter and enhancer regions
Phvul.003G039300	PvMADS-20	CAAT-box	CAAAT	987	5	992	-	Pisum sativum	common cis-acting element in promoter and enhancer regions
Phvul.003G039300	PvMADS-20	CAAT-box	CAAAT	1253	5	1258	+	Pisum sativum	common cis-acting element in promoter and enhancer regions
Phvul.003G039300	PvMADS-20	MRE	AACCTAA	1048	7	1055	-	Petroselinum crispum	MYB binding site involved in light responsiveness
Phvul.003G039300	PvMADS-20	MRE	AACCTAA	1266	7	1273	-	Petroselinum crispum	MYB binding site involved in light responsiveness
Phvul.003G039300	PvMADS-20	Unnamed__1	GAATTTAATTAA	349	11	360	-	Glycine max	60K protein binding site
Phvul.003G039300	PvMADS-20	HD-Zip 3	GTAAT(G/C)ATTAC	294	9.5	45349	+	Arabidopsis thaliana	protein binding site
Phvul.003G039300	PvMADS-20	TATA-box	TATAAAT	55	7	62	-	Brassica juncea	core promoter element around -30 of transcription start
Phvul.003G039300	PvMADS-20	TATA-box	TATAAA	56	6	62	-	Helianthus annuus	core promoter element around -30 of transcription start
Phvul.003G039300	PvMADS-20	TATA-box	TATAA	57	5	62	-	Arabidopsis thaliana	core promoter element around -30 of transcription start
Phvul.003G039300	PvMADS-20	TATA-box	TATA	58	4	62	+	Arabidopsis thaliana	core promoter element around -30 of transcription start
Phvul.003G039300	PvMADS-20	TATA-box	ATATAT	67	6	73	+	Brassica napus	core promoter element around -30 of transcription start
Phvul.003G039300	PvMADS-20	TATA-box	TATATA	68	6	74	+	Arabidopsis thaliana	core promoter element around -30 of transcription start
Phvul.003G039300	PvMADS-20	TATA-box	ATATAA	69	6	75	+	Brassica oleracea	core promoter element around -30 of transcription start
Phvul.003G039300	PvMADS-20	TATA-box	TATA	70	4	74	+	Arabidopsis thaliana	core promoter element around -30 of transcription start
Phvul.003G039300	PvMADS-20	TATA-box	ATATAA	83	6	89	+	Brassica oleracea	core promoter element around -30 of transcription start
Phvul.003G039300	PvMADS-20	TATA-box	TATA	84	4	88	+	Arabidopsis thaliana	core promoter element around -30 of transcription start
Phvul.003G039300	PvMADS-20	TATA-box	TATACA	140	6	146	-	Helianthus annuus	core promoter element around -30 of transcription start
Phvul.003G039300	PvMADS-20	TATA-box	TATA	142	4	146	+	Arabidopsis thaliana	core promoter element around -30 of transcription start
Phvul.003G039300	PvMADS-20	TATA-box	TATA	271	4	275	+	Arabidopsis thaliana	core promoter element around -30 of transcription start
Phvul.003G039300	PvMADS-20	TATA-box	ATATAA	331	6	337	+	Brassica oleracea	core promoter element around -30 of transcription start
Phvul.003G039300	PvMADS-20	TATA-box	TATA	332	4	336	+	Arabidopsis thaliana	core promoter element around -30 of transcription start
Phvul.003G039300	PvMADS-20	TATA-box	TATAAAT	671	7	678	-	Brassica juncea	core promoter element around -30 of transcription start
Phvul.003G039300	PvMADS-20	TATA-box	TATAAA	672	6	678	-	Helianthus annuus	core promoter element around -30 of transcription start
Phvul.003G039300	PvMADS-20	TATA-box	TATAA	673	5	678	-	Arabidopsis thaliana	core promoter element around -30 of transcription start
Phvul.003G039300	PvMADS-20	TATA-box	TATA	674	4	678	+	Arabidopsis thaliana	core promoter element around -30 of transcription start
Phvul.003G039300	PvMADS-20	TATA-box	TATA	769	4	773	-	Arabidopsis thaliana	core promoter element around -30 of transcription start
Phvul.003G039300	PvMADS-20	TATA-box	TATA	774	4	778	-	Arabidopsis thaliana	core promoter element around -30 of transcription start
Phvul.003G039300	PvMADS-20	TATA-box	ATATAT	811	6	817	-	Brassica napus	core promoter element around -30 of transcription start
Phvul.003G039300	PvMADS-20	TATA-box	TATATA	812	6	818	-	Arabidopsis thaliana	core promoter element around -30 of transcription start
Phvul.003G039300	PvMADS-20	TATA-box	ATATAT	813	6	819	-	Brassica napus	core promoter element around -30 of transcription start
Phvul.003G039300	PvMADS-20	TATA-box	TATATA	814	6	820	-	Arabidopsis thaliana	core promoter element around -30 of transcription start
Phvul.003G039300	PvMADS-20	TATA-box	TATA	816	4	820	-	Arabidopsis thaliana	core promoter element around -30 of transcription start
Phvul.003G039300	PvMADS-20	TATA-box	TATA	825	4	829	-	Arabidopsis thaliana	core promoter element around -30 of transcription start
Phvul.003G039300	PvMADS-20	TATA-box	ATATAA	958	6	964	+	Brassica oleracea	core promoter element around -30 of transcription start
Phvul.003G039300	PvMADS-20	TATA-box	TATA	959	4	963	-	Arabidopsis thaliana	core promoter element around -30 of transcription start
Phvul.003G039300	PvMADS-20	TATA-box	TATA	1031	4	1035	-	Arabidopsis thaliana	core promoter element around -30 of transcription start
Phvul.003G039300	PvMADS-20	TATA-box	ccTATAAAaa	1162	9	1171	-	Arabidopsis thaliana	core promoter element around -30 of transcription start
Phvul.003G039300	PvMADS-20	TATA-box	TATAAAA	1163	7	1170	-	Pisum sativum	core promoter element around -30 of transcription start
Phvul.003G039300	PvMADS-20	TATA-box	TATAAA	1164	6	1170	-	Helianthus annuus	core promoter element around -30 of transcription start
Phvul.003G039300	PvMADS-20	TATA-box	TATAA	1165	5	1170	-	Arabidopsis thaliana	core promoter element around -30 of transcription start
Phvul.003G039300	PvMADS-20	TATA-box	TATA	1166	4	1170	-	Arabidopsis thaliana	core promoter element around -30 of transcription start
Phvul.003G039300	PvMADS-20	TATA-box	TATACA	1199	6	1205	-	Helianthus annuus	core promoter element around -30 of transcription start
Phvul.003G039300	PvMADS-20	TATA-box	TATATA	1201	6	1207	-	Arabidopsis thaliana	core promoter element around -30 of transcription start
Phvul.003G039300	PvMADS-20	TATA-box	ATATAT	1202	6	1208	-	Brassica napus	core promoter element around -30 of transcription start
Phvul.003G039300	PvMADS-20	TATA-box	TATATA	1203	6	1209	-	Arabidopsis thaliana	core promoter element around -30 of transcription start
Phvul.003G039300	PvMADS-20	TATA-box	ATATAT	1204	6	1210	-	Brassica napus	core promoter element around -30 of transcription start
Phvul.003G039300	PvMADS-20	TATA-box	TATA	1205	4	1209	-	Arabidopsis thaliana	core promoter element around -30 of transcription start
Phvul.003G039300	PvMADS-20	TATA-box	TATA	1292	4	1296	-	Arabidopsis thaliana	core promoter element around -30 of transcription start
Phvul.003G039300	PvMADS-20	TATA-box	ATATAT	1303	6	1309	-	Brassica napus	core promoter element around -30 of transcription start
Phvul.003G039300	PvMADS-20	TATA-box	TATA	1304	4	1308	-	Arabidopsis thaliana	core promoter element around -30 of transcription start
Phvul.003G039300	PvMADS-20	TATA-box	TACAAAA	1440	7	1447	+	Oryza sativa	core promoter element around -30 of transcription start
Phvul.003G039300	PvMADS-20	TATA-box	TATA	1487	4	1491	-	Arabidopsis thaliana	core promoter element around -30 of transcription start
Phvul.003G039300	PvMADS-20	AE-box	AGAAACAA	1111	8	1119	-	Arabidopsis thaliana	part of a module for light response
Phvul.003G039300	PvMADS-20	G-box	CACGTC	660	6	666	-	Zea mays	cis-acting regulatory element involved in light responsiveness
Phvul.003G039300	PvMADS-20	G-box	CACGAC	742	6	748	+	Zea mays	cis-acting regulatory element involved in light responsiveness
Phvul.003G039300	PvMADS-20	GATA-motif	AAGATAAGATT	1075	10	1085	+	Arabidopsis thaliana	part of a light responsive element
Phvul.003G039300	PvMADS-20	ARE	AAACCA	926	6	932	+	Zea mays	cis-acting regulatory element essential for the anaerobic induction
Phvul.003G039300	PvMADS-20	ARE	AAACCA	990	6	996	-	Zea mays	cis-acting regulatory element essential for the anaerobic induction
Phvul.003G039300	PvMADS-20	ARE	AAACCA	1191	6	1197	-	Zea mays	cis-acting regulatory element essential for the anaerobic induction
Phvul.003G039300	PvMADS-20	ARE	AAACCA	1249	6	1255	+	Zea mays	cis-acting regulatory element essential for the anaerobic induction
Phvul.003G039300	PvMADS-20	Box 4	ATTAAT	91	6	97	+	Petroselinum crispum	part of a conserved DNA module involved in light responsiveness
Phvul.003G039300	PvMADS-20	Box 4	ATTAAT	327	6	333	+	Petroselinum crispum	part of a conserved DNA module involved in light responsiveness
Phvul.003G039300	PvMADS-20	Box 4	ATTAAT	480	6	486	+	Petroselinum crispum	part of a conserved DNA module involved in light responsiveness
Phvul.003G039300	PvMADS-20	Box 4	ATTAAT	801	6	807	-	Petroselinum crispum	part of a conserved DNA module involved in light responsiveness
Phvul.003G039300	PvMADS-20	TC-rich repeats	GTTTTCTTAC	999	9	1008	-	Nicotiana tabacum	cis-acting element involved in defense and stress responsiveness
Phvul.003G107400	PvMADS-21	O2-site	GATGATGTGG	887	9	896	+	Zea mays	cis-acting regulatory element involved in zein metabolism regulation
Phvul.003G107400	PvMADS-21	TGACG-motif	TGACG	1220	5	1225	+	Hordeum vulgare	cis-acting regulatory element involved in the MeJA-responsiveness
Phvul.003G107400	PvMADS-21	ABRE	CGTACGTGCA	1189	9	1198	+	Hordeum vulgare	cis-acting element involved in the abscisic acid responsiveness
Phvul.003G107400	PvMADS-21	ABRE	CACGTG	1191	6	1197	-	Arabidopsis thaliana	cis-acting element involved in the abscisic acid responsiveness
Phvul.003G107400	PvMADS-21	ABRE	ACGTG	1192	5	1197	+	Arabidopsis thaliana	cis-acting element involved in the abscisic acid responsiveness
Phvul.003G107400	PvMADS-21	TCT-motif	TCTTAC	432	6	438	-	Arabidopsis thaliana	part of a light responsive element
Phvul.003G107400	PvMADS-21	TCT-motif	TCTTAC	577	6	583	-	Arabidopsis thaliana	part of a light responsive element
Phvul.003G107400	PvMADS-21	TCT-motif	TCTTAC	1350	6	1356	+	Arabidopsis thaliana	part of a light responsive element
Phvul.003G107400	PvMADS-21	AT1-motif	AATTATTTTTTATT	606	14	620	-	Solanum tuberosum	part of a light responsive module
Phvul.003G107400	PvMADS-21	AT1-motif	AATTATTTTTTATT	625	13	638	-	Solanum tuberosum	part of a light responsive module
Phvul.003G107400	PvMADS-21	AT1-motif	AATTATTTTTTATT	716	13	729	+	Solanum tuberosum	part of a light responsive module
Phvul.003G107400	PvMADS-21	AT1-motif	AATTATTTTTTATT	747	14	761	+	Solanum tuberosum	part of a light responsive module
Phvul.003G107400	PvMADS-21	AT1-motif	AATTATTTTTTATT	766	13	779	+	Solanum tuberosum	part of a light responsive module
Phvul.003G107400	PvMADS-21	GCN4_motif	TGAGTCA	90	7	97	-	Oryza sativa	cis-regulatory element involved in endosperm expression
Phvul.003G107400	PvMADS-21	Sp1	GGGCGG	152	6	158	+	Oryza sativa	light responsive element
Phvul.003G107400	PvMADS-21	CAAT-box	CAAAT	106	5	111	-	Pisum sativum	common cis-acting element in promoter and enhancer regions
Phvul.003G107400	PvMADS-21	CAAT-box	CAAAT	228	5	233	-	Pisum sativum	common cis-acting element in promoter and enhancer regions
Phvul.003G107400	PvMADS-21	CAAT-box	CAAAT	394	5	399	-	Pisum sativum	common cis-acting element in promoter and enhancer regions
Phvul.003G107400	PvMADS-21	CAAT-box	CAAAT	966	5	971	-	Pisum sativum	common cis-acting element in promoter and enhancer regions
Phvul.003G107400	PvMADS-21	CAAT-box	CAAAT	1245	5	1250	+	Pisum sativum	common cis-acting element in promoter and enhancer regions
Phvul.003G107400	PvMADS-21	CAAT-box	CCAAT	1304	5	1309	-	Arabidopsis thaliana	common cis-acting element in promoter and enhancer regions
Phvul.003G107400	PvMADS-21	CAAT-box	CCAAT	1364	5	1369	+	Arabidopsis thaliana	common cis-acting element in promoter and enhancer regions
Phvul.003G107400	PvMADS-21	CGTCA-motif	CGTCA	1220	5	1225	-	Hordeum vulgare	cis-acting regulatory element involved in the MeJA-responsiveness
Phvul.003G107400	PvMADS-21	TATA-box	TATAA	215	5	220	-	Arabidopsis thaliana	core promoter element around -30 of transcription start
Phvul.003G107400	PvMADS-21	TATA-box	TATA	216	4	220	+	Arabidopsis thaliana	core promoter element around -30 of transcription start
Phvul.003G107400	PvMADS-21	TATA-box	taTATAAAtc	233	9	242	-	Arabidopsis thaliana	core promoter element around -30 of transcription start
Phvul.003G107400	PvMADS-21	TATA-box	TATAAAT	234	7	241	-	Brassica juncea	core promoter element around -30 of transcription start
Phvul.003G107400	PvMADS-21	TATA-box	TATAAA	235	6	241	-	Helianthus annuus	core promoter element around -30 of transcription start
Phvul.003G107400	PvMADS-21	TATA-box	TATATAA	236	7	243	-	Arabidopsis thaliana	core promoter element around -30 of transcription start
Phvul.003G107400	PvMADS-21	TATA-box	TATATA	237	6	243	+	Arabidopsis thaliana	core promoter element around -30 of transcription start
Phvul.003G107400	PvMADS-21	TATA-box	ATATAA	238	6	244	+	Brassica oleracea	core promoter element around -30 of transcription start
Phvul.003G107400	PvMADS-21	TATA-box	TATA	239	4	243	+	Arabidopsis thaliana	core promoter element around -30 of transcription start
Phvul.003G107400	PvMADS-21	TATA-box	TATATAA	285	7	292	-	Arabidopsis thaliana	core promoter element around -30 of transcription start
Phvul.003G107400	PvMADS-21	TATA-box	TATATA	286	6	292	+	Arabidopsis thaliana	core promoter element around -30 of transcription start
Phvul.003G107400	PvMADS-21	TATA-box	TATA	288	4	292	+	Arabidopsis thaliana	core promoter element around -30 of transcription start
Phvul.003G107400	PvMADS-21	TATA-box	ATATAT	295	6	301	+	Brassica napus	core promoter element around -30 of transcription start
Phvul.003G107400	PvMADS-21	TATA-box	TATATA	296	6	302	+	Arabidopsis thaliana	core promoter element around -30 of transcription start
Phvul.003G107400	PvMADS-21	TATA-box	ATATAA	297	6	303	+	Brassica oleracea	core promoter element around -30 of transcription start
Phvul.003G107400	PvMADS-21	TATA-box	TATA	298	4	302	+	Arabidopsis thaliana	core promoter element around -30 of transcription start
Phvul.003G107400	PvMADS-21	TATA-box	ATTATA	310	6	316	+	Brassica napus	core promoter element around -30 of transcription start
Phvul.003G107400	PvMADS-21	TATA-box	TATAA	311	5	316	-	Arabidopsis thaliana	core promoter element around -30 of transcription start
Phvul.003G107400	PvMADS-21	TATA-box	TATA	312	4	316	+	Arabidopsis thaliana	core promoter element around -30 of transcription start
Phvul.003G107400	PvMADS-21	TATA-box	TATAA	339	5	344	-	Arabidopsis thaliana	core promoter element around -30 of transcription start
Phvul.003G107400	PvMADS-21	TATA-box	TATA	340	4	344	+	Arabidopsis thaliana	core promoter element around -30 of transcription start
Phvul.003G107400	PvMADS-21	TATA-box	TATA	421	4	425	+	Arabidopsis thaliana	core promoter element around -30 of transcription start
Phvul.003G107400	PvMADS-21	TATA-box	TATAAAT	445	7	452	-	Brassica juncea	core promoter element around -30 of transcription start
Phvul.003G107400	PvMADS-21	TATA-box	TATAAA	446	6	452	-	Helianthus annuus	core promoter element around -30 of transcription start
Phvul.003G107400	PvMADS-21	TATA-box	TATAA	447	5	452	-	Arabidopsis thaliana	core promoter element around -30 of transcription start
Phvul.003G107400	PvMADS-21	TATA-box	TATA	448	4	452	+	Arabidopsis thaliana	core promoter element around -30 of transcription start
Phvul.003G107400	PvMADS-21	TATA-box	TATA	488	4	492	+	Arabidopsis thaliana	core promoter element around -30 of transcription start
Phvul.003G107400	PvMADS-21	TATA-box	ATATAT	522	6	528	+	Brassica napus	core promoter element around -30 of transcription start
Phvul.003G107400	PvMADS-21	TATA-box	TATA	523	4	527	+	Arabidopsis thaliana	core promoter element around -30 of transcription start
Phvul.003G107400	PvMADS-21	TATA-box	TACATAAA	572	8	580	-	Oryza sativa	core promoter element around -30 of transcription start
Phvul.003G107400	PvMADS-21	TATA-box	TATAA	589	5	594	-	Arabidopsis thaliana	core promoter element around -30 of transcription start
Phvul.003G107400	PvMADS-21	TATA-box	TATA	590	4	594	+	Arabidopsis thaliana	core promoter element around -30 of transcription start
Phvul.003G107400	PvMADS-21	TATA-box	TACAAAA	592	7	599	+	Oryza sativa	core promoter element around -30 of transcription start
Phvul.003G107400	PvMADS-21	TATA-box	ATTATA	643	6	649	+	Brassica napus	core promoter element around -30 of transcription start
Phvul.003G107400	PvMADS-21	TATA-box	TATAA	644	5	649	-	Arabidopsis thaliana	core promoter element around -30 of transcription start
Phvul.003G107400	PvMADS-21	TATA-box	TATA	645	4	649	+	Arabidopsis thaliana	core promoter element around -30 of transcription start
Phvul.003G107400	PvMADS-21	TATA-box	ATATAT	834	6	840	-	Brassica napus	core promoter element around -30 of transcription start
Phvul.003G107400	PvMADS-21	TATA-box	TATA	835	4	839	-	Arabidopsis thaliana	core promoter element around -30 of transcription start
Phvul.003G107400	PvMADS-21	TATA-box	TATAAA	845	6	851	-	Helianthus annuus	core promoter element around -30 of transcription start
Phvul.003G107400	PvMADS-21	TATA-box	TATAA	846	5	851	-	Arabidopsis thaliana	core promoter element around -30 of transcription start
Phvul.003G107400	PvMADS-21	TATA-box	TATA	847	4	851	-	Arabidopsis thaliana	core promoter element around -30 of transcription start
Phvul.003G107400	PvMADS-21	TATA-box	TATATA	855	6	861	-	Arabidopsis thaliana	core promoter element around -30 of transcription start
Phvul.003G107400	PvMADS-21	TATA-box	ATATAA	856	6	862	+	Brassica oleracea	core promoter element around -30 of transcription start
Phvul.003G107400	PvMADS-21	TATA-box	TATA	857	4	861	-	Arabidopsis thaliana	core promoter element around -30 of transcription start
Phvul.003G107400	PvMADS-21	TATA-box	TATACA	864	6	870	-	Helianthus annuus	core promoter element around -30 of transcription start
Phvul.003G107400	PvMADS-21	TATA-box	TATA	866	4	870	-	Arabidopsis thaliana	core promoter element around -30 of transcription start
Phvul.003G107400	PvMADS-21	TATA-box	TATA	920	4	924	-	Arabidopsis thaliana	core promoter element around -30 of transcription start
Phvul.003G107400	PvMADS-21	TATA-box	ATATAT	955	6	961	-	Brassica napus	core promoter element around -30 of transcription start
Phvul.003G107400	PvMADS-21	TATA-box	TATA	956	4	960	-	Arabidopsis thaliana	core promoter element around -30 of transcription start
Phvul.003G107400	PvMADS-21	TATA-box	taTATAAAtc	970	9	979	-	Arabidopsis thaliana	core promoter element around -30 of transcription start
Phvul.003G107400	PvMADS-21	TATA-box	ATTATA	972	6	978	+	Brassica napus	core promoter element around -30 of transcription start
Phvul.003G107400	PvMADS-21	TATA-box	TATATAA	973	7	980	-	Arabidopsis thaliana	core promoter element around -30 of transcription start
Phvul.003G107400	PvMADS-21	TATA-box	TATATA	974	6	980	-	Arabidopsis thaliana	core promoter element around -30 of transcription start
Phvul.003G107400	PvMADS-21	TATA-box	ATATAT	975	6	981	-	Brassica napus	core promoter element around -30 of transcription start
Phvul.003G107400	PvMADS-21	TATA-box	TATATA	976	6	982	-	Arabidopsis thaliana	core promoter element around -30 of transcription start
Phvul.003G107400	PvMADS-21	TATA-box	ATATAT	977	6	983	-	Brassica napus	core promoter element around -30 of transcription start
Phvul.003G107400	PvMADS-21	TATA-box	TATATA	978	6	984	-	Arabidopsis thaliana	core promoter element around -30 of transcription start
Phvul.003G107400	PvMADS-21	TATA-box	TATA	980	4	984	-	Arabidopsis thaliana	core promoter element around -30 of transcription start
Phvul.003G107400	PvMADS-21	TATA-box	TATA	1058	4	1062	-	Arabidopsis thaliana	core promoter element around -30 of transcription start
Phvul.003G107400	PvMADS-21	TATA-box	TATA	1065	4	1069	-	Arabidopsis thaliana	core promoter element around -30 of transcription start
Phvul.003G107400	PvMADS-21	TATA-box	ATTATA	1079	6	1085	+	Brassica napus	core promoter element around -30 of transcription start
Phvul.003G107400	PvMADS-21	TATA-box	TATAA	1080	5	1085	-	Arabidopsis thaliana	core promoter element around -30 of transcription start
Phvul.003G107400	PvMADS-21	TATA-box	TATA	1081	4	1085	-	Arabidopsis thaliana	core promoter element around -30 of transcription start
Phvul.003G107400	PvMADS-21	TATA-box	TATACA	1136	6	1142	-	Helianthus annuus	core promoter element around -30 of transcription start
Phvul.003G107400	PvMADS-21	TATA-box	TATA	1138	4	1142	-	Arabidopsis thaliana	core promoter element around -30 of transcription start
Phvul.003G107400	PvMADS-21	TATA-box	TATTTAAA	1157	8	1165	+	Arabidopsis thaliana	core promoter element around -30 of transcription start
Phvul.003G107400	PvMADS-21	TATA-box	TATTTAAA	1159	8	1167	-	Arabidopsis thaliana	core promoter element around -30 of transcription start
Phvul.003G107400	PvMADS-21	TATA-box	ATATAA	1164	6	1170	+	Brassica oleracea	core promoter element around -30 of transcription start
Phvul.003G107400	PvMADS-21	TATA-box	TATA	1165	4	1169	-	Arabidopsis thaliana	core promoter element around -30 of transcription start
Phvul.003G107400	PvMADS-21	TATA-box	ATATAT	1321	6	1327	-	Brassica napus	core promoter element around -30 of transcription start
Phvul.003G107400	PvMADS-21	TATA-box	TATA	1322	4	1326	-	Arabidopsis thaliana	core promoter element around -30 of transcription start
Phvul.003G107400	PvMADS-21	TATA-box	TATA	1339	4	1343	-	Arabidopsis thaliana	core promoter element around -30 of transcription start
Phvul.003G107400	PvMADS-21	TATA-box	ATTATA	1447	6	1453	+	Brassica napus	core promoter element around -30 of transcription start
Phvul.003G107400	PvMADS-21	TATA-box	TATATAA	1448	7	1455	-	Arabidopsis thaliana	core promoter element around -30 of transcription start
Phvul.003G107400	PvMADS-21	TATA-box	TATATA	1449	6	1455	-	Arabidopsis thaliana	core promoter element around -30 of transcription start
Phvul.003G107400	PvMADS-21	TATA-box	ATATAA	1450	6	1456	+	Brassica oleracea	core promoter element around -30 of transcription start
Phvul.003G107400	PvMADS-21	TATA-box	TATA	1451	4	1455	-	Arabidopsis thaliana	core promoter element around -30 of transcription start
Phvul.003G107400	PvMADS-21	TATA-box	ATATAT	1456	6	1462	-	Brassica napus	core promoter element around -30 of transcription start
Phvul.003G107400	PvMADS-21	TATA-box	TATA	1457	4	1461	-	Arabidopsis thaliana	core promoter element around -30 of transcription start
Phvul.003G107400	PvMADS-21	ATCT-motif	AATCTAATCC	876	10	886	+	Pisum sativum	part of a conserved DNA module involved in light responsiveness
Phvul.003G107400	PvMADS-21	Unnamed__1	GAATTTAATTAA	649	11	660	-	Glycine max	60K protein binding site
Phvul.003G107400	PvMADS-21	GATA-motif	AAGATAAGATT	211	10	221	-	Arabidopsis thaliana	part of a light responsive element
Phvul.003G107400	PvMADS-21	G-box	CACGTG	1191	6	1197	-	Arabidopsis thaliana	cis-acting regulatory element involved in light responsiveness
Phvul.003G107400	PvMADS-21	AE-box	AGAAACAA	706	8	714	-	Arabidopsis thaliana	part of a module for light response
Phvul.003G107400	PvMADS-21	G-Box	CACGTG	1191	6	1197	-	Pisum sativum	cis-acting regulatory element involved in light responsiveness
Phvul.003G107400	PvMADS-21	TC-rich repeats	GTTTTCTTAC	1346	9	1355	+	Nicotiana tabacum	cis-acting element involved in defense and stress responsiveness
Phvul.003G107400	PvMADS-21	Box 4	ATTAAT	246	6	252	+	Petroselinum crispum	part of a conserved DNA module involved in light responsiveness
Phvul.003G107400	PvMADS-21	Box 4	ATTAAT	560	6	566	+	Petroselinum crispum	part of a conserved DNA module involved in light responsiveness
Phvul.003G107400	PvMADS-21	Box 4	ATTAAT	636	6	642	+	Petroselinum crispum	part of a conserved DNA module involved in light responsiveness
Phvul.003G107400	PvMADS-21	Box 4	ATTAAT	648	6	654	+	Petroselinum crispum	part of a conserved DNA module involved in light responsiveness
Phvul.003G107400	PvMADS-21	Box 4	ATTAAT	744	6	750	+	Petroselinum crispum	part of a conserved DNA module involved in light responsiveness
Phvul.003G107400	PvMADS-21	Box 4	ATTAAT	767	6	773	-	Petroselinum crispum	part of a conserved DNA module involved in light responsiveness
Phvul.003G139900	PvMADS-22	TATA-box	TATACA	44	6	50	-	Helianthus annuus	core promoter element around -30 of transcription start
Phvul.003G139900	PvMADS-22	TATA-box	TATA	46	4	50	+	Arabidopsis thaliana	core promoter element around -30 of transcription start
Phvul.003G139900	PvMADS-22	TATA-box	ATATAA	108	6	114	+	Brassica oleracea	core promoter element around -30 of transcription start
Phvul.003G139900	PvMADS-22	TATA-box	TATA	109	4	113	+	Arabidopsis thaliana	core promoter element around -30 of transcription start
Phvul.003G139900	PvMADS-22	TATA-box	TATA	157	4	161	+	Arabidopsis thaliana	core promoter element around -30 of transcription start
Phvul.003G139900	PvMADS-22	TATA-box	TATA	216	4	220	+	Arabidopsis thaliana	core promoter element around -30 of transcription start
Phvul.003G139900	PvMADS-22	TATA-box	ATATAA	220	6	226	+	Brassica oleracea	core promoter element around -30 of transcription start
Phvul.003G139900	PvMADS-22	TATA-box	TATA	221	4	225	+	Arabidopsis thaliana	core promoter element around -30 of transcription start
Phvul.003G139900	PvMADS-22	TATA-box	TATAAATA	277	8	285	-	Daucus carota	core promoter element around -30 of transcription start
Phvul.003G139900	PvMADS-22	TATA-box	TATAAAT	278	7	285	-	Brassica juncea	core promoter element around -30 of transcription start
Phvul.003G139900	PvMADS-22	TATA-box	TATAAA	279	6	285	-	Helianthus annuus	core promoter element around -30 of transcription start
Phvul.003G139900	PvMADS-22	TATA-box	TATAA	280	5	285	-	Arabidopsis thaliana	core promoter element around -30 of transcription start
Phvul.003G139900	PvMADS-22	TATA-box	TATA	281	4	285	+	Arabidopsis thaliana	core promoter element around -30 of transcription start
Phvul.003G139900	PvMADS-22	TATA-box	ATATAA	315	6	321	+	Brassica oleracea	core promoter element around -30 of transcription start
Phvul.003G139900	PvMADS-22	TATA-box	TATA	316	4	320	+	Arabidopsis thaliana	core promoter element around -30 of transcription start
Phvul.003G139900	PvMADS-22	TATA-box	ATATAT	321	6	327	+	Brassica napus	core promoter element around -30 of transcription start
Phvul.003G139900	PvMADS-22	TATA-box	TATA	322	4	326	+	Arabidopsis thaliana	core promoter element around -30 of transcription start
Phvul.003G139900	PvMADS-22	TATA-box	TATAAAT	358	7	365	-	Brassica juncea	core promoter element around -30 of transcription start
Phvul.003G139900	PvMADS-22	TATA-box	TATAAA	359	6	365	-	Helianthus annuus	core promoter element around -30 of transcription start
Phvul.003G139900	PvMADS-22	TATA-box	TATAA	360	5	365	-	Arabidopsis thaliana	core promoter element around -30 of transcription start
Phvul.003G139900	PvMADS-22	TATA-box	TATA	361	4	365	+	Arabidopsis thaliana	core promoter element around -30 of transcription start
Phvul.003G139900	PvMADS-22	TATA-box	TACATAAA	399	8	407	+	Oryza sativa	core promoter element around -30 of transcription start
Phvul.003G139900	PvMADS-22	TATA-box	TATACA	415	6	421	-	Helianthus annuus	core promoter element around -30 of transcription start
Phvul.003G139900	PvMADS-22	TATA-box	TATA	417	4	421	+	Arabidopsis thaliana	core promoter element around -30 of transcription start
Phvul.003G139900	PvMADS-22	TATA-box	ATATAA	440	6	446	+	Brassica oleracea	core promoter element around -30 of transcription start
Phvul.003G139900	PvMADS-22	TATA-box	TATA	441	4	445	+	Arabidopsis thaliana	core promoter element around -30 of transcription start
Phvul.003G139900	PvMADS-22	TATA-box	TATTTAAA	474	8	482	-	Arabidopsis thaliana	core promoter element around -30 of transcription start
Phvul.003G139900	PvMADS-22	TATA-box	TATAA	497	5	502	-	Arabidopsis thaliana	core promoter element around -30 of transcription start
Phvul.003G139900	PvMADS-22	TATA-box	TATA	498	4	502	+	Arabidopsis thaliana	core promoter element around -30 of transcription start
Phvul.003G139900	PvMADS-22	TATA-box	TACAAAA	534	7	541	+	Oryza sativa	core promoter element around -30 of transcription start
Phvul.003G139900	PvMADS-22	TATA-box	TACAAAA	544	7	551	+	Oryza sativa	core promoter element around -30 of transcription start
Phvul.003G139900	PvMADS-22	TATA-box	TATA	591	4	595	+	Arabidopsis thaliana	core promoter element around -30 of transcription start
Phvul.003G139900	PvMADS-22	TATA-box	TATA	604	4	608	+	Arabidopsis thaliana	core promoter element around -30 of transcription start
Phvul.003G139900	PvMADS-22	TATA-box	TATAAA	620	6	626	-	Helianthus annuus	core promoter element around -30 of transcription start
Phvul.003G139900	PvMADS-22	TATA-box	TATAA	621	5	626	-	Arabidopsis thaliana	core promoter element around -30 of transcription start
Phvul.003G139900	PvMADS-22	TATA-box	TATA	622	4	626	+	Arabidopsis thaliana	core promoter element around -30 of transcription start
Phvul.003G139900	PvMADS-22	TATA-box	TATAAA	674	6	680	-	Helianthus annuus	core promoter element around -30 of transcription start
Phvul.003G139900	PvMADS-22	TATA-box	TATAA	675	5	680	-	Arabidopsis thaliana	core promoter element around -30 of transcription start
Phvul.003G139900	PvMADS-22	TATA-box	TATA	676	4	680	+	Arabidopsis thaliana	core promoter element around -30 of transcription start
Phvul.003G139900	PvMADS-22	TATA-box	TATAAA	729	6	735	-	Helianthus annuus	core promoter element around -30 of transcription start
Phvul.003G139900	PvMADS-22	TATA-box	TATAA	730	5	735	-	Arabidopsis thaliana	core promoter element around -30 of transcription start
Phvul.003G139900	PvMADS-22	TATA-box	TATA	731	4	735	+	Arabidopsis thaliana	core promoter element around -30 of transcription start
Phvul.003G139900	PvMADS-22	TATA-box	TATAAA	784	6	790	-	Helianthus annuus	core promoter element around -30 of transcription start
Phvul.003G139900	PvMADS-22	TATA-box	TATAA	785	5	790	-	Arabidopsis thaliana	core promoter element around -30 of transcription start
Phvul.003G139900	PvMADS-22	TATA-box	TATA	786	4	790	-	Arabidopsis thaliana	core promoter element around -30 of transcription start
Phvul.003G139900	PvMADS-22	TATA-box	TATACA	837	6	843	-	Helianthus annuus	core promoter element around -30 of transcription start
Phvul.003G139900	PvMADS-22	TATA-box	TATA	839	4	843	-	Arabidopsis thaliana	core promoter element around -30 of transcription start
Phvul.003G139900	PvMADS-22	TATA-box	TATACA	907	6	913	-	Helianthus annuus	core promoter element around -30 of transcription start
Phvul.003G139900	PvMADS-22	TATA-box	TATA	909	4	913	-	Arabidopsis thaliana	core promoter element around -30 of transcription start
Phvul.003G139900	PvMADS-22	TATA-box	ATATAT	1036	6	1042	-	Brassica napus	core promoter element around -30 of transcription start
Phvul.003G139900	PvMADS-22	TATA-box	TATA	1037	4	1041	-	Arabidopsis thaliana	core promoter element around -30 of transcription start
Phvul.003G139900	PvMADS-22	TATA-box	TATTTAAA	1039	8	1047	+	Arabidopsis thaliana	core promoter element around -30 of transcription start
Phvul.003G139900	PvMADS-22	TATA-box	TATAA	1063	5	1068	-	Arabidopsis thaliana	core promoter element around -30 of transcription start
Phvul.003G139900	PvMADS-22	TATA-box	TATA	1064	4	1068	-	Arabidopsis thaliana	core promoter element around -30 of transcription start
Phvul.003G139900	PvMADS-22	TATA-box	TACATAAA	1068	8	1076	-	Oryza sativa	core promoter element around -30 of transcription start
Phvul.003G139900	PvMADS-22	TATA-box	TATACA	1072	6	1078	-	Helianthus annuus	core promoter element around -30 of transcription start
Phvul.003G139900	PvMADS-22	TATA-box	TATA	1074	4	1078	-	Arabidopsis thaliana	core promoter element around -30 of transcription start
Phvul.003G139900	PvMADS-22	TATA-box	ATATAT	1129	6	1135	-	Brassica napus	core promoter element around -30 of transcription start
Phvul.003G139900	PvMADS-22	TATA-box	TATA	1130	4	1134	-	Arabidopsis thaliana	core promoter element around -30 of transcription start
Phvul.003G139900	PvMADS-22	TATA-box	TATA	1217	4	1221	-	Arabidopsis thaliana	core promoter element around -30 of transcription start
Phvul.003G139900	PvMADS-22	TATA-box	TACAAAA	1222	7	1229	-	Oryza sativa	core promoter element around -30 of transcription start
Phvul.003G139900	PvMADS-22	TATA-box	ATATAT	1245	6	1251	-	Brassica napus	core promoter element around -30 of transcription start
Phvul.003G139900	PvMADS-22	TATA-box	TATATA	1246	6	1252	-	Arabidopsis thaliana	core promoter element around -30 of transcription start
Phvul.003G139900	PvMADS-22	TATA-box	TATA	1248	4	1252	-	Arabidopsis thaliana	core promoter element around -30 of transcription start
Phvul.003G139900	PvMADS-22	TATA-box	TATATTTATATTT	1418	12	1430	-	Avena sativa	core promoter element around -30 of transcription start
Phvul.003G139900	PvMADS-22	TATA-box	ATATAA	1420	6	1426	+	Brassica oleracea	core promoter element around -30 of transcription start
Phvul.003G139900	PvMADS-22	TATA-box	TATA	1421	4	1425	-	Arabidopsis thaliana	core promoter element around -30 of transcription start
Phvul.003G139900	PvMADS-22	TATA-box	ATATAA	1426	6	1432	+	Brassica oleracea	core promoter element around -30 of transcription start
Phvul.003G139900	PvMADS-22	TATA-box	TATA	1427	4	1431	-	Arabidopsis thaliana	core promoter element around -30 of transcription start
Phvul.003G139900	PvMADS-22	CAAT-box	CAAAT	14	5	19	+	Pisum sativum	common cis-acting element in promoter and enhancer regions
Phvul.003G139900	PvMADS-22	CAAT-box	CAAAT	73	5	78	+	Pisum sativum	common cis-acting element in promoter and enhancer regions
Phvul.003G139900	PvMADS-22	CAAT-box	CAAAT	76	5	81	-	Pisum sativum	common cis-acting element in promoter and enhancer regions
Phvul.003G139900	PvMADS-22	CAAT-box	CAAAT	185	5	190	+	Pisum sativum	common cis-acting element in promoter and enhancer regions
Phvul.003G139900	PvMADS-22	CAAT-box	CAAAT	325	5	330	-	Pisum sativum	common cis-acting element in promoter and enhancer regions
Phvul.003G139900	PvMADS-22	CAAT-box	CAAAT	487	5	492	+	Pisum sativum	common cis-acting element in promoter and enhancer regions
[truncated: 5,056 more rows]
