# Supplementary material for: Omics approaches to understand the MADS-box gene family in common bean (Phaseolus vulgaris L.) against drought stress
Source: Protoplasma. 2024 Jan 19;261(4):709–24. doi: 10.1007/s00709-024-01928-z (PMC11196313; doi:10.1007/s00709-024-01928-z)
Supplement: Supplementary file 5 — Supplementary file5 (XLSX 13 KB) [file 709_2024_1928_MOESM5_ESM.xlsx]

## Sheet: Sayfa1
miRNA	Gene Name	Expectation	UPE$	miRNA_start	miRNA_end	Target_start	Target_end	miRNA_aligned_fragment	Target_aligned_fragment
Pvu-miR396a	PvMADS-09	3.0	-1.0	1	21	82	102	UUCCACAGCUUUCUUGAACUG	CUCUUCAAGAAAGCUGAGGAG
Pvu-miR396a	PvMADS-68	3.5	-1.0	1	21	82	102	UUCCACAGCUUUCUUGAACUG	UUGUUCAAGAAAGCUGAAGAG
Pvu-miR169c	PvMADS-43	4.0	-1.0	1	21	410	430	CAGCCAAGGAUGACUUGCCGG	AUGAUAUCUCAUUCUUGGCUG
Pvu-miR395a	PvMADS-71	4.0	-1.0	1	21	398	418	UGAAGUGUUUGGGGGAACUCU	AUAGUGCUCUCAAACACAUUA
Pvu-miRN2591	PvMADS-35	4.0	-1.0	1	22	278	299	UUGUUUUUCCUAUUCCACCAAU	UUCUUGGGAAUAGGAAAAACAU
Pvu-miRN2591	PvMADS-66	4.0	-1.0	1	22	46	67	UUGUUUUUCCUAUUCCACCAAU	AAAAGUGGAAGAGGGAAAAUAG
Pvu-miR169e	PvMADS-43	4.5	-1.0	1	21	410	430	CAGCCAAGGGUGAUUUGCCGG	AUGAUAUCUCAUUCUUGGCUG
Pvu-miR171d	PvMADS-69	4.5	-1.0	1	21	113	133	GAGCCGAAUCAAUAUUACUCU	UUUGUGGUGUUGAUGUGGCUC
Pvu-miR171d	PvMADS-32	4.5	-1.0	1	21	701	721	GAGCCGAAUCAAUAUUACUCU	UUAGUAGUGUUGAUUGGCCUU
Pvu-miR395d	PvMADS-23	4.5	-1.0	1	21	399	419	CUGAAGUGUUUGGGGGAACUC	UUCUGCCCUCAAACACAUUAG
Pvu-miR396a	PvMADS-51	4.5	-1.0	1	21	88	108	UUCCACAGCUUUCUUGAACUG	CUCUUCAAGAAGGCUCAGGAA
Pvu-miR408a	PvMADS-23	4.5	-1.0	1	21	298	318	AUGCACUGCCUCUUCCCUGGC	GAUAGGGUGGAGGCACUGCAG
Pvu-miR530	PvMADS-17	4.5	-1.0	1	21	215	234	UGCAUUUGCACCUGCGCUUUG	GGAAGCGCAGGU-CAAAUGUU
Pvu-miRN2588a	PvMADS-20	4.5	-1.0	1	22	459	480	CAUUUGUUUCUUUCUCUCCUUA	UUUGCAUAGAAAGGAAGAGAUG
Pvu-miR1515	PvMADS-62	5.0	-1.0	1	22	563	584	UCAUUUUGCGUGCAAUGAUCUG	GUGAUCAAAGUAUGCAAUAUGG
Pvu-miR1515	PvMADS-70	5.0	-1.0	1	22	290	311	UCAUUUUGCGUGCAAUGAUCUG	AGAAUGACAGCAUGCAAAUUGA
Pvu-miR156d	PvMADS-50	5.0	-1.0	1	21	99	119	UGACAGAAGAGAGAGAGCACA	UGAGCUUUCUCUUCUCUGUGA
Pvu-miR169b	PvMADS-43	5.0	-1.0	1	20	410	429	AGCCAAGGAUGACUUGCCGG	AUGAUAUCUCAUUCUUGGCU
Pvu-miR171b	PvMADS-56	5.0	-1.0	1	21	192	212	UGAUUGAGUCGUGCCAAUAUC	GAUUUUGGAACGAUACAGUCA
Pvu-miR172a	PvMADS-53	5.0	-1.0	1	21	697	717	GGAAUCUUGAUGAUGCUGCAG	CAGCAACAGCAUCACGGUUUC
Pvu-miR172c	PvMADS-39	5.0	-1.0	1	21	262	282	AGAAUCUUGAUGAUGCUGCAU	CAGUAUUAUCAACAAGAAUCU
Pvu-miR319a	PvMADS-56	5.0	-1.0	1	21	573	593	CUUGGACUGAAGGGAGCUCCC	AGCAGCACCUUACGGUUCAAG
Pvu-miR391	PvMADS-13	5.0	-1.0	1	21	97	117	ACGCAGGAGAGAUGACGCUGU	AGAGAGCUAUCUAUUCUGUGU
Pvu-miR394a	PvMADS-14	5.0	-1.0	1	20	604	623	UUGGCAUUCUGUCCACCUCC	AGGGGUGAGCAUAAUGUUAA
Pvu-miR395h	PvMADS-65	5.0	-1.0	1	21	635	655	UUGAAGUGUUUGGAGGAACUC	AGGCUCCUUCAGGAAUUUCGA
Pvu-miR395h	PvMADS-61	5.0	-1.0	1	21	264	284	UUGAAGUGUUUGGAGGAACUC	UUGGUCUUUCGAAUAUAUCAA
Pvu-miR396a	PvMADS-12	5.0	-1.0	1	21	82	102	UUCCACAGCUUUCUUGAACUG	CUUUUCAAGAAGGCUCAGGAG
Pvu-miR530	PvMADS-53	5.0	-1.0	1	21	387	407	UGCAUUUGCACCUGCGCUUUG	GGAGGCGCAGGAGCUGAUGUG
Pvu-miRN2583	PvMADS-62	5.0	-1.0	1	20	565	584	UCAUUUUGCGUGCAAUGAUC	GAUCAAAGUAUGCAAUAUGG
Pvu-miRN2583	PvMADS-70	5.0	-1.0	1	20	292	311	UCAUUUUGCGUGCAAUGAUC	AAUGACAGCAUGCAAAUUGA
Pvu-miRN2585	PvMADS-35	5.0	-1.0	1	21	214	234	UUGAUUUCCAUUAUAUAUUUA	CAAAAGUAUUAUGAAAGUCAA
Pvu-miRN2585	PvMADS-37	5.0	-1.0	1	21	214	234	UUGAUUUCCAUUAUAUAUUUA	CAAAAGUAUUAUGAAAGUCAA
Pvu-miRN2585	PvMADS-36	5.0	-1.0	1	21	214	234	UUGAUUUCCAUUAUAUAUUUA	CAAAAGUAUUAUGAAAGUCAA
Pvu-miRN2585	PvMADS-33	5.0	-1.0	1	21	214	234	UUGAUUUCCAUUAUAUAUUUA	CAAAAGUAUUAUGAAAGUCAA
Pvu-miRN2585	PvMADS-30	5.0	-1.0	1	21	741	761	UUGAUUUCCAUUAUAUAUUUA	GGAAUUGAUGAUGGAACUUAG
Pvu-miRN2585	PvMADS-72	5.0	-1.0	1	21	980	999	UUGAUUUCCAUUAUAUAUUUA	CAAAU-UUUCAUGGAAAUCAG
Pvu-miRN2586	PvMADS-72	5.0	-1.0	1	22	828	849	CUAAUCAAGGAAAUCACAGUAG	GCCUUGUGAUCUUCUUGAUGAC
Pvu-miRN2588a	PvMADS-61	5.0	-1.0	1	22	507	528	CAUUUGUUUCUUUCUCUCCUUA	GAAGGAGAAAGAGAAGACAAUG
Pvu-miRN2588a	PvMADS-71	5.0	-1.0	1	22	658	679	CAUUUGUUUCUUUCUCUCCUUA	GGAGGAGAUAAUGAAGGAAGUG
Pvu-miRN2588a	PvMADS-59	5.0	-1.0	1	22	420	441	CAUUUGUUUCUUUCUCUCCUUA	AAAAGAAAAAAAGGAACAAGUA
Pvu-miRN2588a	PvMADS-18	5.0	-1.0	1	22	547	568	CAUUUGUUUCUUUCUCUCCUUA	GAAGCAAGCAAAGGAAUGAAUG
Pvu-miRN2590	PvMADS-42	5.0	-1.0	1	21	209	229	UUUUGGACAAUUCCAUGCACC	AGUUCAUGGAAAUGUCUGAGC
Pvu-miRN2591	PvMADS-30	5.0	-1.0	1	22	332	353	UUGUUUUUCCUAUUCCACCAAU	UUCUUGAGAAUAGGAAAAACAU
Pvu-miRN2591	PvMADS-37	5.0	-1.0	1	22	278	299	UUGUUUUUCCUAUUCCACCAAU	UUCUUGAGAAUAGGAAAAACAU
Pvu-miRN2591	PvMADS-36	5.0	-1.0	1	22	278	299	UUGUUUUUCCUAUUCCACCAAU	UUAUUGAGAAUAGGAAAAACAU
Pvu-miRN2591	PvMADS-33	5.0	-1.0	1	22	278	299	UUGUUUUUCCUAUUCCACCAAU	UUCUUGAGAAUAGGAAAAACAU
Pvu-miRN2591	PvMADS-34	5.0	-1.0	1	22	257	278	UUGUUUUUCCUAUUCCACCAAU	UUCUCGAGAAUAGGAAAAACAU
Pvu-miRN2591	PvMADS-32	5.0	-1.0	1	22	275	296	UUGUUUUUCCUAUUCCACCAAU	UUCUUGAGAAUAGGAAAAACAU
Pvu-miRN2591	PvMADS-31	5.0	-1.0	1	22	173	194	UUGUUUUUCCUAUUCCACCAAU	UUCUUGAGAAUAGGAAAAACAU
Pvu-miRN2599	PvMADS-11	5.0	-1.0	1	21	439	459	UUCUUUCAAACAGGCCCUGAG	AUGAGGGCUUCUUUGAUGGAA
Pvu-miRN2599	PvMADS-19	5.0	-1.0	1	21	325	345	UUCUUUCAAACAGGCCCUGAG	UACAGGCCCUAUAUGGGAGAA
