# Supplementary material for: Omics approaches to understand the MADS-box gene family in common bean (Phaseolus vulgaris L.) against drought stress
Source: Protoplasma. 2024 Jan 19;261(4):709–24. doi: 10.1007/s00709-024-01928-z (PMC11196313; doi:10.1007/s00709-024-01928-z)
Supplement: Supplementary file 6 — Supplementary file6 (XLSX 9 KB) [file 709_2024_1928_MOESM6_ESM.xlsx]

## Sheet: Sayfa1
Gene Name	Forward	Reverse
PvMADS-10	CGTCCGAAGGTGTATGATGTG	CATGAGCTGGATCTTCCCTTTC
PvMADS-77	AGCTATCGGTCATGGCAAAG	AGCCTCGATCTCACTCTTCA
PvMADS-46	GCTGAAGAAGACGGAGGAAATC	CAGGACCATAAGGGCCATAAAC
PvMADS-58	ATTGCCAAAGCCCAGGAA	CATCAGTTGGGAGGTCTTCTTC
PvMADS-32	GAGGATCAATTGAGGGCCTTT	GGATGTGAAGTGGAAGCAGTAG
